# Supplementary material for: New groups of highly divergent proteins in families as old as cellular life with important biological functions in the ocean
Source: Environ Microbiome. 2025 Jun 11;20:65. doi: 10.1186/s40793-025-00697-3 (PMC12153180; doi:10.1186/s40793-025-00697-3)
Supplement: Supplementary file 1 — Supplementary Material 1 [file 40793_2025_697_MOESM1_ESM.xlsx]

## Sheet: README
T1_Seeds	Seed family dataset description
	FamilyID	Internal identifier of seed family
	Gene name(s)	Main gene(s) annotated in seed family sequences
	Main functional annotation(s)	Functional annotation associated with gene names
	Nb seed seqs	Number of sequences in seed family
	Nb SHIFT iterations	Number of search iterations before SHIFT convergence
	Nb env. homologues	Number of environmental homologues retrieved by SHIFT
T2_bac120	Closest matches in bac120 gene marker set
	FamilyID	Seed family identifier
	Best bac120 match	Identifier of bac120 marker matching most seed sequences
	bac120 Name	Internal name of marker
	bac120 Description	Internal description of marker
	Nb matched seeds	Number of seed sequences matched by marker
	Matched seeds (%)	Percentage of seed sequences matched by marker
	Avg identity (%)	Average sequence identity between marker and seed
	Avg query cover (%)	Average cover of seed sequences by match with marker
	Avg target cov (%)	Average cover of marker sequences by match with seeds
T3_ar53	Closest matches in ar53 gene marker set
	FamilyID	Seed family identifier
	Best ar53 match	Identifier of ar53 marker matching most seed sequences
	ar53 Name	Internal name of marker
	ar53 Description	Internal description of marker
	Nb matched seeds	Number of seed sequences matched by marker
	Matched seeds (%)	Percentage of seed sequences matched by marker
	Avg identity (%)	Average sequence identity between marker and seed
	Avg query cover (%)	Average cover of seed sequences by match with marker
	Avg target cov (%)	Average cover of marker sequences by match with seeds

## Sheet: T1_Seeds
FamilyID	Gene name(s)	Main functional annotation(s)	Nb seed seqs	Nb SHIFT iterations	Nb env. homologues
18582	CobY/MobA/RfbA	2-phospho-L-lactate guanylyltransferase	415	19	81353
28018	YSH1 (*)	RNA processing exonuclease, beta-lactamase fold, Cft2 family	518	5	779
6252	CaiD/FadB	Fatty acid biosynthesis	669	6	2904
35635	FolE2	GTP cyclohydrolase	714	3	865
11424	SdhC/SdhD	Succinate dehydrogenase	824	5	6755
161569	RqcH	Ribosome quality control (RQC) protein	855	2	473
14185	metE	Methionine synthase	856	8	1917
161385	LepB	Signal peptidase I	858	4	728
16054	COG1407	Metallophosphoesterase superfamily enzyme	871	3	1042
61190	SUI1	Translation initiation factor 1	898	5	2374
38201	TruD	tRNA pseudouridine synthase D	900	3	913
30395	COG1721	Protein of unknown function DUF58	925	3	939
16073	Lhr	Lhr-like helicase	953	3	987
160631	RIO1	Serine/threonine protein kinase	976	4	1318
12573	GldA	Glycerol dehydrogenase	1016	7	10979
34343	HemD	Uroporphyrinogen-III synthase	1177	7	4436
161878	GlnS	Glutamyl-tRNA synthetase	1271	4	6101
11965	GlcF/GlpC	Fe-S cluster-containing oxidoreductase	1296	8	4032
29502	TilS	tRNA(Ile)-lysidine synthase	1474	11	6502
4192	RlmL/Trm11	RNA methylase	1633	6	1773
6012	VapC/COG2402/COG5611	PIN domain-containing protein	1784	7	1225
458	AnsA	L-asparaginase	1808	6	1617
1066	YSH1 (*)	RNA processing exonuclease, beta-lactamase fold, Cft2 family	1841	4	1760
6611	TrkA/KtrA	K+ transport system regulatory component	1847	24	316452
31519	TatA/TatB	Twin-arginine translocation protein	1876	8	11514
75370	EngB/Gem1	GTP-binding protein	1914	16	49964
75010	NrnA	nanoRNase/pAp phosphatase	1941	6	1798
18017	CoaD/NadR	Phosphopantetheine/Nicotinamide-nucleotide adenylyltransferase	2265	13	31076
31520	SpoIVFB	Zn-dependent protease	2475	5	2169
40031	Smc	Chromosome segregation protein	2479	5	2405
51266	SecF	Preprotein translocase	2837	13	13048
51267	SecD	Preprotein translocase	2845	14	15027
20907	RnjA	Ribonuclease J	2913	4	2817
62458	RpoB	RNA polymerase subunit beta	2973	6	10954
160822	RpsE	30S ribosomal protein S5	3138	6	8510
160837	RpsS	30S ribosomal protein S19	3138	7	7748
62461	RpsG	30S ribosomal protein S7	3200	3	8674
161060	RplJ	50S ribosomal protein L10	3236	4	8543
160836	RplV	50S ribosomal protein L22	3249	7	7939
71100	RpsB	30S ribosomal protein S2	3279	10	10370
1718	NusG	Transcription termination/antitermination protein	3372	9	11805
31316	RplM	50S ribosomal protein L13	3476	6	8428
160832	RpsQ	30S ribosomal protein S17	3483	5	8090
160841	RplC	50S ribosomal protein L3	3494	8	9611
160840	RplD	50S ribosomal protein L4	3508	5	8192
160820	RplO	50S ribosomal protein L15	3528	6	8763
44207	RpsD	30S ribosomal protein S4	3566	4	8889
48972	PheS	Phenylalanyl-tRNA synthetase subunit alpha	3615	5	10220
1375	RecA/RadA	Recombinase	4337	7	17257
39876	TyrS/TrpS	Tyrosyl-/tryptophanyl-tRNA synthetase	4395	7	17546
10604	Map	Methionine aminopeptidase	4697	13	25546
47466	Rfe	UDP-N-acetylmuramyl pentapeptide phosphotransferase	5242	9	20261
1863	HolB/DnaX/RarA	DNA polymerase III; Replication-associated recombination protein	8857	18	33194
(*) Seed families with the same main functional annotation
COG names are provided in italics when no corresponding gene name has been found

## Sheet: T2_bac120
FamilyID	Best bac120 match	bac120 Name	bac120 Description	Nb matched seeds	Matched seeds (%)	Avg identity (%)	Avg query cover (%)	Avg target cover (%)
18582
28018	TIGR_TIGR00250	RNAse_H_YqgF	putative transcription antitermination factor YqgF	259	50	32.48	90.01	41.88
6252	TIGR_TIGR01087	murD	UDP-N-acetylmuramoylalanine--D-glutamate ligase	438	65.47	35.36	25.77	29.41
35635	TIGR_TIGR00755	ksgA	ribosomal RNA small subunit methyltransferase A	16	2.24	50.62	25.75	30.16
11424
161569
14185
161385
16054
61190
38201	TIGR_TIGR01087	murD	UDP-N-acetylmuramoylalanine--D-glutamate ligase	161	17.89	42.68	31.45	32.22
30395	TIGR_TIGR00396	leuS_bact	leucine--tRNA ligase	62	6.7	33.16	41.02	22.77
16073	TIGR_TIGR00643	recG	ATP-dependent DNA helicase RecG	196	20.57	32.97	18.82	24.68
160631
12573	TIGR_TIGR00459	aspS_bact	aspartate--tRNA ligase	2	0.2	40.9	89.58	31.45
34343	TIGR_TIGR00445	mraY	phospho-N-acetylmuramoyl-pentapeptide-transferase	87	7.39	38.18	37.78	23.13
161878	TIGR_TIGR00435	cysS	cysteine--tRNA ligase	1251	98.43	48.63	62.24	34.47
11965
29502	TIGR_TIGR02432	lysidine_TilS_N	tRNA(Ile)-lysidine synthetase	1467	99.53	37.18	76.31	83.72
4192	TIGR_TIGR03723	T6A_TsaD_YgjD	tRNA threonylcarbamoyl adenosine modification protein TsaD	659	40.36	34.66	63.16	29.49
6012	TIGR_TIGR00631	uvrb	excinuclease ABC subunit B	4	0.22	32.55	92.48	15.71
458	TIGR_TIGR00088	trmD	tRNA (guanine(37)-N(1))-methyltransferase	178	9.85	39.44	27.19	44.48
1066	TIGR_TIGR00095	TIGR00095	16S rRNA (guanine(966)-N(2))-methyltransferase RsmD	1356	73.66	38.72	96.6	63.25
6611	TIGR_TIGR00539	hemN_rel	putative oxygen-independent coproporphyrinogen III oxidase	127	6.88	76.06	19.16	10.09
31519	TIGR_TIGR00472	pheT_bact	phenylalanine--tRNA ligase, beta subunit	317	16.9	48.75	71.7	7.92
75370	TIGR_TIGR00436	era	GTP-binding protein Era	1785	93.26	32.65	81.36	52.68
75010	TIGR_TIGR00082	rbfA	ribosome-binding factor A	1733	89.28	33.9	83.33	61.66
18017	TIGR_TIGR01510	coaD_prev_kdtB	pantetheine-phosphate adenylyltransferase	2012	88.83	89.17	92.9	92.54
31520	TIGR_TIGR00054	TIGR00054	RIP metalloprotease RseP	85	3.43	37.01	45.45	25.36
40031	TIGR_TIGR00396	leuS_bact	leucine--tRNA ligase	2243	90.48	37.87	21.24	16.13
51266	TIGR_TIGR00580	mfd	transcription-repair coupling factor	13	0.46	30.72	49.41	11.99
51267	TIGR_TIGR00580	mfd	transcription-repair coupling factor	2447	86.01	38.97	77.58	29.61
20907	TIGR_TIGR00755	ksgA	ribosomal RNA small subunit methyltransferase A	2530	86.85	35.71	94.78	60.6
62458	TIGR_TIGR02013	rpoB	DNA-directed RNA polymerase, beta subunit	2973	100	92.18	97.83	94.77
160822	TIGR_TIGR01021	rpsE_bact	ribosomal protein uS5	3138	100	88.46	94.04	93.58
160837	TIGR_TIGR01171	rplB_bact	ribosomal protein uL2	3077	98.06	62.25	87.59	24.83
62461	TIGR_TIGR01029	rpsG_bact	ribosomal protein uS7	3200	100	87.63	94.99	96.22
161060	TIGR_TIGR01164	rplP_bact	ribosomal protein uL16	2857	88.29	94.7	98.76	97.9
160836	TIGR_TIGR01044	rplV_bact	ribosomal protein uL22	3120	96.03	88.58	94.63	94.68
71100	TIGR_TIGR01011	rpsB_bact	ribosomal protein uS2	3276	99.91	88.55	93.51	92.53
1718	TIGR_TIGR00922	nusG	transcription termination/antitermination factor NusG	3073	91.13	87.44	96.92	95.01
31316	TIGR_TIGR01066	rplM_bact	ribosomal protein uL13	3447	99.17	87.31	95.41	95.99
160832	TIGR_TIGR01393	lepA	elongation factor 4	11	0.32	54.92	40.44	9.88
160841	TIGR_TIGR03625	L3_bact	50S ribosomal protein uL3	3493	99.97	86.74	91.83	93.42
160840	TIGR_TIGR03953	rplD_bact	50S ribosomal protein uL4	3281	93.53	90.35	96.38	95.87
160820	TIGR_TIGR01071	rplO_bact	ribosomal protein uL15	3415	96.8	88.76	94.61	93.14
44207	TIGR_TIGR01017	rpsD_bact	ribosomal protein uS4	3510	98.43	88.24	91.64	90.43
48972	TIGR_TIGR00468	pheS	phenylalanine--tRNA ligase, alpha subunit	3615	100	82.43	94.38	94.87
1375	TIGR_TIGR02012	tigrfam_recA	protein RecA	4006	92.37	80.58	92.8	89.31
39876	TIGR_TIGR00468	pheS	phenylalanine--tRNA ligase, alpha subunit	2978	67.76	35.79	77.31	44.06
10604	TIGR_TIGR00967	3a0501s007	preprotein translocase, SecY subunit	4321	91.99	44.23	70.72	29.31
47466	TIGR_TIGR00445	mraY	phospho-N-acetylmuramoyl-pentapeptide-transferase	5194	99.08	65.3	86.51	89.1
1863	TIGR_TIGR02397	dnaX_nterm	DNA polymerase III, subunit gamma and tau	8768	99	56.05	72.88	70.26

## Sheet: T3_ar53
FamilyID	Best ar53 match	ar53 Name	ar53 Description	Nb matched seeds	Matched seeds (%)	Avg identity (%)	Avg query cover (%)	Avg target cover (%)
18582
28018
6252
35635
11424
161569
14185
161385
16054
61190	TIGR_TIGR01008	uS3_euk_arch	ribosomal protein uS3	171	19.04	44.72	54.84	19.04
38201
30395
16073	TIGR_TIGR02236	recomb_radA	DNA repair and recombination protein RadA	9	0.94	31.71	10.81	17.56
160631
12573
34343
161878	TIGR_TIGR00134	gatE_arch	glutamyl-tRNA(Gln) amidotransferase, subunit E	1	0.08	30.9	22.73	26.83
11965
29502
4192
6012
458
1066
6611	TIGR_TIGR03676	aRF1/eRF1	peptide chain release factor 1, archaeal and eukaryotic forms	2	0.11	35.6	32.73	14.34
31519
75370	TIGR_TIGR00491	aIF-2	translation initiation factor aIF-2	6	0.31	33.7	73.65	24.29
75010
18017
31520
40031
51266
51267
20907
62458	TIGR_TIGR03670	rpoB_arch	DNA-directed RNA polymerase subunit B	2972	99.97	38.13	47.68	69.13
160822	TIGR_TIGR01020	uS5_euk_arch	ribosomal protein uS5	3138	100	47.28	83.72	73.76
160837
62461	TIGR_TIGR01028	uS7_euk_arch	ribosomal protein uS7	3176	99.25	46.61	82.98	71.02
161060	TIGR_TIGR00279	uL16_euk_arch	ribosomal protein uL16	1274	39.37	55.56	81.18	78.77
160836
71100	TIGR_TIGR01012	uS2_euk_arch	ribosomal protein uS2	2330	71.06	46.88	52.84	58.23
1718	TIGR_TIGR00405	KOW_elon_Spt5	transcription elongation factor Spt5	1259	37.34	52.26	84.33	80.88
31316	TIGR_TIGR03627	uS9_arch	ribosomal protein uS9	612	17.61	41.77	85.9	45.93
160832	TIGR_TIGR03673	uL14_arch	50S ribosomal protein uL14	435	12.49	50.87	55.08	28.94
160841	TIGR_TIGR03626	L3_arch	ribosomal protein uL3	3026	86.61	43.35	68.67	55.07
160840	TIGR_TIGR03672	rpl4p_arch	50S ribosomal protein uL4	1199	34.18	55.76	79.29	78.27
160820
44207	TIGR_TIGR01018	uS4_arch	ribosomal protein uS4	3512	98.49	52.64	45.77	50.14
48972
1375	TIGR_TIGR02236	recomb_radA	DNA repair and recombination protein RadA	3940	90.85	39.41	68.45	73.4
39876
10604
47466
1863	TIGR_TIGR02236	recomb_radA	DNA repair and recombination protein RadA	43	0.49	32.27	22.56	27.42
