# Supplementary material for: New groups of highly divergent proteins in families as old as cellular life with important biological functions in the ocean
Source: Environ Microbiome. 2025 Jun 11;20:65. doi: 10.1186/s40793-025-00697-3 (PMC12153180; doi:10.1186/s40793-025-00697-3)
Supplement: Supplementary file 2 — Supplementary Material 2 [file 40793_2025_697_MOESM2_ESM.xlsx]

## Sheet: Clamp_loaders
SequenceID	Iteration	ClusterID
BAC__ABA25173.1__0	0	0
BAC__ABF62559.1__0	0	0
BAC__ACK74083.1__0	0	0
BAC__ACK98499.1__0	0	0
BAC__ADH10035.1__0	0	0
BAC__ADN18107.1__0	0	0
BAC__AFY91249.1__0	0	0
BAC__AFZ22027.1__0	0	0
BAC__AFZ28489.1__0	0	0
BAC__AFZ61167.1__0	0	0
BAC__BAB77218.1__0	0	0
BAC__OGY38600.1__0	0	0
BAC__OGY41021.1__0	0	0
BAC__OGY41058.1__0	0	0
BAC__OGY41723.1__0	0	0
BAC__OGY43206.1__0	0	0
BAC__OGY43883.1__0	0	0
BAC__OGY44232.1__0	0	0
BAC__OGY44474.1__0	0	0
BAC__OGY46521.1__0	0	0
BAC__OGY47001.1__0	0	0
BAC__OGY47053.1__0	0	0
BAC__OGY48142.1__0	0	0
BAC__OGY48859.1__0	0	0
BAC__OGY50438.1__0	0	0
BAC__OGY51578.1__0	0	0
BAC__OGY51821.1__0	0	0
BAC__OGY52315.1__0	0	0
BAC__OGY53181.1__0	0	0
BAC__OGY53886.1__0	0	0
BAC__OGY54379.1__0	0	0
BAC__OGY54723.1__0	0	0
BAC__OGY56707.1__0	0	0
BAC__OGY56869.1__0	0	0
BAC__OGY57048.1__0	0	0
BAC__OGY58529.1__0	0	0
BAC__OGY58620.1__0	0	0
BAC__OGY58892.1__0	0	0
BAC__OGY60880.1__0	0	0
BAC__OGY61715.1__0	0	0
BAC__OGY61925.1__0	0	0
BAC__OGY62713.1__0	0	0
BAC__OGY62766.1__0	0	0
BAC__OGY63822.1__0	0	0
BAC__OGY64039.1__0	0	0
BAC__OGY64540.1__0	0	0
BAC__OGY65809.1__0	0	0
BAC__OGY65858.1__0	0	0
BAC__OGY66526.1__0	0	0
BAC__OGY69413.1__0	0	0
BAC__OGY71763.1__0	0	0
BAC__OGY72348.1__0	0	0
BAC__OGY73946.1__0	0	0
BAC__OGY74270.1__0	0	0
BAC__OGY75729.1__0	0	0
BAC__OGY76295.1__0	0	0
BAC__OGY77070.1__0	0	0
BAC__OGY78121.1__0	0	0
BAC__OGY80970.1__0	0	0
BAC__OGY81696.1__0	0	0
BAC__OGY82776.1__0	0	0
BAC__OGY85925.1__0	0	0
BAC__OGY86039.1__0	0	0
BAC__OGY88772.1__0	0	0
BAC__OGY88865.1__0	0	0
BAC__OGY90155.1__0	0	0
BAC__OGY91276.1__0	0	0
BAC__OGY94260.1__0	0	0
BAC__OGY95564.1__0	0	0
BAC__OGY96239.1__0	0	0
BAC__OGY97038.1__0	0	0
BAC__OGY98115.1__0	0	0
BAC__OGY98349.1__0	0	0
BAC__OGY99386.1__0	0	0
BAC__OGZ01075.1__0	0	0
BAC__OGZ01540.1__0	0	0
BAC__OGZ02003.1__0	0	0
BAC__OGZ02828.1__0	0	0
BAC__OGZ04057.1__0	0	0
BAC__OGZ17366.1__0	0	0
BAC__OGZ18081.1__0	0	0
BAC__OGZ18804.1__0	0	0
BAC__OGZ19105.1__0	0	0
BAC__OGZ19449.1__0	0	0
BAC__OGZ20197.1__0	0	0
BAC__OGZ21182.1__0	0	0
BAC__OGZ21468.1__0	0	0
BAC__OGZ21837.1__0	0	0
BAC__OGZ22617.1__0	0	0
BAC__OGZ23003.1__0	0	0
BAC__OGZ23941.1__0	0	0
BAC__OGZ24752.1__0	0	0
BAC__OGZ25016.1__0	0	0
BAC__OGZ25209.1__0	0	0
BAC__OGZ25943.1__0	0	0
BAC__OGZ26691.1__0	0	0
BAC__OGZ27012.1__0	0	0
BAC__OGZ27786.1__0	0	0
BAC__OGZ28627.1__0	0	0
BAC__OGZ31823.1__0	0	0
BAC__OGZ32932.1__0	0	0
BAC__OGZ34550.1__0	0	0
BAC__OGZ35399.1__0	0	0
BAC__OGZ35871.1__0	0	0
BAC__OGZ36528.1__0	0	0
BAC__OGZ38536.1__0	0	0
BAC__OGZ39206.1__0	0	0
BAC__OGZ40969.1__0	0	0
BAC__OGZ41285.1__0	0	0
BAC__OGZ43915.1__0	0	0
BAC__OGZ45032.1__0	0	0
BAC__OGZ45682.1__0	0	0
BAC__OGZ47040.1__0	0	0
BAC__OGZ53034.1__0	0	0
BAC__OGZ53761.1__0	0	0
BAC__OGZ57270.1__0	0	0
BAC__OGZ58260.1__0	0	0
BAC__OGZ59401.1__0	0	0
BAC__OGZ60155.1__0	0	0
BAC__OGZ60873.1__0	0	0
BAC__OGZ62323.1__0	0	0
BAC__OGZ62347.1__0	0	0
BAC__OGZ62422.1__0	0	0
BAC__OGZ63031.1__0	0	0
BAC__OGZ63951.1__0	0	0
BAC__OGZ64197.1__0	0	0
BAC__OGZ64685.1__0	0	0
BAC__OGZ65885.1__0	0	0
BAC__OGZ66360.1__0	0	0
BAC__OGZ68290.1__0	0	0
BAC__OGZ69017.1__0	0	0
BAC__OGZ69705.1__0	0	0
BAC__OGZ70687.1__0	0	0
BAC__OGZ72306.1__0	0	0
BAC__OGZ72335.1__0	0	0
BAC__OGZ72683.1__0	0	0
BAC__OGZ73560.1__0	0	0
BAC__OGZ73770.1__0	0	0
BAC__OGZ74679.1__0	0	0
BAC__OGZ76099.1__0	0	0
BAC__OGZ77073.1__0	0	0
BAC__OGZ77772.1__0	0	0
BAC__OGZ78844.1__0	0	0
BAC__OGZ79682.1__0	0	0
BAC__OGZ80066.1__0	0	0
BAC__OGZ81705.1__0	0	0
BAC__OGZ84752.1__0	0	0
BAC__OGZ84803.1__0	0	0
BAC__OGZ85583.1__0	0	0
BAC__OGZ85679.1__0	0	0
BAC__OGZ86604.1__0	0	0
BAC__OGZ88309.1__0	0	0
BAC__OGZ88644.1__0	0	0
BAC__OGZ90023.1__0	0	0
BAC__OGZ90365.1__0	0	0
BAC__OGZ91089.1__0	0	0
BAC__OGZ92450.1__0	0	0
BAC__OGZ92509.1__0	0	0
BAC__OGZ92777.1__0	0	0
BAC__OGZ94439.1__0	0	0
BAC__OGZ95662.1__0	0	0
BAC__OGZ96630.1__0	0	0
BAC__OGZ97160.1__0	0	0
BAC__OGZ98031.1__0	0	0
BAC__OGZ98465.1__0	0	0
BAC__OGZ99334.1__0	0	0
BAC__OHA01036.1__0	0	0
BAC__OHA03706.1__0	0	0
BAC__OHA05012.1__0	0	0
BAC__OHA05781.1__0	0	0
BAC__OHA07310.1__0	0	0
BAC__OHA07914.1__0	0	0
BAC__OHA08341.1__0	0	0
BAC__OHA08651.1__0	0	0
BAC__OHA08722.1__0	0	0
BAC__OHA10712.1__0	0	0
BAC__OHA11273.1__0	0	0
BAC__OHA14859.1__0	0	0
BAC__OHA47066.1__0	0	0
BAC__OHA49025.1__0	0	0
BAC__OHA49938.1__0	0	0
BAC__OHA50086.1__0	0	0
BAC__OHA51391.1__0	0	0
BAC__OHA51741.1__0	0	0
BAC__OHA52689.1__0	0	0
BAC__OHA53527.1__0	0	0
BAC__OHA54819.1__0	0	0
BAC__OHA56029.1__0	0	0
BAC__OHA56194.1__0	0	0
BAC__OHA56514.1__0	0	0
BAC__OHA61395.1__0	0	0
BAC__OHA62078.1__0	0	0
BAC__OHA63315.1__0	0	0
BAC__OHA63562.1__0	0	0
BAC__OHA63884.1__0	0	0
BAC__OHA64836.1__0	0	0
BAC__OHA65085.1__0	0	0
BAC__OHA65269.1__0	0	0
BAC__OHA66262.1__0	0	0
BAC__OHA67567.1__0	0	0
BAC__OHA68042.1__0	0	0
BAC__OHA69267.1__0	0	0
BAC__OHA69860.1__0	0	0
BAC__OHA70099.1__0	0	0
BAC__OHA71024.1__0	0	0
BAC__OHA71458.1__0	0	0
BAC__OHA71726.1__0	0	0
BAC__OHA73276.1__0	0	0
BAC__OHA73438.1__0	0	0
BAC__OHA74041.1__0	0	0
BAC__OHA74350.1__0	0	0
BAC__OHA75637.1__0	0	0
BAC__OHA75771.1__0	0	0
BAC__OHA76649.1__0	0	0
BAC__OHA76752.1__0	0	0
BAC__OHA77501.1__0	0	0
BAC__OHA78359.1__0	0	0
BAC__WP_001075416.1__887	0	0
BAC__WP_002436832.1__1035	0	0
BAC__WP_002440240.1__646	0	0
BAC__WP_002473067.1__1475	0	0
BAC__WP_002479478.1__317	0	0
BAC__WP_002582580.1__1131	0	0
BAC__WP_002615341.1__430	0	0
BAC__WP_002795934.1__50	0	0
BAC__WP_002814314.1__1291	0	0
BAC__WP_002964111.1__7	0	0
BAC__WP_003034303.1__788	0	0
BAC__WP_003047361.1__1111	0	0
BAC__WP_003056841.1__882	0	0
BAC__WP_003058651.1__730	0	0
BAC__WP_003101528.1__956	0	0
BAC__WP_003104949.1__545	0	0
BAC__WP_003133898.1__660	0	0
BAC__WP_003141634.1__1162	0	0
BAC__WP_003178160.1__60	0	0
BAC__WP_003333927.1__569	0	0
BAC__WP_003347119.1__866	0	0
BAC__WP_003440314.1__921	0	0
BAC__WP_003468812.1__1026	0	0
BAC__WP_003514216.1__149	0	0
BAC__WP_003588621.1__949	0	0
BAC__WP_003647755.1__119	0	0
BAC__WP_003656804.1__375	0	0
BAC__WP_003667385.1__164	0	0
BAC__WP_003774201.1__662	0	0
BAC__WP_004157129.1__366	0	0
BAC__WP_004177560.1__764	0	0
BAC__WP_004238081.1__689	0	0
BAC__WP_004247825.1__357	0	0
BAC__WP_004283693.1__1505	0	0
BAC__WP_004402257.1__413	0	0
BAC__WP_004513301.1__88	0	0
BAC__WP_004562766.1__40	0	0
BAC__WP_004719011.1__987	0	0
BAC__WP_004746560.1__908	0	0
BAC__WP_004871468.1__440	0	0
BAC__WP_005013843.1__847	0	0
BAC__WP_005223706.1__576	0	0
BAC__WP_005311509.1__510	0	0
BAC__WP_005505954.1__1182	0	0
BAC__WP_005538568.1__1205	0	0
BAC__WP_005767149.1__141	0	0
BAC__WP_005880707.1__1456	0	0
BAC__WP_006086269.1__449	0	0
BAC__WP_006191120.1__534	0	0
BAC__WP_006248507.1__768	0	0
BAC__WP_006448409.1__1350	0	0
BAC__WP_006459318.1__588	0	0
BAC__WP_006500468.1__626	0	0
BAC__WP_006747512.1__589	0	0
BAC__WP_006928724.1__1341	0	0
BAC__WP_007015235.1__906	0	0
BAC__WP_007065133.1__1038	0	0
BAC__WP_007089569.1__701	0	0
BAC__WP_007635496.1__757	0	0
BAC__WP_007888921.1__1009	0	0
BAC__WP_007958751.1__665	0	0
BAC__WP_008591337.1__1268	0	0
BAC__WP_008881673.1__148	0	0
BAC__WP_009015691.1__592	0	0
BAC__WP_009265717.1__1398	0	0
BAC__WP_009336680.1__693	0	0
BAC__WP_009360789.1__1057	0	0
BAC__WP_009765050.1__890	0	0
BAC__WP_009791692.1__792	0	0
BAC__WP_010053485.1__731	0	0
BAC__WP_010075345.1__407	0	0
BAC__WP_010497869.1__1514	0	0
BAC__WP_010559962.1__612	0	0
BAC__WP_010617246.1__456	0	0
BAC__WP_010718687.1__664	0	0
BAC__WP_010787388.1__1468	0	0
BAC__WP_010846684.1__974	0	0
BAC__WP_010893200.1__4	0	0
BAC__WP_010936312.1__62	0	0
BAC__WP_010945682.1__17	0	0
BAC__WP_010961240.1__21	0	0
BAC__WP_011001723.1__27	0	0
BAC__WP_011048440.1__63	0	0
BAC__WP_011053863.1__8	0	0
BAC__WP_011060123.1__772	0	0
BAC__WP_011064441.1__56	0	0
BAC__WP_011098538.1__11	0	0
BAC__WP_011112678.1__28	0	0
BAC__WP_011131354.1__59	0	0
BAC__WP_011131768.1__58	0	0
BAC__WP_011137269.1__12	0	0
BAC__WP_011158327.1__500	0	0
BAC__WP_011163573.1__504	0	0
BAC__WP_011179368.1__343	0	0
BAC__WP_011180741.1__344	0	0
BAC__WP_011188029.1__334	0	0
BAC__WP_011197369.1__35	0	0
BAC__WP_011234581.1__25	0	0
BAC__WP_011238879.1__335	0	0
BAC__WP_011240926.1__439	0	0
BAC__WP_011244916.1__32	0	0
BAC__WP_011276777.1__34	0	0
BAC__WP_011287937.1__71	0	0
BAC__WP_011294128.1__72	0	0
BAC__WP_011312054.1__81	0	0
BAC__WP_011314731.1__80	0	0
BAC__WP_011330722.1__83	0	0
BAC__WP_011341426.1__87	0	0
BAC__WP_011358328.1__73	0	0
BAC__WP_011362791.1__75	0	0
BAC__WP_011366338.1__78	0	0
BAC__WP_011370142.1__76	0	0
BAC__WP_011375697.1__77	0	0
BAC__WP_011377436.1__38	0	0
BAC__WP_011380725.1__509	0	0
BAC__WP_011384830.1__37	0	0
BAC__WP_011396527.1__90	0	0
BAC__WP_011414172.1__91	0	0
BAC__WP_011417695.1__100	0	0
BAC__WP_011425424.1__369	0	0
BAC__WP_011441567.1__99	0	0
BAC__WP_011445589.1__97	0	0
BAC__WP_011464546.1__101	0	0
BAC__WP_011468132.1__103	0	0
BAC__WP_011473149.1__104	0	0
BAC__WP_011488330.1__102	0	0
BAC__WP_011496488.1__105	0	0
BAC__WP_011510488.1__106	0	0
BAC__WP_011516556.1__502	0	0
BAC__WP_011531377.1__506	0	0
BAC__WP_011541555.1__108	0	0
BAC__WP_011552867.1__79	0	0
BAC__WP_011564923.1__113	0	0
BAC__WP_011569565.1__110	0	0
BAC__WP_011574922.1__114	0	0
BAC__WP_011588358.1__29	0	0
BAC__WP_011591135.1__96	0	0
BAC__WP_011611221.1__115	0	0
BAC__WP_011629159.1__128	0	0
BAC__WP_011631783.1__116	0	0
BAC__WP_011633660.1__127	0	0
BAC__WP_011637695.1__124	0	0
BAC__WP_011639512.1__125	0	0
BAC__WP_011643392.1__126	0	0
BAC__WP_011646816.1__92	0	0
BAC__WP_011664280.1__129	0	0
BAC__WP_011667376.1__121	0	0
BAC__WP_011673692.1__122	0	0
BAC__WP_011679171.1__120	0	0
BAC__WP_011697031.1__133	0	0
BAC__WP_011723202.1__111	0	0
BAC__WP_011735555.1__135	0	0
BAC__WP_011744476.1__136	0	0
BAC__WP_011748432.1__527	0	0
BAC__WP_011760155.1__137	0	0
BAC__WP_011769497.1__138	0	0
BAC__WP_011801339.1__142	0	0
BAC__WP_011808795.1__143	0	0
BAC__WP_011817621.1__145	0	0
BAC__WP_011819481.1__146	0	0
BAC__WP_011829454.1__147	0	0
BAC__WP_011865379.1__150	0	0
BAC__WP_011870903.1__337	0	0
BAC__WP_011890626.1__151	0	0
BAC__WP_011902806.1__155	0	0
BAC__WP_011907612.1__156	0	0
BAC__WP_011913726.1__570	0	0
BAC__WP_011916309.1__159	0	0
BAC__WP_011928902.1__954	0	0
BAC__WP_011939981.1__162	0	0
BAC__WP_011951333.1__163	0	0
BAC__WP_011967479.1__962	0	0
BAC__WP_011971236.1__166	0	0
BAC__WP_011983171.1__172	0	0
BAC__WP_012018163.1__160	0	0
BAC__WP_012073594.1__168	0	0
BAC__WP_012091988.1__171	0	0
BAC__WP_012104112.1__158	0	0
BAC__WP_012112041.1__175	0	0
BAC__WP_012116295.1__177	0	0
BAC__WP_012122723.1__180	0	0
BAC__WP_012128451.1__179	0	0
BAC__WP_012130609.1__167	0	0
BAC__WP_012142985.1__182	0	0
BAC__WP_012155164.1__187	0	0
BAC__WP_012157947.1__188	0	0
BAC__WP_012166171.1__183	0	0
BAC__WP_012170701.1__48	0	0
BAC__WP_012176619.1__189	0	0
BAC__WP_012177598.1__184	0	0
BAC__WP_012201907.1__192	0	0
BAC__WP_012205227.1__191	0	0
BAC__WP_012231740.1__511	0	0
BAC__WP_012234426.1__353	0	0
BAC__WP_012242085.1__193	0	0
BAC__WP_012249412.1__354	0	0
BAC__WP_012263399.1__883	0	0
BAC__WP_012318492.1__205	0	0
BAC__WP_012346907.1__207	0	0
BAC__WP_012357847.1__206	0	0
BAC__WP_012368938.1__209	0	0
BAC__WP_012384525.1__208	0	0
BAC__WP_012400447.1__214	0	0
BAC__WP_012412641.1__213	0	0
BAC__WP_012417435.1__358	0	0
BAC__WP_012419664.1__219	0	0
BAC__WP_012423268.1__217	0	0
BAC__WP_012435554.1__218	0	0
BAC__WP_012446049.1__202	0	0
BAC__WP_012446528.1__212	0	0
BAC__WP_012456400.1__210	0	0
BAC__WP_012466779.1__223	0	0
BAC__WP_012470002.1__222	0	0
BAC__WP_012474056.1__227	0	0
BAC__WP_012479293.1__359	0	0
BAC__WP_012487598.1__198	0	0
BAC__WP_012502763.1__225	0	0
BAC__WP_012505141.1__229	0	0
BAC__WP_012507505.1__230	0	0
BAC__WP_012522158.1__169	0	0
BAC__WP_012531636.1__232	0	0
BAC__WP_012536836.1__240	0	0
BAC__WP_012547341.1__234	0	0
BAC__WP_012550760.1__513	0	0
BAC__WP_012552930.1__237	0	0
BAC__WP_012557712.1__238	0	0
BAC__WP_012563268.1__565	0	0
BAC__WP_012566371.1__153	0	0
BAC__WP_012589584.1__245	0	0
BAC__WP_012603573.1__365	0	0
BAC__WP_012613056.1__239	0	0
BAC__WP_012633761.1__255	0	0
BAC__WP_012634613.1__252	0	0
BAC__WP_012638391.1__250	0	0
BAC__WP_012641417.1__243	0	0
BAC__WP_012647234.1__256	0	0
BAC__WP_012657974.1__30	0	0
BAC__WP_012674807.1__241	0	0
BAC__WP_012675672.1__242	0	0
BAC__WP_012677459.1__340	0	0
BAC__WP_012683856.1__41	0	0
BAC__WP_012694318.1__231	0	0
BAC__WP_012698141.1__235	0	0
BAC__WP_012700130.1__769	0	0
BAC__WP_012738301.1__410	0	0
BAC__WP_012744028.1__228	0	0
BAC__WP_012749856.1__51	0	0
BAC__WP_012801127.1__288	0	0
BAC__WP_012809576.1__294	0	0
BAC__WP_012844743.1__308	0	0
BAC__WP_012871143.1__314	0	0
BAC__WP_012875302.1__315	0	0
BAC__WP_012884285.1__316	0	0
BAC__WP_012911033.1__318	0	0
BAC__WP_012957049.1__1	0	0
BAC__WP_012964445.1__52	0	0
BAC__WP_012971082.1__325	0	0
BAC__WP_012979072.1__367	0	0
BAC__WP_012989249.1__341	0	0
BAC__WP_012991828.1__326	0	0
BAC__WP_012994264.1__327	0	0
BAC__WP_013006828.1__53	0	0
BAC__WP_013011629.1__329	0	0
BAC__WP_013014023.1__300	0	0
BAC__WP_013025372.1__324	0	0
BAC__WP_013029670.1__328	0	0
BAC__WP_013039994.1__362	0	0
BAC__WP_013051845.1__364	0	0
BAC__WP_013066986.1__246	0	0
BAC__WP_013109616.1__370	0	0
BAC__WP_013148045.1__391	0	0
BAC__WP_013157154.1__371	0	0
BAC__WP_013164088.1__372	0	0
BAC__WP_013166579.1__389	0	0
BAC__WP_013171017.1__392	0	0
BAC__WP_013174259.1__379	0	0
BAC__WP_013182088.1__384	0	0
BAC__WP_013191820.1__514	0	0
BAC__WP_013201685.1__516	0	0
BAC__WP_013215696.1__394	0	0
BAC__WP_013218146.1__395	0	0
BAC__WP_013234574.1__1039	0	0
BAC__WP_013236831.1__796	0	0
BAC__WP_013249446.1__520	0	0
BAC__WP_013269405.1__399	0	0
BAC__WP_013270769.1__400	0	0
BAC__WP_013274863.1__401	0	0
BAC__WP_013277043.1__403	0	0
BAC__WP_013279496.1__404	0	0
BAC__WP_013292790.1__406	0	0
BAC__WP_013296648.1__408	0	0
BAC__WP_013301244.1__417	0	0
BAC__WP_013345372.1__416	0	0
BAC__WP_013350746.1__519	0	0
BAC__WP_013366676.1__427	0	0
BAC__WP_013368661.1__428	0	0
BAC__WP_013404924.1__436	0	0
BAC__WP_013419943.1__433	0	0
BAC__WP_013435392.1__522	0	0
BAC__WP_013449241.1__507	0	0
BAC__WP_013456929.1__463	0	0
BAC__WP_013480337.1__438	0	0
BAC__WP_013486036.1__447	0	0
BAC__WP_013486667.1__443	0	0
BAC__WP_013494511.1__467	0	0
BAC__WP_013514001.1__442	0	0
BAC__WP_013518487.1__532	0	0
BAC__WP_013522576.1__666	0	0
BAC__WP_013535662.1__471	0	0
BAC__WP_013537169.1__469	0	0
BAC__WP_013541517.1__468	0	0
BAC__WP_013545081.1__632	0	0
BAC__WP_013555185.1__476	0	0
BAC__WP_013558685.1__523	0	0
BAC__WP_013563785.1__475	0	0
BAC__WP_013568434.1__455	0	0
BAC__WP_013576240.1__639	0	0
BAC__WP_013579863.1__451	0	0
BAC__WP_013615358.1__484	0	0
BAC__WP_013627987.1__432	0	0
BAC__WP_013638546.1__489	0	0
BAC__WP_013639686.1__526	0	0
BAC__WP_013653021.1__491	0	0
BAC__WP_013661437.1__492	0	0
BAC__WP_013698317.1__983	0	0
BAC__WP_013703018.1__499	0	0
BAC__WP_013707081.1__497	0	0
BAC__WP_013726644.1__531	0	0
BAC__WP_013745324.1__535	0	0
BAC__WP_013773522.1__889	0	0
BAC__WP_013777152.1__742	0	0
BAC__WP_013786902.1__481	0	0
BAC__WP_013791816.1__544	0	0
BAC__WP_013796207.1__549	0	0
BAC__WP_013809387.1__552	0	0
BAC__WP_013820078.1__553	0	0
BAC__WP_013835680.1__555	0	0
BAC__WP_013846676.1__415	0	0
BAC__WP_013856411.1__561	0	0
BAC__WP_013901307.1__558	0	0
BAC__WP_013903956.1__425	0	0
BAC__WP_013907213.1__562	0	0
BAC__WP_013909641.1__559	0	0
BAC__WP_013924967.1__633	0	0
BAC__WP_013939379.1__567	0	0
BAC__WP_013943752.1__609	0	0
BAC__WP_013956568.1__568	0	0
BAC__WP_013962542.1__419	0	0
BAC__WP_013989588.1__572	0	0
BAC__WP_014028856.1__546	0	0
BAC__WP_014073125.1__579	0	0
BAC__WP_014081312.1__581	0	0
BAC__WP_014081787.1__580	0	0
BAC__WP_014099246.1__584	0	0
BAC__WP_014102811.1__585	0	0
BAC__WP_014104689.1__457	0	0
BAC__WP_014108724.1__586	0	0
BAC__WP_014124103.1__674	0	0
BAC__WP_014148499.1__993	0	0
BAC__WP_014182622.1__602	0	0
BAC__WP_014215000.1__610	0	0
BAC__WP_014237685.1__604	0	0
BAC__WP_014258607.1__540	0	0
BAC__WP_014265610.1__450	0	0
BAC__WP_014321711.1__478	0	0
BAC__WP_014339497.1__607	0	0
BAC__WP_014357839.1__624	0	0
BAC__WP_014372599.1__628	0	0
BAC__WP_014402838.1__615	0	0
BAC__WP_014421362.1__688	0	0
BAC__WP_014425570.1__678	0	0
BAC__WP_014428809.1__681	0	0
BAC__WP_014436120.1__679	0	0
BAC__WP_014452923.1__684	0	0
BAC__WP_014495295.1__685	0	0
BAC__WP_014499501.1__582	0	0
BAC__WP_014554155.1__429	0	0
BAC__WP_014570005.1__339	0	0
BAC__WP_014621242.1__635	0	0
BAC__WP_014641341.1__687	0	0
BAC__WP_014656173.1__641	0	0
BAC__WP_014668519.1__891	0	0
BAC__WP_014705226.1__644	0	0
BAC__WP_014707193.1__645	0	0
BAC__WP_014745195.1__647	0	0
BAC__WP_014776625.1__591	0	0
BAC__WP_014785766.1__653	0	0
BAC__WP_014792047.1__621	0	0
BAC__WP_014812589.1__659	0	0
BAC__WP_014825162.1__636	0	0
BAC__WP_014888487.1__690	0	0
BAC__WP_014889182.1__691	0	0
BAC__WP_014901064.1__596	0	0
BAC__WP_014940152.1__695	0	0
BAC__WP_014949219.1__437	0	0
BAC__WP_014956837.1__711	0	0
BAC__WP_014961792.1__696	0	0
BAC__WP_014966331.1__698	0	0
BAC__WP_014995060.1__699	0	0
BAC__WP_015008772.1__712	0	0
BAC__WP_015046106.1__707	0	0
BAC__WP_015073942.1__714	0	0
BAC__WP_015110447.1__717	0	0
BAC__WP_015142663.1__718	0	0
BAC__WP_015148611.1__719	0	0
BAC__WP_015155856.1__720	0	0
BAC__WP_015156783.1__720	0	0
BAC__WP_015163186.1__720	0	0
BAC__WP_015174605.1__723	0	0
BAC__WP_015193609.1__725	0	0
BAC__WP_015197304.1__722	0	0
BAC__WP_015203224.1__724	0	0
BAC__WP_015217346.1__728	0	0
BAC__WP_015220474.1__727	0	0
BAC__WP_015228383.1__726	0	0
BAC__WP_015235569.1__729	0	0
BAC__WP_015238021.1__732	0	0
BAC__WP_015248079.1__616	0	0
BAC__WP_015256481.1__590	0	0
BAC__WP_015258384.1__734	0	0
BAC__WP_015273221.1__737	0	0
BAC__WP_015281243.1__738	0	0
BAC__WP_015325810.1__739	0	0
BAC__WP_015339917.1__743	0	0
BAC__WP_015348796.1__744	0	0
BAC__WP_015353657.1__346	0	0
BAC__WP_015358920.1__745	0	0
BAC__WP_015364319.1__728	0	0
BAC__WP_015365366.1__747	0	0
BAC__WP_015390308.1__749	0	0
BAC__WP_015398033.1__751	0	0
BAC__WP_015399077.1__752	0	0
BAC__WP_015403866.1__753	0	0
BAC__WP_015423358.1__409	0	0
BAC__WP_015431695.1__756	0	0
BAC__WP_015447408.1__594	0	0
BAC__WP_015469535.1__759	0	0
BAC__WP_015486809.1__763	0	0
BAC__WP_015495750.1__420	0	0
BAC__WP_015509950.1__421	0	0
BAC__WP_015605298.1__770	0	0
BAC__WP_015666972.1__755	0	0
BAC__WP_015718214.1__477	0	0
BAC__WP_015728588.1__470	0	0
BAC__WP_015740072.1__304	0	0
BAC__WP_015752715.1__295	0	0
BAC__WP_015820872.1__262	0	0
BAC__WP_015827468.1__278	0	0
BAC__WP_015830088.1__277	0	0
BAC__WP_015832078.1__276	0	0
BAC__WP_015840707.1__275	0	0
BAC__WP_015851341.1__273	0	0
BAC__WP_015856398.1__260	0	0
BAC__WP_015879253.1__263	0	0
BAC__WP_015898037.1__259	0	0
BAC__WP_015904536.1__221	0	0
BAC__WP_015907100.1__257	0	0
BAC__WP_015915960.1__154	0	0
BAC__WP_015923750.1__224	0	0
BAC__WP_015933231.1__253	0	0
BAC__WP_015939268.1__254	0	0
BAC__WP_015939899.1__247	0	0
BAC__WP_015942553.1__248	0	0
BAC__WP_016330161.1__713	0	0
BAC__WP_016493656.1__775	0	0
BAC__WP_016762697.1__960	0	0
BAC__WP_016869659.1__0	0	0
BAC__WP_016877216.1__0	0	0
BAC__WP_016877446.1__0	0	0
BAC__WP_017027740.1__1260	0	0
BAC__WP_017285811.1__1457	0	0
BAC__WP_017316369.1__0	0	0
BAC__WP_017376541.1__702	0	0
BAC__WP_017384721.1__1306	0	0
BAC__WP_017456428.1__703	0	0
BAC__WP_017750907.1__1232	0	0
BAC__WP_017821391.1__762	0	0
BAC__WP_017978822.1__1318	0	0
BAC__WP_018063237.1__1424	0	0
BAC__WP_019224868.1__815	0	0
BAC__WP_020826343.1__777	0	0
BAC__WP_020878322.1__1329	0	0
BAC__WP_020912911.1__131	0	0
BAC__WP_020927395.1__1134	0	0
BAC__WP_020949498.1__782	0	0
BAC__WP_021003001.1__787	0	0
BAC__WP_021144577.1__911	0	0
BAC__WP_021322628.1__1212	0	0
BAC__WP_021820804.1__1117	0	0
BAC__WP_021876901.1__1524	0	0
BAC__WP_022551186.1__917	0	0
BAC__WP_022634018.1__1239	0	0
BAC__WP_022743514.1__793	0	0
BAC__WP_023175859.1__797	0	0
BAC__WP_023176706.1__799	0	0
BAC__WP_023482258.1__1406	0	0
BAC__WP_023519267.1__805	0	0
BAC__WP_023520810.1__802	0	0
BAC__WP_023595770.1__907	0	0
BAC__WP_023787626.1__804	0	0
BAC__WP_024079374.1__818	0	0
BAC__WP_024090889.1__810	0	0
BAC__WP_024098058.1__811	0	0
BAC__WP_024717309.1__61	0	0
BAC__WP_025016439.1__1494	0	0
BAC__WP_025039657.1__849	0	0
BAC__WP_025241023.1__839	0	0
BAC__WP_025292279.1__812	0	0
BAC__WP_025302416.1__817	0	0
BAC__WP_025306619.1__814	0	0
BAC__WP_025307492.1__828	0	0
BAC__WP_025312241.1__841	0	0
BAC__WP_025316426.1__843	0	0
BAC__WP_025330086.1__844	0	0
BAC__WP_025368987.1__823	0	0
BAC__WP_025372677.1__822	0	0
BAC__WP_025385418.1__813	0	0
BAC__WP_025422663.1__819	0	0
BAC__WP_025434572.1__842	0	0
BAC__WP_025438727.1__829	0	0
BAC__WP_025977227.1__853	0	0
BAC__WP_026849649.1__856	0	0
BAC__WP_027197707.1__1331	0	0
BAC__WP_027622268.1__608	0	0
BAC__WP_027787180.1__1113	0	0
BAC__WP_029581175.1__1054	0	0
BAC__WP_029705735.1__1380	0	0
BAC__WP_030003771.1__991	0	0
BAC__WP_030004155.1__990	0	0
BAC__WP_032125319.1__1150	0	0
BAC__WP_032749598.1__1027	0	0
BAC__WP_033534747.1__1503	0	0
BAC__WP_034165770.1__648	0	0
BAC__WP_034531917.1__1107	0	0
BAC__WP_034803488.1__859	0	0
BAC__WP_034901522.1__1298	0	0
BAC__WP_035167556.1__909	0	0
BAC__WP_035673837.1__1109	0	0
BAC__WP_036122015.1__869	0	0
BAC__WP_036205475.1__955	0	0
BAC__WP_036273355.1__912	0	0
BAC__WP_036524788.1__1310	0	0
BAC__WP_036678839.1__898	0	0
BAC__WP_037468701.1__1437	0	0
BAC__WP_038473617.1__895	0	0
BAC__WP_038485264.1__858	0	0
BAC__WP_038492196.1__862	0	0
BAC__WP_038512764.1__902	0	0
BAC__WP_038562498.1__870	0	0
BAC__WP_038586902.1__874	0	0
BAC__WP_038639765.1__854	0	0
BAC__WP_038647586.1__899	0	0
BAC__WP_038659368.1__904	0	0
BAC__WP_038678824.1__861	0	0
BAC__WP_038692823.1__897	0	0
BAC__WP_038940241.1__1483	0	0
BAC__WP_039001036.1__924	0	0
BAC__WP_039312689.1__913	0	0
BAC__WP_039573923.1__920	0	0
BAC__WP_039634947.1__1430	0	0
BAC__WP_039647140.1__929	0	0
BAC__WP_039670141.1__925	0	0
BAC__WP_039681528.1__915	0	0
BAC__WP_039742887.1__933	0	0
BAC__WP_039806129.1__937	0	0
BAC__WP_039808010.1__934	0	0
BAC__WP_039967427.1__1200	0	0
BAC__WP_040200034.1__941	0	0
BAC__WP_040665841.1__936	0	0
BAC__WP_040847993.1__872	0	0
BAC__WP_041025970.1__697	0	0
BAC__WP_041067089.1__943	0	0
BAC__WP_041094297.1__952	0	0
BAC__WP_041098749.1__944	0	0
BAC__WP_041274351.1__152	0	0
BAC__WP_041394680.1__505	0	0
BAC__WP_041498779.1__957	0	0
BAC__WP_041538276.1__376	0	0
BAC__WP_041587253.1__6	0	0
BAC__WP_041605003.1__201	0	0
BAC__WP_041640147.1__14	0	0
BAC__WP_041666428.1__322	0	0
BAC__WP_041673386.1__694	0	0
BAC__WP_041710695.1__771	0	0
BAC__WP_041712836.1__448	0	0
BAC__WP_041757699.1__67	0	0
BAC__WP_041784847.1__39	0	0
BAC__WP_042204551.1__893	0	0
BAC__WP_042209903.1__896	0	0
BAC__WP_042385721.1__1088	0	0
BAC__WP_042463053.1__1225	0	0
BAC__WP_043084530.1__894	0	0
BAC__WP_043092921.1__927	0	0
BAC__WP_043193195.1__900	0	0
BAC__WP_043219416.1__935	0	0
BAC__WP_043267251.1__1248	0	0
BAC__WP_043290546.1__600	0	0
BAC__WP_043321882.1__638	0	0
BAC__WP_043346552.1__958	0	0
BAC__WP_043558220.1__345	0	0
BAC__WP_043800353.1__630	0	0
BAC__WP_043870331.1__939	0	0
BAC__WP_044035802.1__837	0	0
BAC__WP_044057302.1__873	0	0
BAC__WP_044107508.1__950	0	0
BAC__WP_044623800.1__968	0	0
BAC__WP_044824592.1__1045	0	0
BAC__WP_044978057.1__587	0	0
BAC__WP_045095372.1__971	0	0
BAC__WP_045102523.1__978	0	0
BAC__WP_045106112.1__977	0	0
BAC__WP_045110350.1__980	0	0
BAC__WP_045367330.1__942	0	0
BAC__WP_045567679.1__982	0	0
BAC__WP_045580351.1__1095	0	0
BAC__WP_045670338.1__985	0	0
BAC__WP_045682708.1__984	0	0
BAC__WP_045749817.1__972	0	0
BAC__WP_045786820.1__981	0	0
BAC__WP_045971295.1__992	0	0
BAC__WP_046002774.1__766	0	0
BAC__WP_046009141.1__989	0	0
BAC__WP_046288870.1__998	0	0
BAC__WP_046305445.1__999	0	0
BAC__WP_046356194.1__1314	0	0
BAC__WP_046791342.1__1011	0	0
BAC__WP_046808177.1__1012	0	0
BAC__WP_046843518.1__1015	0	0
BAC__WP_046851789.1__1014	0	0
BAC__WP_046871060.1__1213	0	0
BAC__WP_046902604.1__1016	0	0
BAC__WP_046975849.1__1017	0	0
BAC__WP_047005780.1__1339	0	0
BAC__WP_047132199.1__1218	0	0
BAC__WP_047195125.1__1019	0	0
BAC__WP_047213733.1__1356	0	0
BAC__WP_047251153.1__1021	0	0
BAC__WP_047780952.1__1030	0	0
BAC__WP_047806107.1__1034	0	0
BAC__WP_047820725.1__1036	0	0
BAC__WP_047858816.1__1032	0	0
BAC__WP_047915965.1__1006	0	0
BAC__WP_048385841.1__1046	0	0
BAC__WP_048531357.1__1047	0	0
BAC__WP_048622324.1__1048	0	0
BAC__WP_048703948.1__1050	0	0
BAC__WP_048709357.1__1051	0	0
BAC__WP_048732434.1__1049	0	0
BAC__WP_048875145.1__1052	0	0
BAC__WP_048885830.1__1053	0	0
BAC__WP_049684311.1__903	0	0
BAC__WP_049725550.1__1058	0	0
BAC__WP_049783321.1__543	0	0
BAC__WP_049786773.1__556	0	0
BAC__WP_049835003.1__1059	0	0
BAC__WP_050431404.1__1060	0	0
BAC__WP_051754549.1__877	0	0
BAC__WP_052199359.1__918	0	0
BAC__WP_052236863.1__922	0	0
BAC__WP_052237367.1__923	0	0
BAC__WP_052491954.1__947	0	0
BAC__WP_052569537.1__1033	0	0
BAC__WP_052629925.1__995	0	0
BAC__WP_052659849.1__973	0	0
BAC__WP_052679497.1__976	0	0
BAC__WP_052830303.1__966	0	0
BAC__WP_053102173.1__1071	0	0
BAC__WP_053197745.1__1072	0	0
BAC__WP_053233970.1__879	0	0
BAC__WP_053380781.1__1073	0	0
BAC__WP_053550783.1__1079	0	0
BAC__WP_053821870.1__1084	0	0
BAC__WP_053940539.1__1081	0	0
BAC__WP_053944276.1__1083	0	0
BAC__WP_054067660.1__1425	0	0
BAC__WP_054581875.1__1096	0	0
BAC__WP_054607207.1__1101	0	0
BAC__WP_054646401.1__1285	0	0
BAC__WP_054663689.1__1105	0	0
BAC__WP_054745511.1__1360	0	0
BAC__WP_054803913.1__1389	0	0
BAC__WP_055037203.1__1112	0	0
BAC__WP_055731544.1__1115	0	0
BAC__WP_056935226.1__1118	0	0
BAC__WP_056985082.1__1323	0	0
BAC__WP_057792368.1__1187	0	0
BAC__WP_057910275.1__1352	0	0
BAC__WP_057922053.1__1121	0	0
BAC__WP_057972826.1__1120	0	0
BAC__WP_058015828.1__1193	0	0
BAC__WP_058030125.1__1124	0	0
BAC__WP_058118683.1__1129	0	0
BAC__WP_058373614.1__1137	0	0
BAC__WP_058382244.1__1138	0	0
BAC__WP_058386799.1__1139	0	0
BAC__WP_058899785.1__1146	0	0
BAC__WP_058951869.1__1148	0	0
BAC__WP_058988965.1__1149	0	0
BAC__WP_060394494.1__1155	0	0
BAC__WP_060531716.1__1116	0	0
BAC__WP_060586097.1__1128	0	0
BAC__WP_060654103.1__1099	0	0
BAC__WP_060776789.1__1158	0	0
BAC__WP_060778733.1__1160	0	0
BAC__WP_060849448.1__1172	0	0
BAC__WP_060974507.1__1429	0	0
BAC__WP_061054929.1__1185	0	0
BAC__WP_061056271.1__1183	0	0
BAC__WP_061324301.1__1190	0	0
BAC__WP_061465927.1__1192	0	0
BAC__WP_061503489.1__1195	0	0
BAC__WP_061554385.1__1199	0	0
BAC__WP_061904692.1__1206	0	0
BAC__WP_061923976.1__1085	0	0
BAC__WP_061940139.1__1197	0	0
BAC__WP_062065714.1__1132	0	0
BAC__WP_062146437.1__1114	0	0
BAC__WP_062149158.1__1094	0	0
BAC__WP_062164515.1__1171	0	0
BAC__WP_062168775.1__1282	0	0
BAC__WP_062254377.1__1178	0	0
BAC__WP_062334388.1__1181	0	0
BAC__WP_062383635.1__1202	0	0
BAC__WP_062410322.1__1136	0	0
BAC__WP_062536758.1__1090	0	0
BAC__WP_062557539.1__1130	0	0
BAC__WP_062625993.1__1003	0	0
BAC__WP_062709503.1__1207	0	0
BAC__WP_062844304.1__1211	0	0
BAC__WP_063514234.1__1227	0	0
BAC__WP_063670325.1__1230	0	0
BAC__WP_064013523.1__1237	0	0
BAC__WP_064320589.1__1244	0	0
BAC__WP_065271015.1__1263	0	0
BAC__WP_065340190.1__1265	0	0
BAC__WP_065430096.1__1269	0	0
BAC__WP_065535698.1__1273	0	0
BAC__WP_065536333.1__1272	0	0
BAC__WP_065729377.1__1274	0	0
BAC__WP_065993065.1__1290	0	0
BAC__WP_066159838.1__1447	0	0
BAC__WP_066282682.1__1154	0	0
BAC__WP_066322242.1__1226	0	0
BAC__WP_066350463.1__1258	0	0
BAC__WP_066390477.1__1222	0	0
BAC__WP_066603167.1__1179	0	0
BAC__WP_066624690.1__1476	0	0
BAC__WP_066791260.1__1216	0	0
BAC__WP_066802517.1__1188	0	0
BAC__WP_066813940.1__1219	0	0
BAC__WP_066844222.1__1254	0	0
BAC__WP_066920135.1__1194	0	0
BAC__WP_067060455.1__1231	0	0
BAC__WP_067085842.1__1221	0	0
BAC__WP_067153180.1__1217	0	0
BAC__WP_067183632.1__1184	0	0
BAC__WP_067429643.1__1153	0	0
BAC__WP_067553614.1__1287	0	0
BAC__WP_067599670.1__1255	0	0
BAC__WP_067634438.1__1165	0	0
BAC__WP_067647499.1__1223	0	0
BAC__WP_067679692.1__1279	0	0
BAC__WP_067749393.1__1507	0	0
BAC__WP_067772944.1__1512	0	0
BAC__WP_067787661.1__1271	0	0
BAC__WP_067966526.1__1209	0	0
BAC__WP_067974299.1__1159	0	0
BAC__WP_068140180.1__1164	0	0
BAC__WP_068281081.1__1257	0	0
BAC__WP_068352246.1__1256	0	0
BAC__WP_068446247.1__1098	0	0
BAC__WP_068516020.1__1174	0	0
BAC__WP_068545233.1__1326	0	0
BAC__WP_068549153.1__1167	0	0
BAC__WP_068605374.1__1238	0	0
BAC__WP_068615702.1__1261	0	0
BAC__WP_068699017.1__1267	0	0
BAC__WP_068712805.1__1169	0	0
BAC__WP_068849647.1__1288	0	0
BAC__WP_068947079.1__1458	0	0
BAC__WP_068991312.1__1292	0	0
BAC__WP_069026065.1__1294	0	0
BAC__WP_069205638.1__1297	0	0
BAC__WP_069316186.1__1300	0	0
BAC__WP_069366499.1__1302	0	0
BAC__WP_069678531.1__1307	0	0
BAC__WP_069691585.1__1309	0	0
BAC__WP_069808868.1__1312	0	0
BAC__WP_069976896.1__1315	0	0
BAC__WP_070078472.1__1317	0	0
BAC__WP_070324163.1__1321	0	0
BAC__WP_070393458.1__1322	0	0
BAC__WP_070402711.1__1324	0	0
BAC__WP_070965293.1__1328	0	0
BAC__WP_070966751.1__1327	0	0
BAC__WP_071174933.1__1330	0	0
BAC__WP_071481094.1__1334	0	0
BAC__WP_071610972.1__1335	0	0
BAC__WP_071648000.1__1336	0	0
BAC__WP_071677925.1__1337	0	0
BAC__WP_071941740.1__1338	0	0
BAC__WP_072336163.1__1513	0	0
BAC__WP_072581538.1__1347	0	0
BAC__WP_073505047.1__1349	0	0
BAC__WP_074528336.1__1351	0	0
BAC__WP_075148588.1__1353	0	0
BAC__WP_075152032.1__1354	0	0
BAC__WP_075270334.1__1357	0	0
BAC__WP_075433381.1__1281	0	0
BAC__WP_075474220.1__1241	0	0
BAC__WP_075526426.1__1316	0	0
BAC__WP_075587523.1__1381	0	0
BAC__WP_075696553.1__1369	0	0
BAC__WP_075776909.1__1361	0	0
BAC__WP_075791219.1__1370	0	0
BAC__WP_075798014.1__1371	0	0
BAC__WP_075887437.1__1374	0	0
BAC__WP_075939035.1__1522	0	0
BAC__WP_076001281.1__1376	0	0
BAC__WP_076032176.1__1378	0	0
BAC__WP_076344665.1__1382	0	0
BAC__WP_076624010.1__1384	0	0
BAC__WP_076626523.1__1383	0	0
BAC__WP_076703057.1__1391	0	0
BAC__WP_076753742.1__1385	0	0
BAC__WP_076780026.1__1516	0	0
BAC__WP_077023213.1__1392	0	0
BAC__WP_077141028.1__1396	0	0
BAC__WP_077176323.1__798	0	0
BAC__WP_077276407.1__1400	0	0
BAC__WP_077292838.1__1401	0	0
BAC__WP_077315829.1__886	0	0
BAC__WP_077372094.1__1299	0	0
BAC__WP_077403631.1__1403	0	0
BAC__WP_077497511.1__1405	0	0
BAC__WP_077587575.1__1402	0	0
BAC__WP_077712787.1__1407	0	0
BAC__WP_077718261.1__1408	0	0
BAC__WP_077751851.1__1409	0	0
BAC__WP_077795834.1__1411	0	0
BAC__WP_077806010.1__1413	0	0
BAC__WP_077812813.1__1412	0	0
BAC__WP_077992170.1__1415	0	0
BAC__WP_078988987.1__1419	0	0
BAC__WP_079214757.1__1422	0	0
BAC__WP_079420174.1__1423	0	0
BAC__WP_079547130.1__1523	0	0
BAC__WP_080622041.1__1428	0	0
BAC__WP_080881171.1__1431	0	0
BAC__WP_080888385.1__1527	0	0
BAC__WP_080915551.1__1433	0	0
BAC__WP_081045525.1__988	0	0
BAC__WP_081432109.1__144	0	0
BAC__WP_081434461.1__268	0	0
BAC__WP_081436261.1__130	0	0
BAC__WP_081441140.1__306	0	0
BAC__WP_081495414.1__683	0	0
BAC__WP_081508075.1__1436	0	0
BAC__WP_081563205.1__1434	0	0
BAC__WP_081578699.1__708	0	0
BAC__WP_081633214.1__733	0	0
BAC__WP_082091901.1__1000	0	0
BAC__WP_082116605.1__1020	0	0
BAC__WP_082117014.1__1013	0	0
BAC__WP_082342672.1__1068	0	0
BAC__WP_082389085.1__1100	0	0
BAC__WP_082395528.1__1106	0	0
BAC__WP_082628029.1__1125	0	0
BAC__WP_082702047.1__1161	0	0
BAC__WP_082754369.1__1186	0	0
BAC__WP_082786774.1__1204	0	0
BAC__WP_082811956.1__1215	0	0
BAC__WP_082890413.1__1242	0	0
BAC__WP_082892344.1__1498	0	0
BAC__WP_082935533.1__1506	0	0
BAC__WP_083034500.1__1438	0	0
BAC__WP_083172527.1__1508	0	0
BAC__WP_083224318.1__1286	0	0
BAC__WP_083525689.1__1145	0	0
BAC__WP_083558798.1__1345	0	0
BAC__WP_083635338.1__1377	0	0
BAC__WP_083649425.1__1375	0	0
BAC__WP_083761412.1__305	0	0
BAC__WP_083765152.1__196	0	0
BAC__WP_083765606.1__44	0	0
BAC__WP_083770937.1__380	0	0
BAC__WP_083773330.1__291	0	0
BAC__WP_083778828.1__397	0	0
BAC__WP_083779959.1__388	0	0
BAC__WP_083781431.1__393	0	0
BAC__WP_083816824.1__566	0	0
BAC__WP_083823993.1__593	0	0
BAC__WP_083857503.1__671	0	0
BAC__WP_083939721.1__598	0	0
BAC__WP_084179013.1__868	0	0
BAC__WP_084199999.1__1394	0	0
BAC__WP_084330621.1__848	0	0
BAC__WP_084657204.1__1333	0	0
BAC__WP_085027039.1__1441	0	0
BAC__WP_085072101.1__1443	0	0
BAC__WP_085237502.1__1442	0	0
BAC__WP_085376453.1__1445	0	0
BAC__WP_085750688.1__1448	0	0
BAC__WP_085760570.1__1450	0	0
BAC__WP_085773337.1__1451	0	0
BAC__WP_085786844.1__1452	0	0
BAC__WP_085944766.1__441	0	0
BAC__WP_085953516.1__249	0	0
BAC__WP_086043576.1__1455	0	0
BAC__WP_086078008.1__1453	0	0
BAC__WP_086090091.1__1454	0	0
BAC__WP_086899079.1__1459	0	0
BAC__WP_087038496.1__1461	0	0
BAC__WP_087207891.1__1463	0	0
BAC__WP_087281632.1__1462	0	0
BAC__WP_087462237.1__1465	0	0
BAC__WP_087488011.1__1466	0	0
BAC__WP_087542138.1__1467	0	0
BAC__WP_087741659.1__1529	0	0
BAC__WP_087861185.1__1530	0	0
BAC__WP_087918980.1__1470	0	0
BAC__WP_088016628.1__1460	0	0
BAC__WP_088134357.1__1472	0	0
BAC__WP_088430198.1__1432	0	0
BAC__WP_088592577.1__1477	0	0
BAC__WP_088620533.1__1479	0	0
BAC__WP_088768134.1__1480	0	0
BAC__WP_088886563.1__1482	0	0
BAC__WP_088919841.1__1484	0	0
BAC__WP_089132381.1__1485	0	0
BAC__WP_089347392.1__1488	0	0
BAC__WP_089416997.1__1491	0	0
BAC__WP_089419720.1__1490	0	0
BAC__WP_089530332.1__1492	0	0
BAC__WP_089556288.1__1493	0	0
BAC__WP_089608925.1__1495	0	0
BAC__WP_094090842.1__1499	0	0
BAC__YP_001225966.1__0	0	0
BAC__YP_001290018.1__0	0	0
BAC__YP_001414376.1__0	0	0
BAC__YP_001543567.1__0	0	0
BAC__YP_001550028.1__0	0	0
BAC__YP_001635534.1__0	0	0
BAC__YP_001674593.1__0	0	0
BAC__YP_001679808.1__0	0	0
BAC__YP_001684323.1__0	0	0
BAC__YP_001877230.1__0	0	0
BAC__YP_001916225.1__0	0	0
BAC__YP_002303952.1__0	0	0
BAC__YP_002352684.1__0	0	0
BAC__YP_002360876.1__0	0	0
BAC__YP_002378434.1__0	0	0
BAC__YP_002501970.1__0	0	0
BAC__YP_002521259.1__0	0	0
BAC__YP_002603937.1__0	0	0
BAC__YP_002728253.1__0	0	0
BAC__YP_002732731.1__0	0	0
BAC__YP_002761737.1__0	0	0
BAC__YP_002798688.1__0	0	0
BAC__YP_002939135.1__0	0	0
BAC__YP_003060015.1__0	0	0
BAC__YP_003159509.1__0	0	0
BAC__YP_003199152.1__0	0	0
BAC__YP_003263786.1__0	0	0
BAC__YP_003270845.1__0	0	0
BAC__YP_003318918.1__0	0	0
BAC__YP_003370630.1__0	0	0
BAC__YP_003398346.1__0	0	0
BAC__YP_003422066.1__0	0	0
BAC__YP_003475978.1__0	0	0
BAC__YP_003693694.1__0	0	0
BAC__YP_003705477.1__0	0	0
BAC__YP_003709380.1__0	0	0
BAC__YP_003732432.1__0	0	0
BAC__YP_003776004.1__0	0	0
BAC__YP_003798550.1__0	0	0
BAC__YP_003806204.1__0	0	0
BAC__YP_003824434.1__0	0	0
BAC__YP_003846613.1__0	0	0
BAC__YP_003855412.1__0	0	0
BAC__YP_003913140.1__0	0	0
BAC__YP_003954850.1__0	0	0
BAC__YP_004029307.1__0	0	0
BAC__YP_004151024.1__0	0	0
BAC__YP_004172888.1__0	0	0
BAC__YP_004189161.1__0	0	0
BAC__YP_004295334.1__0	0	0
BAC__YP_004306973.1__0	0	0
BAC__YP_004320787.1__0	0	0
BAC__YP_004371153.1__0	0	0
BAC__YP_004462407.1__0	0	0
BAC__YP_004481651.1__0	0	0
BAC__YP_004514352.1__0	0	0
BAC__YP_004561785.1__0	0	0
BAC__YP_004625432.1__0	0	0
BAC__YP_004667319.1__0	0	0
BAC__YP_004671776.1__0	0	0
BAC__YP_004748371.1__0	0	0
BAC__YP_004824396.1__0	0	0
BAC__YP_004835155.1__0	0	0
BAC__YP_004899195.1__0	0	0
BAC__YP_005441425.1__0	0	0
BAC__YP_005444797.1__0	0	0
BAC__YP_005472620.1__0	0	0
BAC__YP_005483595.1__0	0	0
BAC__YP_005610062.1__0	0	0
BAC__YP_005738600.1__0	0	0
BAC__YP_005837299.1__0	0	0
BAC__YP_005896099.1__0	0	0
BAC__YP_005957660.1__0	0	0
BAC__YP_006034557.1__0	0	0
BAC__YP_006229827.1__0	0	0
BAC__YP_006294495.1__0	0	0
BAC__YP_006379528.1__0	0	0
BAC__YP_006421532.1__0	0	0
BAC__YP_006460620.1__0	0	0
BAC__YP_006538735.1__0	0	0
BAC__YP_006590373.1__0	0	0
BAC__YP_006694982.1__0	0	0
BAC__YP_006891137.1__0	0	0
BAC__YP_006973080.1__0	0	0
BAC__YP_007048275.1__0	0	0
BAC__YP_007053477.1__0	0	0
BAC__YP_007079912.1__0	0	0
BAC__YP_007085889.1__0	0	0
BAC__YP_007093182.1__0	0	0
BAC__YP_007094112.1__0	0	0
BAC__YP_007124500.1__0	0	0
BAC__YP_007132907.1__0	0	0
BAC__YP_007136628.1__0	0	0
BAC__YP_007233049.1__0	0	0
BAC__YP_007305865.1__0	0	0
BAC__YP_007314175.1__0	0	0
BAC__YP_007467828.1__0	0	0
BAC__YP_007484946.1__0	0	0
BAC__YP_007568346.1__0	0	0
BAC__YP_007639602.1__0	0	0
BAC__YP_007644652.1__0	0	0
BAC__YP_007705668.1__0	0	0
BAC__YP_007991116.1__0	0	0
BAC__YP_008034839.1__0	0	0
BAC__YP_008046366.1__0	0	0
BAC__YP_008071.1__0	0	0
BAC__YP_008148669.1__0	0	0
BAC__YP_008171662.1__0	0	0
BAC__YP_008206792.1__0	0	0
BAC__YP_008546380.1__0	0	0
BAC__YP_008590240.1__0	0	0
BAC__YP_008717582.1__0	0	0
BAC__YP_032261.1__0	0	0
BAC__YP_077082.1__0	0	0
BAC__YP_160103.1__0	0	0
BAC__YP_244286.1__0	0	0
BAC__YP_322480.1__0	0	0
BAC__YP_343661.1__0	0	0
BAC__YP_426789.1__0	0	0
BAC__YP_433883.1__0	0	0
BAC__YP_458133.1__0	0	0
BAC__YP_545608.1__0	0	0
BAC__YP_605725.1__0	0	0
BAC__YP_644720.1__0	0	0
BAC__YP_661688.1__0	0	0
BAC__YP_692795.1__0	0	0
BAC__YP_752772.1__0	0	0
BAC__YP_828527.1__0	0	0
BAC__YP_844293.1__0	0	0
BAC__YP_856781.1__0	0	0
BAC__YP_865783.1__0	0	0
BAC__YP_901336.1__0	0	0
BAC__YP_911067.1__0	0	0
BAC__YP_971742.1__0	0	0
CPR__HAC56204.1__2738	0	0
CPR__HAI74189.1__2742	0	0
CPR__HAO52617.1__2749	0	0
CPR__HAW93666.1__2793	0	0
CPR__HBD04830.1__2794	0	0
CPR__HBI34408.1__2808	0	0
CPR__HBI96985.1__2814	0	0
CPR__HBO64544.1__2916	0	0
CPR__HBR71457.1__2836	0	0
CPR__HBR80256.1__2839	0	0
CPR__HBU07372.1__2831	0	0
CPR__HBU27659.1__2826	0	0
CPR__HCC23656.1__2856	0	0
CPR__HCU70615.1__2907	0	0
CPR__KKP32897.1__12	0	0
CPR__KKP37902.1__17	0	0
CPR__KKP40085.1__18	0	0
CPR__KKP43605.1__22	0	0
CPR__KKP58966.1__37	0	0
CPR__KKP68606.1__51	0	0
CPR__KKP79856.1__59	0	0
CPR__KKP89618.1__76	0	0
CPR__KKP93275.1__81	0	0
CPR__KKP98177.1__82	0	0
CPR__KKQ21664.1__108	0	0
CPR__KKQ22335.1__109	0	0
CPR__KKQ30655.1__5	0	0
CPR__KKQ39237.1__74	0	0
CPR__KKQ39842.1__55	0	0
CPR__KKQ40946.1__111	0	0
CPR__KKQ45525.1__116	0	0
CPR__KKQ53632.1__120	0	0
CPR__KKQ61459.1__129	0	0
CPR__KKQ68059.1__137	0	0
CPR__KKQ72125.1__141	0	0
CPR__KKQ76989.1__149	0	0
CPR__KKQ80022.1__150	0	0
CPR__KKQ87907.1__155	0	0
CPR__KKQ94636.1__162	0	0
CPR__KKR03054.1__171	0	0
CPR__KKR04853.1__172	0	0
CPR__KKR07636.1__175	0	0
CPR__KKR07809.1__173	0	0
CPR__KKR07910.1__170	0	0
CPR__KKR10331.1__176	0	0
CPR__KKR15425.1__227	0	0
CPR__KKR17867.1__233	0	0
CPR__KKR21159.1__235	0	0
CPR__KKR22312.1__240	0	0
CPR__KKR23048.1__238	0	0
CPR__KKR35529.1__255	0	0
CPR__KKR36379.1__258	0	0
CPR__KKR48729.1__273	0	0
CPR__KKR84873.1__197	0	0
CPR__KKR88646.1__285	0	0
CPR__KKR88791.1__285	0	0
CPR__KKR99584.1__297	0	0
CPR__KKS19683.1__329	0	0
CPR__KKS27290.1__338	0	0
CPR__KKS37453.1__356	0	0
CPR__KKS65403.1__327	0	0
CPR__KKS71035.1__305	0	0
CPR__KKS74608.1__229	0	0
CPR__KKS83095.1__206	0	0
CPR__KKS89578.1__386	0	0
CPR__KKS91381.1__389	0	0
CPR__KKT01958.1__403	0	0
CPR__KKT13565.1__419	0	0
CPR__KKT27233.1__437	0	0
CPR__KKT33308.1__444	0	0
CPR__KKT36005.1__448	0	0
CPR__KKT43234.1__454	0	0
CPR__KKT46405.1__460	0	0
CPR__KKT54424.1__467	0	0
CPR__KKT76863.1__408	0	0
CPR__KKT81179.1__188	0	0
CPR__KKT88130.1__472	0	0
CPR__KKT92334.1__473	0	0
CPR__KKU05466.1__490	0	0
CPR__KKU07883.1__492	0	0
CPR__KKU11923.1__498	0	0
CPR__KKU12064.1__499	0	0
CPR__KKU15166.1__506	0	0
CPR__KKU15714.1__507	0	0
CPR__KKU16742.1__510	0	0
CPR__KKU18908.1__513	0	0
CPR__KKU32331.1__528	0	0
CPR__KKU39221.1__534	0	0
CPR__KKU40244.1__537	0	0
CPR__KKU48548.1__547	0	0
CPR__KKU52946.1__550	0	0
CPR__KKU55662.1__551	0	0
CPR__KKU65658.1__371	0	0
CPR__KKU85496.1__559	0	0
CPR__KKU88453.1__569	0	0
CPR__KKU90036.1__567	0	0
CPR__KKU91167.1__571	0	0
CPR__KKU99099.1__578	0	0
CPR__KKW18223.1__599	0	0
CPR__KKW22825.1__602	0	0
CPR__KKW30969.1__611	0	0
CPR__KKW31292.1__614	0	0
CPR__KKW34413.1__616	0	0
CPR__KKW37192.1__617	0	0
CPR__KKW38865.1__621	0	0
CPR__KKW43027.1__627	0	0
CPR__KKW45953.1__631	0	0
CPR__KKW47671.1__633	0	0
CPR__KKW48230.1__635	0	0
CPR__KPJ54948.1__638	0	0
CPR__KPJ86169.1__639	0	0
CPR__OGB72183.1__0	0	0
CPR__OGD24220.1__712	0	0
CPR__OGD34616.1__718	0	0
CPR__OGD39253.1__719	0	0
CPR__OGD63142.1__798	0	0
CPR__OGE74888.1__854	0	0
CPR__OGE75928.1__957	0	0
CPR__OGE76599.1__852	0	0
CPR__OGE78322.1__960	0	0
CPR__OGE81422.1__855	0	0
CPR__OGE83298.1__859	0	0
CPR__OGE84329.1__962	0	0
CPR__OGE89354.1__858	0	0
CPR__OGE91214.1__856	0	0
CPR__OGF18641.1__871	0	0
CPR__OGF20543.1__877	0	0
CPR__OGF21474.1__971	0	0
CPR__OGF23585.1__972	0	0
CPR__OGF24602.1__873	0	0
CPR__OGF26104.1__975	0	0
CPR__OGF28046.1__878	0	0
CPR__OGF28146.1__876	0	0
CPR__OGF34083.1__875	0	0
CPR__OGF35633.1__885	0	0
CPR__OGG36808.1__940	0	0
CPR__OGG40081.1__1006	0	0
CPR__OGG40343.1__938	0	0
CPR__OGG43108.1__943	0	0
CPR__OGG49492.1__950	0	0
CPR__OGG90848.1__1046	0	0
CPR__OGG96126.1__1121	0	0
CPR__OGH59357.1__1088	0	0
CPR__OGH60532.1__1087	0	0
CPR__OGH64158.1__1086	0	0
CPR__OGH65251.1__1153	0	0
CPR__OGH68932.1__1149	0	0
CPR__OGH69687.1__1091	0	0
CPR__OGH73174.1__1094	0	0
CPR__OGH76980.1__1098	0	0
CPR__OGH80775.1__1097	0	0
CPR__OGH84063.1__1104	0	0
CPR__OGH84088.1__1102	0	0
CPR__OGH87619.1__1161	0	0
CPR__OGH89227.1__1105	0	0
CPR__OGH90602.1__1106	0	0
CPR__OGH92125.1__1107	0	0
CPR__OGH94375.1__1163	0	0
CPR__OGI17550.1__1169	0	0
CPR__OGI21301.1__1248	0	0
CPR__OGI24515.1__1168	0	0
CPR__OGI25382.1__1166	0	0
CPR__OGI30431.1__1170	0	0
CPR__OGJ41739.1__1285	0	0
CPR__OGJ43739.1__1333	0	0
CPR__OGJ48309.1__1337	0	0
CPR__OGJ50451.1__1286	0	0
CPR__OGJ54593.1__1288	0	0
CPR__OGJ56524.1__1290	0	0
CPR__OGJ56761.1__1289	0	0
CPR__OGJ59625.1__1344	0	0
CPR__OGJ60672.1__1292	0	0
CPR__OGJ63257.1__1293	0	0
CPR__OGJ78461.1__1301	0	0
CPR__OGJ83655.1__1303	0	0
CPR__OGL30297.1__1403	0	0
CPR__OGL31526.1__1404	0	0
CPR__OGL34833.1__1406	0	0
CPR__OGL37547.1__1329	0	0
CPR__OGL61995.1__1420	0	0
CPR__OGL66786.1__1423	0	0
CPR__OGL68520.1__1415	0	0
CPR__OGL71599.1__1422	0	0
CPR__OGL78353.1__1433	0	0
CPR__OGL86895.1__1442	0	0
CPR__OGL88380.1__1445	0	0
CPR__OGL88547.1__1444	0	0
CPR__OGL93539.1__1451	0	0
CPR__OGL94845.1__1453	0	0
CPR__OGL96583.1__1456	0	0
CPR__OGM01658.1__1459	0	0
CPR__OGM90439.1__1538	0	0
CPR__OGM91230.1__1539	0	0
CPR__OGM92487.1__1543	0	0
CPR__OGM95504.1__1545	0	0
CPR__OGM97497.1__1549	0	0
CPR__OGM99264.1__1550	0	0
CPR__OGN00448.1__1552	0	0
CPR__OGN01677.1__1554	0	0
CPR__OGN02360.1__1555	0	0
CPR__OGN03554.1__1553	0	0
CPR__OGN04984.1__1558	0	0
CPR__OGN05711.1__1557	0	0
CPR__OGN06473.1__1562	0	0
CPR__OGN07540.1__1560	0	0
CPR__OGN08914.1__1564	0	0
CPR__OGN10223.1__1564	0	0
CPR__OGN13389.1__1570	0	0
CPR__OGN13548.1__1568	0	0
CPR__OGN16699.1__1573	0	0
CPR__OGN18880.1__1577	0	0
CPR__OGN27657.1__1590	0	0
CPR__OGY38600.1__1651	0	0
CPR__OGY41058.1__1654	0	0
CPR__OGY41723.1__1654	0	0
CPR__OGY43206.1__1658	0	0
CPR__OGY43883.1__1658	0	0
CPR__OGY44232.1__1657	0	0
CPR__OGY44474.1__1656	0	0
CPR__OGY46521.1__1659	0	0
CPR__OGY47053.1__1660	0	0
CPR__OGY48142.1__1661	0	0
CPR__OGY51821.1__1666	0	0
CPR__OGY54723.1__1670	0	0
CPR__OGY57048.1__1674	0	0
CPR__OGY58529.1__1678	0	0
CPR__OGY58892.1__1677	0	0
CPR__OGY62766.1__1685	0	0
CPR__OGY63822.1__1724	0	0
CPR__OGY65809.1__1687	0	0
CPR__OGY66526.1__1689	0	0
CPR__OGY81696.1__1729	0	0
CPR__OGY82776.1__1705	0	0
CPR__OGY88865.1__1732	0	0
CPR__OGY90155.1__1708	0	0
CPR__OGY91276.1__1710	0	0
CPR__OGY94260.1__1713	0	0
CPR__OGY97038.1__1716	0	0
CPR__OGY99386.1__1722	0	0
CPR__OGZ01540.1__1735	0	0
CPR__OGZ04057.1__1736	0	0
CPR__OGZ17366.1__1748	0	0
CPR__OGZ18081.1__1749	0	0
CPR__OGZ18804.1__1860	0	0
CPR__OGZ19105.1__1750	0	0
CPR__OGZ23941.1__1862	0	0
CPR__OGZ24752.1__1757	0	0
CPR__OGZ27786.1__1865	0	0
CPR__OGZ31823.1__1762	0	0
CPR__OGZ35399.1__1767	0	0
CPR__OGZ35871.1__1768	0	0
CPR__OGZ43915.1__1777	0	0
CPR__OGZ45032.1__1780	0	0
CPR__OGZ45682.1__1778	0	0
CPR__OGZ53034.1__1787	0	0
CPR__OGZ53761.1__1874	0	0
CPR__OGZ57270.1__1788	0	0
CPR__OGZ59401.1__1789	0	0
CPR__OGZ60873.1__1790	0	0
CPR__OGZ62422.1__1793	0	0
CPR__OGZ63031.1__1880	0	0
CPR__OGZ63951.1__1879	0	0
CPR__OGZ64685.1__1794	0	0
CPR__OGZ65885.1__1795	0	0
CPR__OGZ69017.1__1797	0	0
CPR__OGZ69705.1__1798	0	0
CPR__OGZ70687.1__1884	0	0
CPR__OGZ73560.1__1802	0	0
CPR__OGZ84752.1__1811	0	0
CPR__OGZ85583.1__1890	0	0
CPR__OGZ86604.1__1812	0	0
CPR__OGZ96630.1__1894	0	0
CPR__OGZ98465.1__1901	0	0
CPR__OHA01036.1__1818	0	0
CPR__OHA03706.1__1820	0	0
CPR__OHA05012.1__1822	0	0
CPR__OHA07914.1__1825	0	0
CPR__OHA08341.1__1903	0	0
CPR__OHA08651.1__1826	0	0
CPR__OHA08722.1__1903	0	0
CPR__OHA47066.1__1922	0	0
CPR__OHA49025.1__1923	0	0
CPR__OHA50086.1__1924	0	0
CPR__OHA51391.1__1926	0	0
CPR__OHA62078.1__1937	0	0
CPR__OHA63315.1__1938	0	0
CPR__OHA63562.1__1939	0	0
CPR__OHA64836.1__1940	0	0
CPR__OHA66262.1__1941	0	0
CPR__OHA71024.1__1947	0	0
CPR__OHA73276.1__1949	0	0
CPR__OHA76752.1__1953	0	0
CPR__OHB16973.1__1997	0	0
CPR__OHB20823.1__2001	0	0
CPR__OIO05563.1__2047	0	0
CPR__OIO06491.1__2048	0	0
CPR__OIO07289.1__2049	0	0
CPR__OIO19962.1__2054	0	0
CPR__OIO19975.1__2053	0	0
CPR__OIO44857.1__2073	0	0
CPR__OIO45531.1__2072	0	0
CPR__OIO45961.1__2074	0	0
CPR__OIO47337.1__2075	0	0
CPR__OIO51290.1__2082	0	0
CPR__OIO52680.1__2084	0	0
CPR__OIO64843.1__2060	0	0
CPR__OIP55794.1__2092	0	0
CPR__OIP58717.1__2094	0	0
CPR__OIP76013.1__2097	0	0
CPR__OIP76038.1__2096	0	0
CPR__OIP79107.1__2099	0	0
CPR__OIP80316.1__2100	0	0
CPR__OIP80890.1__2102	0	0
CPR__OWK27238.1__126	0	0
CPR__OYX54173.1__2122	0	0
CPR__PID99347.1__2125	0	0
CPR__PIP18141.1__2170	0	0
CPR__PIP23027.1__2180	0	0
CPR__PIP23493.1__2193	0	0
CPR__PIP24406.1__2172	0	0
CPR__PIP24943.1__2194	0	0
CPR__PIP25389.1__2195	0	0
CPR__PIP26735.1__2173	0	0
CPR__PIP28273.1__2197	0	0
CPR__PIP29416.1__2174	0	0
CPR__PIP30138.1__2200	0	0
CPR__PIP33795.1__2185	0	0
CPR__PIP65077.1__2178	0	0
CPR__PIQ05246.1__2473	0	0
CPR__PIQ78366.1__2705	0	0
CPR__PIR03653.1__2485	0	0
CPR__PIR04837.1__2710	0	0
CPR__PIR13654.1__2489	0	0
CPR__PIR41423.1__2168	0	0
CPR__PIR41887.1__2169	0	0
CPR__PIR48053.1__2309	0	0
CPR__PIR48968.1__2221	0	0
CPR__PIR50505.1__2223	0	0
CPR__PIR55069.1__2210	0	0
CPR__PIR58300.1__2212	0	0
CPR__PIR66737.1__2228	0	0
CPR__PIR72279.1__2233	0	0
CPR__PIR73771.1__2236	0	0
CPR__PIR74474.1__2238	0	0
CPR__PIR75011.1__2237	0	0
CPR__PIR76349.1__2239	0	0
CPR__PIR81455.1__2244	0	0
CPR__PIR87321.1__2252	0	0
CPR__PIR87663.1__2254	0	0
CPR__PIR88613.1__2255	0	0
CPR__PIR89209.1__2256	0	0
CPR__PIR93188.1__2260	0	0
CPR__PIR93643.1__2258	0	0
CPR__PIR94699.1__2261	0	0
CPR__PIR96636.1__2262	0	0
CPR__PIR96717.1__2263	0	0
CPR__PIR97797.1__2264	0	0
CPR__PIR98468.1__2265	0	0
CPR__PIS05510.1__2268	0	0
CPR__PIS05884.1__2269	0	0
CPR__PIS17333.1__2282	0	0
CPR__PIS31940.1__2290	0	0
CPR__PIS32347.1__2289	0	0
CPR__PIS34773.1__2292	0	0
CPR__PIS35847.1__2293	0	0
CPR__PIS38733.1__2294	0	0
CPR__PIS39524.1__2298	0	0
CPR__PIS42113.1__2299	0	0
CPR__PIT87176.1__2311	0	0
CPR__PIT88206.1__2315	0	0
CPR__PIT90771.1__2317	0	0
CPR__PIT92381.1__2321	0	0
CPR__PIT93136.1__2322	0	0
CPR__PIT93881.1__2323	0	0
CPR__PIT95036.1__2324	0	0
CPR__PIT95953.1__2326	0	0
CPR__PIU10549.1__2334	0	0
CPR__PIU42897.1__2354	0	0
CPR__PIU75419.1__2347	0	0
CPR__PIU77904.1__2348	0	0
CPR__PIU98235.1__2359	0	0
CPR__PIU99078.1__2364	0	0
CPR__PIV10212.1__2367	0	0
CPR__PIV12889.1__2369	0	0
CPR__PIV13300.1__2378	0	0
CPR__PIV38461.1__2371	0	0
CPR__PIV45736.1__2373	0	0
CPR__PIV64934.1__2376	0	0
CPR__PIW92099.1__2394	0	0
CPR__PIW94930.1__2400	0	0
CPR__PIX62237.1__2410	0	0
CPR__PIY59578.1__2434	0	0
CPR__PIY95333.1__2460	0	0
CPR__PIY95511.1__2450	0	0
CPR__PIZ45130.1__2611	0	0
CPR__PIZ63727.1__2622	0	0
CPR__PIZ71723.1__2631	0	0
CPR__PIZ87111.1__2642	0	0
CPR__PIZ95030.1__2653	0	0
CPR__PIZ96100.1__2654	0	0
CPR__PIZ99638.1__2656	0	0
CPR__PJA45695.1__2591	0	0
CPR__PJA45823.1__2590	0	0
CPR__PJA47440.1__2589	0	0
CPR__PJA84068.1__2574	0	0
CPR__PJA87228.1__2570	0	0
CPR__PJA89725.1__2566	0	0
CPR__PJB50060.1__2553	0	0
CPR__PJC37294.1__2525	0	0
CPR__PJC39131.1__2523	0	0
CPR__PJC65477.1__2506	0	0
CPR__PJE51554.1__2692	0	0
CPR__PJE57463.1__2690	0	0
CPR__PJE58377.1__2682	0	0
CPR__PJE64099.1__2686	0	0
CPR__PJE65140.1__2685	0	0
CPR__PJE69639.1__2671	0	0
CPR__PJE75682.1__2683	0	0
CPR__PJE77194.1__2667	0	0
CPR__PKL72668.1__2715	0	0
CPR__PLX25578.1__2723	0	0
CPR__PLX26166.1__2722	0	0
CPR__PWB38963.1__2735	0	0
CPR__TSC52858.1__2922	0	0
CPR__TSC53836.1__2921	0	0
CPR__TSC59416.1__2927	0	0
CPR__TSC60357.1__2925	0	0
CPR__TSC95419.1__2934	0	0
CPR__TSC96970.1__2931	0	0
CPR__TSC97736.1__2933	0	0
CPR__TSC99663.1__2935	0	0
CPR__TSD03727.1__2942	0	0
CPR__TWP21896.1__2950	0	0
CPR__TWP25579.1__2958	0	0
VIR__AGF87604.1__12650	0	0
ARC__AGI48423.1__154	0	1
ARC__AGI86271.1__139	0	1
ARC__AGI86272.1__139	0	1
ARC__AMH93847.1__243	0	1
BAC__ADK68949.2__0	0	1
BAC__EFC70840.1__0	0	1
BAC__OGM05719.1__0	0	1
BAC__OGY06768.1__0	0	1
BAC__OGY08685.1__0	0	1
BAC__OGY09783.1__0	0	1
BAC__OGY10952.1__0	0	1
BAC__OGY11283.1__0	0	1
BAC__OGY11979.1__0	0	1
BAC__OGY14063.1__0	0	1
BAC__OGY14664.1__0	0	1
BAC__OGY17245.1__0	0	1
BAC__OGY18596.1__0	0	1
BAC__OGY20033.1__0	0	1
BAC__OGY21072.1__0	0	1
BAC__OGY22442.1__0	0	1
BAC__OGY23378.1__0	0	1
BAC__OGY25217.1__0	0	1
BAC__OGY29338.1__0	0	1
BAC__OGY29913.1__0	0	1
BAC__OGY31225.1__0	0	1
BAC__OGY33653.1__0	0	1
BAC__OGY34574.1__0	0	1
BAC__OGY34818.1__0	0	1
BAC__OGY36366.1__0	0	1
BAC__OGY37859.1__0	0	1
BAC__OGY42490.1__0	0	1
BAC__OGY44896.1__0	0	1
BAC__OGY45985.1__0	0	1
BAC__OGY46052.1__0	0	1
BAC__OGY46155.1__0	0	1
BAC__OGY47264.1__0	0	1
BAC__OGY48479.1__0	0	1
BAC__OGY48611.1__0	0	1
BAC__OGY49754.1__0	0	1
BAC__OGY50679.1__0	0	1
BAC__OGY51333.1__0	0	1
BAC__OGY52402.1__0	0	1
BAC__OGY53541.1__0	0	1
BAC__OGY56036.1__0	0	1
BAC__OGY56371.1__0	0	1
BAC__OGY66172.1__0	0	1
BAC__OGY67763.1__0	0	1
BAC__OGY69755.1__0	0	1
BAC__OGY70982.1__0	0	1
BAC__OGY71022.1__0	0	1
BAC__OGY73634.1__0	0	1
BAC__OGY74800.1__0	0	1
BAC__OGY77099.1__0	0	1
BAC__OGY77764.1__0	0	1
BAC__OGY78277.1__0	0	1
BAC__OGY78900.1__0	0	1
BAC__OGY83088.1__0	0	1
BAC__OGY84895.1__0	0	1
BAC__OGY86870.1__0	0	1
BAC__OGY88276.1__0	0	1
BAC__OGY89647.1__0	0	1
BAC__OGY90071.1__0	0	1
BAC__OGY90647.1__0	0	1
BAC__OGY91536.1__0	0	1
BAC__OGY91665.1__0	0	1
BAC__OGY94326.1__0	0	1
BAC__OGY94818.1__0	0	1
BAC__OGY95957.1__0	0	1
BAC__OGY98507.1__0	0	1
BAC__OGY99044.1__0	0	1
BAC__OGZ02462.1__0	0	1
BAC__OGZ06114.1__0	0	1
BAC__OGZ06990.1__0	0	1
BAC__OGZ07573.1__0	0	1
BAC__OGZ10015.1__0	0	1
BAC__OGZ10188.1__0	0	1
BAC__OGZ12259.1__0	0	1
BAC__OGZ12555.1__0	0	1
BAC__OGZ14632.1__0	0	1
BAC__OGZ16771.1__0	0	1
BAC__OGZ18209.1__0	0	1
BAC__OGZ18632.1__0	0	1
BAC__OGZ18897.1__0	0	1
BAC__OGZ19628.1__0	0	1
BAC__OGZ21405.1__0	0	1
BAC__OGZ21898.1__0	0	1
BAC__OGZ22044.1__0	0	1
BAC__OGZ22714.1__0	0	1
BAC__OGZ22757.1__0	0	1
BAC__OGZ24913.1__0	0	1
BAC__OGZ26267.1__0	0	1
BAC__OGZ26753.1__0	0	1
BAC__OGZ28967.1__0	0	1
BAC__OGZ29447.1__0	0	1
BAC__OGZ29988.1__0	0	1
BAC__OGZ31053.1__0	0	1
BAC__OGZ41456.1__0	0	1
BAC__OGZ41881.1__0	0	1
BAC__OGZ42813.1__0	0	1
BAC__OGZ43909.1__0	0	1
BAC__OGZ45742.1__0	0	1
BAC__OGZ46682.1__0	0	1
BAC__OGZ47034.1__0	0	1
BAC__OGZ48241.1__0	0	1
BAC__OGZ50017.1__0	0	1
BAC__OGZ51476.1__0	0	1
BAC__OGZ54511.1__0	0	1
BAC__OGZ55486.1__0	0	1
BAC__OGZ62758.1__0	0	1
BAC__OGZ95861.1__0	0	1
BAC__OGZ96555.1__0	0	1
BAC__OHA01657.1__0	0	1
BAC__OHA03775.1__0	0	1
BAC__OHA05515.1__0	0	1
BAC__OHA06399.1__0	0	1
BAC__OHA10555.1__0	0	1
BAC__OHA16594.1__0	0	1
BAC__OHA17759.1__0	0	1
BAC__OHA18039.1__0	0	1
BAC__OHA20026.1__0	0	1
BAC__OHA24763.1__0	0	1
BAC__OHA25121.1__0	0	1
BAC__OHA26104.1__0	0	1
BAC__OHA27455.1__0	0	1
BAC__OHA29001.1__0	0	1
BAC__OHA31689.1__0	0	1
BAC__OHA33119.1__0	0	1
BAC__OHA34494.1__0	0	1
BAC__OHA35402.1__0	0	1
BAC__OHA38704.1__0	0	1
BAC__OHA39393.1__0	0	1
BAC__OHA43574.1__0	0	1
BAC__OHA44343.1__0	0	1
BAC__OHA54250.1__0	0	1
BAC__OHA55049.1__0	0	1
BAC__OHA56365.1__0	0	1
BAC__OHA56654.1__0	0	1
BAC__OHA59388.1__0	0	1
BAC__OHA63084.1__0	0	1
BAC__OHA68000.1__0	0	1
BAC__OHA69167.1__0	0	1
BAC__OHA70703.1__0	0	1
BAC__OHA72845.1__0	0	1
BAC__OHA76528.1__0	0	1
BAC__OHA87916.1__0	0	1
BAC__OHA91816.1__0	0	1
BAC__OHB00125.1__0	0	1
BAC__OHB03244.1__0	0	1
BAC__OHB06627.1__0	0	1
BAC__WP_001285409.1__887	0	1
BAC__WP_002167638.1__959	0	1
BAC__WP_002439527.1__646	0	1
BAC__WP_002467523.1__747	0	1
BAC__WP_002478088.1__317	0	1
BAC__WP_002481111.1__1185	0	1
BAC__WP_002516867.1__22	0	1
BAC__WP_002579530.1__1131	0	1
BAC__WP_002781850.1__1418	0	1
BAC__WP_002813396.1__1291	0	1
BAC__WP_002952183.1__635	0	1
BAC__WP_003037622.1__788	0	1
BAC__WP_003046443.1__1111	0	1
BAC__WP_003058221.1__882	0	1
BAC__WP_003061267.1__730	0	1
BAC__WP_003140950.1__1162	0	1
BAC__WP_003240649.1__160	0	1
BAC__WP_003325306.1__1468	0	1
BAC__WP_003338328.1__569	0	1
BAC__WP_003516530.1__149	0	1
BAC__WP_003540220.1__552	0	1
BAC__WP_003574701.1__949	0	1
BAC__WP_003619121.1__347	0	1
BAC__WP_003636119.1__367	0	1
BAC__WP_003647082.1__119	0	1
BAC__WP_003653010.1__119	0	1
BAC__WP_003667576.1__164	0	1
BAC__WP_003774273.1__662	0	1
BAC__WP_003774965.1__936	0	1
BAC__WP_003808733.1__46	0	1
BAC__WP_003826920.1__1028	0	1
BAC__WP_003830324.1__1029	0	1
BAC__WP_003840747.1__1041	0	1
BAC__WP_003872650.1__15	0	1
BAC__WP_003889947.1__1196	0	1
BAC__WP_003959753.1__1275	0	1
BAC__WP_004009609.1__515	0	1
BAC__WP_004019009.1__1280	0	1
BAC__WP_004104115.1__236	0	1
BAC__WP_004156902.1__366	0	1
BAC__WP_004235324.1__545	0	1
BAC__WP_004300338.1__1108	0	1
BAC__WP_004387364.1__1009	0	1
BAC__WP_004425692.1__1026	0	1
BAC__WP_004435957.1__866	0	1
BAC__WP_004462052.1__715	0	1
BAC__WP_004514422.1__88	0	1
BAC__WP_004683915.1__7	0	1
BAC__WP_004696415.1__312	0	1
BAC__WP_004717343.1__987	0	1
BAC__WP_004748911.1__908	0	1
BAC__WP_004794909.1__1175	0	1
BAC__WP_004868785.1__440	0	1
BAC__WP_004909224.1__338	0	1
BAC__WP_004917728.1__631	0	1
BAC__WP_004918094.1__641	0	1
BAC__WP_004951118.1__1369	0	1
BAC__WP_005223546.1__576	0	1
BAC__WP_005319809.1__1080	0	1
BAC__WP_005503321.1__1182	0	1
BAC__WP_005540264.1__1205	0	1
BAC__WP_005595913.1__1269	0	1
BAC__WP_005684870.1__339	0	1
BAC__WP_005687459.1__339	0	1
BAC__WP_005710536.1__247	0	1
BAC__WP_005766967.1__141	0	1
BAC__WP_005810826.1__248	0	1
BAC__WP_005851579.1__84	0	1
BAC__WP_005870600.1__1062	0	1
BAC__WP_005881520.1__1456	0	1
BAC__WP_006087496.1__449	0	1
BAC__WP_006248958.1__768	0	1
BAC__WP_006289265.1__1043	0	1
BAC__WP_006293196.1__1044	0	1
BAC__WP_006351392.1__1431	0	1
BAC__WP_006389093.1__1134	0	1
BAC__WP_006459160.1__588	0	1
BAC__WP_006500268.1__626	0	1
BAC__WP_006501005.1__626	0	1
BAC__WP_006521821.1__598	0	1
BAC__WP_006584508.1__1358	0	1
BAC__WP_006688885.1__200	0	1
BAC__WP_006716005.1__597	0	1
BAC__WP_006748849.1__589	0	1
BAC__WP_006767749.1__57	0	1
BAC__WP_006823620.1__830	0	1
BAC__WP_006845777.1__572	0	1
BAC__WP_006928577.1__1341	0	1
BAC__WP_007013484.1__906	0	1
BAC__WP_007064518.1__1038	0	1
BAC__WP_007091478.1__701	0	1
BAC__WP_007175872.1__102	0	1
BAC__WP_007213622.1__1110	0	1
BAC__WP_007637277.1__757	0	1
BAC__WP_007774435.1__1446	0	1
BAC__WP_007952838.1__665	0	1
BAC__WP_008247848.1__1202	0	1
BAC__WP_008394295.1__1398	0	1
BAC__WP_008408541.1__1200	0	1
BAC__WP_008584339.1__619	0	1
BAC__WP_008588687.1__1268	0	1
BAC__WP_008683912.1__1178	0	1
BAC__WP_008699899.1__423	0	1
BAC__WP_008737669.1__697	0	1
BAC__WP_008881026.1__148	0	1
BAC__WP_009016063.1__592	0	1
BAC__WP_009061894.1__975	0	1
BAC__WP_009084676.1__801	0	1
BAC__WP_009206035.1__694	0	1
BAC__WP_009306679.1__293	0	1
BAC__WP_009361689.1__1057	0	1
BAC__WP_009480407.1__123	0	1
BAC__WP_009496117.1__890	0	1
BAC__WP_009610882.1__6	0	1
BAC__WP_009623214.1__1248	0	1
BAC__WP_009796211.1__792	0	1
BAC__WP_009950854.1__350	0	1
BAC__WP_010050544.1__731	0	1
BAC__WP_010077229.1__407	0	1
BAC__WP_010078584.1__267	0	1
BAC__WP_010190143.1__261	0	1
BAC__WP_010498860.1__1514	0	1
BAC__WP_010560174.1__612	0	1
BAC__WP_010618285.1__456	0	1
BAC__WP_010705131.1__752	0	1
BAC__WP_010720886.1__664	0	1
BAC__WP_010734217.1__805	0	1
[truncated: 40,052 more rows]

## Sheet: SMC
SequenceID	Iteration	ClusterID
EUK__BAM79685.1__0	0	0
EUK__CBK25261.2__0	0	0
EUK__CBK25324.2__0	0	0
EUK__CDF34566.1__0	0	0
EUK__EFN51524.1__0	0	0
EUK__EIE18219.1__0	0	0
EUK__EJK66002.1__0	0	0
EUK__EKX44205.1__0	0	0
EUK__EME31026.1__0	0	0
EUK__EME31027.1__0	0	0
EUK__EOD10000.1__0	0	0
EUK__NP_116687.1__0	0	0
EUK__NP_496331.1__0	0	0
EUK__NP_610995.1__0	0	0
EUK__XP_001008623.1__0	0	0
EUK__XP_001319034.1__0	0	0
EUK__XP_001349920.1__0	0	0
EUK__XP_001417140.1__0	0	0
EUK__XP_001443869.1__0	0	0
EUK__XP_001447973.1__0	0	0
EUK__XP_001609698.1__0	0	0
EUK__XP_001687517.1__0	0	0
EUK__XP_001701741.1__0	0	0
EUK__XP_001744991.1__0	0	0
EUK__XP_002184096.1__0	0	0
EUK__XP_002286201.1__0	0	0
EUK__XP_002371200.1__0	0	0
EUK__XP_002504746.1__0	0	0
EUK__XP_002671375.1__0	0	0
EUK__XP_002773547.1__0	0	0
EUK__XP_002997719.1__0	0	0
EUK__XP_003064649.1__0	0	0
EUK__XP_003078584.1__0	0	0
EUK__XP_004365221.1__0	0	0
EUK__XP_004992038.1__0	0	0
EUK__XP_572171.1__0	0	0
EUK__XP_638528.1__0	0	0
EUK__XP_657185.2__0	0	0
EUK__XP_665922.1__0	0	0
EUK__XP_823255.1__0	0	0
EUK__XP_953074.1__0	0	0
EUK__BAM80660.1__0	0	1
EUK__CBK23979.2__0	0	1
EUK__CBN79764.1__0	0	1
EUK__CDF33171.1__0	0	1
EUK__EFA85660.1__0	0	1
EUK__EGB03962.1__0	0	1
EUK__EIE18678.1__0	0	1
EUK__EJK63391.1__0	0	1
EUK__EME26658.1__0	0	1
EUK__NP_001129842.1__0	0	1
EUK__NP_001255118.1__0	0	1
EUK__NP_012461.1__0	0	1
EUK__NP_523374.2__0	0	1
EUK__NP_727988.1__0	0	1
EUK__XP_001328416.1__0	0	1
EUK__XP_001419553.1__0	0	1
EUK__XP_001581334.1__0	0	1
EUK__XP_001626236.1__0	0	1
EUK__XP_001681030.1__0	0	1
EUK__XP_001698278.1__0	0	1
EUK__XP_002116802.1__0	0	1
EUK__XP_002184568.1__0	0	1
EUK__XP_002508812.1__0	0	1
EUK__XP_002670278.1__0	0	1
EUK__XP_002788667.1__0	0	1
EUK__XP_002952649.1__0	0	1
EUK__XP_002997684.1__0	0	1
EUK__XP_003056807.1__0	0	1
EUK__XP_004364852.1__0	0	1
EUK__XP_004991790.1__0	0	1
EUK__XP_570201.1__0	0	1
EUK__XP_643274.1__0	0	1
EUK__XP_655216.2__0	0	1
EUK__XP_845021.1__0	0	1
EUK__BAM79263.1__0	0	2
EUK__BAM80064.1__0	0	2
EUK__CBK21095.2__0	0	2
EUK__CBK24116.2__0	0	2
EUK__CBN74893.1__0	0	2
EUK__CBN77803.1__0	0	2
EUK__CDF33551.1__0	0	2
EUK__CDF38522.1__0	0	2
EUK__EFA79147.1__0	0	2
EUK__EFA80589.1__0	0	2
EUK__EFN54639.1__0	0	2
EUK__EFN54921.1__0	0	2
EUK__EGB12562.1__0	0	2
EUK__EIE19557.1__0	0	2
EUK__EIE20863.1__0	0	2
EUK__EJK60895.1__0	0	2
EUK__EKX33404.1__0	0	2
EUK__EKX52177.1__0	0	2
EUK__ELR18252.1__0	0	2
EUK__ELR18613.1__0	0	2
EUK__EME26732.1__0	0	2
EUK__EME31327.1__0	0	2
EUK__ETO34086.1__0	0	2
EUK__NP_001040658.2__0	0	2
EUK__NP_013187.1__0	0	2
EUK__NP_116647.1__0	0	2
EUK__NP_497771.1__0	0	2
EUK__NP_497935.1__0	0	2
EUK__NP_651211.2__0	0	2
EUK__NP_723996.1__0	0	2
EUK__XP_001023403.3__0	0	2
EUK__XP_001416713.1__0	0	2
EUK__XP_001418410.1__0	0	2
EUK__XP_001446773.1__0	0	2
EUK__XP_001452329.1__0	0	2
EUK__XP_001612154.1__0	0	2
EUK__XP_001632709.1__0	0	2
EUK__XP_001641659.1__0	0	2
EUK__XP_001683086.1__0	0	2
EUK__XP_001700568.1__0	0	2
EUK__XP_001745611.1__0	0	2
EUK__XP_002177808.1__0	0	2
EUK__XP_002293913.1__0	0	2
EUK__XP_002296149.1__0	0	2
EUK__XP_002368018.1__0	0	2
EUK__XP_002499853.1__0	0	2
EUK__XP_002500842.1__0	0	2
EUK__XP_002682487.1__0	0	2
EUK__XP_002896261.1__0	0	2
EUK__XP_002951177.1__0	0	2
EUK__XP_002955572.1__0	0	2
EUK__XP_002998013.1__0	0	2
EUK__XP_003055298.1__0	0	2
EUK__XP_003059430.1__0	0	2
EUK__XP_003078284.1__0	0	2
EUK__XP_004039665.1__0	0	2
EUK__XP_004347609.1__0	0	2
EUK__XP_004364342.1__0	0	2
EUK__XP_004991317.1__0	0	2
EUK__XP_004996487.1__0	0	2
EUK__XP_568851.1__0	0	2
EUK__XP_571168.1__0	0	2
EUK__XP_629977.1__0	0	2
EUK__XP_637730.1__0	0	2
EUK__XP_654748.1__0	0	2
EUK__XP_656581.1__0	0	2
EUK__XP_666991.1__0	0	2
EUK__XP_668505.1__0	0	2
EUK__XP_822332.1__0	0	2
EUK__XP_952594.1__0	0	2
EUK__XP_954442.1__0	0	2
BAC__WP_041437942.1__538	0	3
BAC__YP_004437752.1__0	0	3
BAC__OGY30658.1__0	0	4
BAC__OGY32500.1__0	0	4
BAC__OGY37354.1__0	0	4
BAC__OGY38944.1__0	0	4
BAC__OGY39759.1__0	0	4
BAC__OGY40798.1__0	0	4
BAC__OGY40932.1__0	0	4
BAC__OGY41790.1__0	0	4
BAC__OGY43307.1__0	0	4
BAC__OGY44195.1__0	0	4
BAC__OGY45896.1__0	0	4
BAC__OGY46859.1__0	0	4
BAC__OGY48946.1__0	0	4
BAC__OGY49114.1__0	0	4
BAC__OGY52759.1__0	0	4
BAC__OGY54491.1__0	0	4
BAC__OGY55084.1__0	0	4
BAC__OGY55777.1__0	0	4
BAC__OGY56556.1__0	0	4
BAC__OGY57295.1__0	0	4
BAC__OGY59187.1__0	0	4
BAC__OGY59666.1__0	0	4
BAC__OGY59861.1__0	0	4
BAC__OGY60477.1__0	0	4
BAC__OGY61304.1__0	0	4
BAC__OGY62104.1__0	0	4
BAC__OGY63856.1__0	0	4
BAC__OGY65219.1__0	0	4
BAC__OGY65442.1__0	0	4
BAC__OGY66643.1__0	0	4
BAC__OGY67504.1__0	0	4
BAC__OGY69388.1__0	0	4
BAC__OGY69852.1__0	0	4
BAC__OGY70355.1__0	0	4
BAC__OGY71157.1__0	0	4
BAC__OGY72041.1__0	0	4
BAC__OGY73401.1__0	0	4
BAC__OGY74123.1__0	0	4
BAC__OGY76650.1__0	0	4
BAC__OGY77862.1__0	0	4
BAC__OGY78395.1__0	0	4
BAC__OGY79999.1__0	0	4
BAC__OGY81101.1__0	0	4
BAC__OGY81378.1__0	0	4
BAC__OGY83234.1__0	0	4
BAC__OGY84691.1__0	0	4
BAC__OGY85709.1__0	0	4
BAC__OGY87174.1__0	0	4
BAC__OGY87504.1__0	0	4
BAC__OGY91969.1__0	0	4
BAC__OGY92178.1__0	0	4
BAC__OGY92458.1__0	0	4
BAC__OGY94780.1__0	0	4
BAC__OGY94806.1__0	0	4
BAC__OGY95945.1__0	0	4
BAC__OGY97853.1__0	0	4
BAC__OGY98137.1__0	0	4
BAC__OGY99419.1__0	0	4
BAC__OGZ01097.1__0	0	4
BAC__OGZ01135.1__0	0	4
BAC__OGZ01759.1__0	0	4
BAC__OGZ03101.1__0	0	4
BAC__OGZ03193.1__0	0	4
BAC__OGZ03436.1__0	0	4
BAC__OGZ03681.1__0	0	4
BAC__OGZ05318.1__0	0	4
BAC__OGZ05903.1__0	0	4
BAC__OGZ09056.1__0	0	4
BAC__OGZ09578.1__0	0	4
BAC__OGZ12451.1__0	0	4
BAC__OGZ12867.1__0	0	4
BAC__OGZ14710.1__0	0	4
BAC__OGZ15347.1__0	0	4
BAC__OGZ16737.1__0	0	4
BAC__OGZ20542.1__0	0	4
BAC__OGZ30084.1__0	0	4
BAC__OGZ31506.1__0	0	4
BAC__OGZ32565.1__0	0	4
BAC__OGZ41404.1__0	0	4
BAC__OGZ43517.1__0	0	4
BAC__OGZ44612.1__0	0	4
BAC__OGZ45203.1__0	0	4
BAC__OGZ47625.1__0	0	4
BAC__OGZ47861.1__0	0	4
BAC__OGZ49001.1__0	0	4
BAC__OGZ49906.1__0	0	4
BAC__OGZ51016.1__0	0	4
BAC__OGZ53001.1__0	0	4
BAC__OGZ53342.1__0	0	4
BAC__OGZ54224.1__0	0	4
BAC__OGZ56064.1__0	0	4
BAC__OGZ56421.1__0	0	4
BAC__OGZ56705.1__0	0	4
BAC__OGZ94089.1__0	0	4
BAC__OGZ97131.1__0	0	4
BAC__OGZ97651.1__0	0	4
BAC__OGZ98524.1__0	0	4
BAC__OGZ98876.1__0	0	4
BAC__OHA00754.1__0	0	4
BAC__OHA01541.1__0	0	4
BAC__OHA02294.1__0	0	4
BAC__OHA02426.1__0	0	4
BAC__OHA03281.1__0	0	4
BAC__OHA05273.1__0	0	4
BAC__OHA06844.1__0	0	4
BAC__OHA07099.1__0	0	4
BAC__OHA08754.1__0	0	4
BAC__OHA09295.1__0	0	4
BAC__OHA11805.1__0	0	4
BAC__OHA13696.1__0	0	4
BAC__OHA14284.1__0	0	4
BAC__OHA14555.1__0	0	4
BAC__OHA15558.1__0	0	4
BAC__OHA16036.1__0	0	4
BAC__OHA16601.1__0	0	4
BAC__OHA18613.1__0	0	4
BAC__OHA19058.1__0	0	4
BAC__OHA19336.1__0	0	4
BAC__OHA22228.1__0	0	4
BAC__OHA22623.1__0	0	4
BAC__OHA23512.1__0	0	4
BAC__OHA25065.1__0	0	4
BAC__OHA25128.1__0	0	4
BAC__OHA26906.1__0	0	4
BAC__OHA27884.1__0	0	4
BAC__OHA28441.1__0	0	4
BAC__OHA29008.1__0	0	4
BAC__OHA29583.1__0	0	4
BAC__OHA29960.1__0	0	4
BAC__OHA30940.1__0	0	4
BAC__OHA31659.1__0	0	4
BAC__OHA32446.1__0	0	4
BAC__OHA33126.1__0	0	4
BAC__OHA34377.1__0	0	4
BAC__OHA34925.1__0	0	4
BAC__OHA35173.1__0	0	4
BAC__OHA36102.1__0	0	4
BAC__OHA36312.1__0	0	4
BAC__OHA38090.1__0	0	4
BAC__OHA39158.1__0	0	4
BAC__OHA39386.1__0	0	4
BAC__OHA40196.1__0	0	4
BAC__OHA40950.1__0	0	4
BAC__OHA41591.1__0	0	4
BAC__OHA42557.1__0	0	4
BAC__OHA43285.1__0	0	4
BAC__OHA44577.1__0	0	4
BAC__OHA45469.1__0	0	4
BAC__OHA46282.1__0	0	4
BAC__OHA55054.1__0	0	4
BAC__OHA55129.1__0	0	4
BAC__OHA56303.1__0	0	4
BAC__OHA56402.1__0	0	4
BAC__OHA56663.1__0	0	4
BAC__OHA58270.1__0	0	4
BAC__OHA59598.1__0	0	4
BAC__OHA60367.1__0	0	4
BAC__OHA79905.1__0	0	4
BAC__OHA80238.1__0	0	4
BAC__OHA81567.1__0	0	4
BAC__OHA81748.1__0	0	4
BAC__OHA82446.1__0	0	4
BAC__OHA83008.1__0	0	4
BAC__OHA84198.1__0	0	4
BAC__OHA85986.1__0	0	4
BAC__OHA86314.1__0	0	4
BAC__OHA87211.1__0	0	4
BAC__OHA87705.1__0	0	4
BAC__OHA89168.1__0	0	4
BAC__OHA89327.1__0	0	4
BAC__OHA89425.1__0	0	4
BAC__OHA89649.1__0	0	4
BAC__OHA90400.1__0	0	4
BAC__OHA91233.1__0	0	4
BAC__OHA91977.1__0	0	4
BAC__OHA92657.1__0	0	4
BAC__OHA92984.1__0	0	4
BAC__OHA94850.1__0	0	4
BAC__OHA95915.1__0	0	4
BAC__OHA96695.1__0	0	4
BAC__OHA97109.1__0	0	4
BAC__OHA97686.1__0	0	4
BAC__OHA98340.1__0	0	4
BAC__OHA99233.1__0	0	4
BAC__OHA99547.1__0	0	4
BAC__OHB00392.1__0	0	4
BAC__OHB01150.1__0	0	4
BAC__OHB01554.1__0	0	4
BAC__OHB02725.1__0	0	4
BAC__OHB03608.1__0	0	4
BAC__OHB04187.1__0	0	4
BAC__OHB04802.1__0	0	4
BAC__OHB04878.1__0	0	4
BAC__OHB06031.1__0	0	4
BAC__OHB06115.1__0	0	4
BAC__OHB06718.1__0	0	4
BAC__OHB06937.1__0	0	4
BAC__OHB08494.1__0	0	4
BAC__OHB08577.1__0	0	4
BAC__OHB08719.1__0	0	4
BAC__OHB10002.1__0	0	4
BAC__OHB10311.1__0	0	4
BAC__OHB11051.1__0	0	4
BAC__OHB11853.1__0	0	4
BAC__OHB12626.1__0	0	4
BAC__OHB12959.1__0	0	4
BAC__OHB13515.1__0	0	4
BAC__OHB15806.1__0	0	4
BAC__OHB16289.1__0	0	4
BAC__OHB16861.1__0	0	4
BAC__OHB18156.1__0	0	4
CPR__HAI74059.1__2742	0	4
CPR__HAS84779.1__2761	0	4
CPR__HAT68820.1__2763	0	4
CPR__HAU66494.1__2769	0	4
CPR__HAV10933.1__2766	0	4
CPR__HAZ28699.1__2771	0	4
CPR__HBD05180.1__2794	0	4
CPR__HBF67255.1__2802	0	4
CPR__HBI16870.1__2809	0	4
CPR__HBI33535.1__2808	0	4
CPR__HBK34376.1__2807	0	4
CPR__HBR79807.1__2835	0	4
CPR__HBR80684.1__2839	0	4
CPR__HBU06830.1__2831	0	4
CPR__HBY73910.1__2841	0	4
CPR__HCC05859.1__2855	0	4
CPR__HCC22667.1__2856	0	4
CPR__HCC83281.1__2858	0	4
CPR__HCM43728.1__2914	0	4
CPR__HCP08443.1__2892	0	4
CPR__HCR52368.1__2885	0	4
CPR__HCU70289.1__2907	0	4
CPR__HCY26567.1__2908	0	4
CPR__KKP23756.1__4	0	4
CPR__KKP61059.1__41	0	4
CPR__KKP63832.1__46	0	4
CPR__KKP75912.1__58	0	4
CPR__KKP80253.1__59	0	4
CPR__KKP86033.1__69	0	4
CPR__KKP90785.1__80	0	4
CPR__KKP92668.1__82	0	4
CPR__KKQ08204.1__95	0	4
CPR__KKQ31113.1__5	0	4
CPR__KKQ33742.1__20	0	4
CPR__KKQ35026.1__40	0	4
CPR__KKQ39632.1__55	0	4
CPR__KKQ40615.1__111	0	4
CPR__KKQ46544.1__118	0	4
CPR__KKQ54787.1__123	0	4
CPR__KKQ60841.1__131	0	4
CPR__KKQ62246.1__129	0	4
CPR__KKQ82140.1__153	0	4
CPR__KKQ87935.1__155	0	4
CPR__KKQ91212.1__161	0	4
CPR__KKQ93217.1__162	0	4
CPR__KKQ99125.1__167	0	4
CPR__KKR08295.1__170	0	4
CPR__KKR10482.1__176	0	4
CPR__KKR18068.1__233	0	4
CPR__KKR22036.1__235	0	4
CPR__KKR23243.1__238	0	4
CPR__KKR35408.1__255	0	4
CPR__KKR45945.1__269	0	4
CPR__KKR48883.1__273	0	4
CPR__KKR54083.1__278	0	4
CPR__KKR57796.1__217	0	4
CPR__KKR61709.1__215	0	4
CPR__KKR68596.1__200	0	4
CPR__KKR70283.1__216	0	4
CPR__KKR75668.1__201	0	4
CPR__KKR84344.1__198	0	4
CPR__KKR87397.1__283	0	4
CPR__KKR89108.1__285	0	4
CPR__KKR91876.1__290	0	4
CPR__KKR99285.1__297	0	4
CPR__KKS05186.1__307	0	4
CPR__KKS18555.1__326	0	4
CPR__KKS28016.1__344	0	4
CPR__KKS30662.1__345	0	4
CPR__KKS35709.1__352	0	4
CPR__KKS38487.1__356	0	4
CPR__KKS43261.1__358	0	4
CPR__KKS44106.1__365	0	4
CPR__KKS48968.1__369	0	4
CPR__KKS52988.1__378	0	4
CPR__KKS58227.1__274	0	4
CPR__KKS69687.1__281	0	4
CPR__KKS74680.1__221	0	4
CPR__KKS74710.1__229	0	4
CPR__KKS78618.1__262	0	4
CPR__KKS82872.1__206	0	4
CPR__KKS93894.1__392	0	4
CPR__KKS95037.1__394	0	4
CPR__KKT03866.1__404	0	4
CPR__KKT06861.1__401	0	4
CPR__KKT13791.1__419	0	4
CPR__KKT22678.1__433	0	4
CPR__KKT33923.1__444	0	4
CPR__KKT39985.1__451	0	4
CPR__KKT43262.1__454	0	4
CPR__KKT47167.1__460	0	4
CPR__KKT53753.1__467	0	4
CPR__KKT59296.1__355	0	4
CPR__KKT60931.1__375	0	4
CPR__KKT63398.1__377	0	4
CPR__KKT63975.1__224	0	4
CPR__KKT74931.1__397	0	4
CPR__KKT80955.1__318	0	4
CPR__KKT81375.1__339	0	4
CPR__KKT86421.1__304	0	4
CPR__KKT86902.1__364	0	4
CPR__KKT87141.1__472	0	4
CPR__KKT90971.1__475	0	4
CPR__KKT96756.1__480	0	4
CPR__KKU06046.1__490	0	4
CPR__KKU06931.1__492	0	4
CPR__KKU10415.1__497	0	4
CPR__KKU10817.1__496	0	4
CPR__KKU11632.1__498	0	4
CPR__KKU15453.1__506	0	4
CPR__KKU15823.1__507	0	4
CPR__KKU19712.1__511	0	4
CPR__KKU43433.1__541	0	4
CPR__KKU48233.1__547	0	4
CPR__KKU51051.1__550	0	4
CPR__KKU51238.1__553	0	4
CPR__KKU55033.1__551	0	4
CPR__KKU56170.1__555	0	4
CPR__KKU58247.1__504	0	4
CPR__KKU58679.1__504	0	4
CPR__KKU65639.1__371	0	4
CPR__KKU68106.1__557	0	4
CPR__KKU73957.1__493	0	4
CPR__KKU75388.1__410	0	4
CPR__KKU77678.1__393	0	4
CPR__KKU79226.1__406	0	4
CPR__KKU81188.1__291	0	4
CPR__KKU83981.1__558	0	4
CPR__KKU90808.1__571	0	4
CPR__KKU97963.1__578	0	4
CPR__KKW01245.1__580	0	4
CPR__KKW10125.1__589	0	4
CPR__KKW10296.1__592	0	4
CPR__KKW14563.1__595	0	4
CPR__KKW20896.1__599	0	4
CPR__KKW21212.1__601	0	4
CPR__KKW21933.1__602	0	4
CPR__KKW22343.1__600	0	4
CPR__KKW24095.1__604	0	4
CPR__KKW24733.1__605	0	4
CPR__KKW29553.1__610	0	4
CPR__KKW32167.1__615	0	4
CPR__KKW33920.1__616	0	4
CPR__KKW36406.1__617	0	4
CPR__KKW36964.1__619	0	4
CPR__KKW37065.1__617	0	4
CPR__KKW41588.1__626	0	4
CPR__KKW42267.1__627	0	4
CPR__KKW45593.1__634	0	4
CPR__KKW45770.1__632	0	4
CPR__KKW45896.1__631	0	4
CPR__KKW47710.1__635	0	4
CPR__KND49868.1__636	0	4
CPR__KPJ86053.1__639	0	4
CPR__OGB71186.1__0	0	4
CPR__OGC80423.1__772	0	4
CPR__OGC83329.1__696	0	4
CPR__OGC84592.1__771	0	4
CPR__OGC87094.1__697	0	4
CPR__OGC87634.1__698	0	4
CPR__OGC87905.1__699	0	4
CPR__OGD23466.1__712	0	4
CPR__OGD25207.1__782	0	4
CPR__OGD33821.1__718	0	4
CPR__OGD38170.1__785	0	4
CPR__OGD41798.1__714	0	4
CPR__OGD67039.1__731	0	4
CPR__OGD67486.1__733	0	4
CPR__OGD69694.1__732	0	4
CPR__OGE75780.1__854	0	4
CPR__OGE76660.1__852	0	4
CPR__OGE77749.1__960	0	4
CPR__OGE80533.1__959	0	4
CPR__OGE81769.1__855	0	4
CPR__OGE82368.1__859	0	4
CPR__OGE82691.1__962	0	4
CPR__OGE86350.1__961	0	4
CPR__OGE88695.1__858	0	4
CPR__OGE89645.1__856	0	4
CPR__OGF19026.1__871	0	4
CPR__OGF21125.1__971	0	4
CPR__OGF21431.1__877	0	4
CPR__OGF24045.1__873	0	4
CPR__OGF25418.1__878	0	4
CPR__OGF28300.1__876	0	4
CPR__OGF34127.1__875	0	4
CPR__OGF34169.1__885	0	4
CPR__OGF43671.1__880	0	4
CPR__OGF51441.1__979	0	4
CPR__OGF61771.1__981	0	4
CPR__OGF62042.1__891	0	4
CPR__OGF64476.1__892	0	4
CPR__OGF65640.1__894	0	4
CPR__OGF71079.1__901	0	4
CPR__OGF73901.1__984	0	4
CPR__OGF76115.1__902	0	4
CPR__OGG40118.1__1006	0	4
CPR__OGG41895.1__945	0	4
CPR__OGG43741.1__943	0	4
CPR__OGG44802.1__947	0	4
CPR__OGG47345.1__948	0	4
CPR__OGG48640.1__1007	0	4
CPR__OGG50860.1__1008	0	4
CPR__OGG51635.1__950	0	4
CPR__OGG53634.1__1010	0	4
CPR__OGG54270.1__1012	0	4
CPR__OGG57150.1__1011	0	4
CPR__OGG57537.1__1009	0	4
CPR__OGG58423.1__1026	0	4
CPR__OGG59591.1__1025	0	4
CPR__OGG61154.1__1013	0	4
CPR__OGG65912.1__1021	0	4
CPR__OGG67381.1__1019	0	4
CPR__OGG67736.1__1020	0	4
CPR__OGG69298.1__1029	0	4
CPR__OGG73655.1__1111	0	4
CPR__OGG78115.1__1033	0	4
CPR__OGG80680.1__1035	0	4
CPR__OGG86081.1__1120	0	4
CPR__OGG88149.1__1119	0	4
CPR__OGG93348.1__1045	0	4
CPR__OGH59763.1__1088	0	4
CPR__OGH61688.1__1087	0	4
CPR__OGH64629.1__1086	0	4
CPR__OGH65442.1__1153	0	4
CPR__OGH66609.1__1150	0	4
CPR__OGH72717.1__1096	0	4
CPR__OGH73799.1__1091	0	4
CPR__OGH80485.1__1097	0	4
CPR__OGH84261.1__1104	0	4
CPR__OGH85142.1__1160	0	4
CPR__OGH88411.1__1162	0	4
CPR__OGH88747.1__1161	0	4
CPR__OGH90043.1__1105	0	4
CPR__OGH92355.1__1107	0	4
CPR__OGH92456.1__1106	0	4
CPR__OGH93852.1__1163	0	4
CPR__OGI16532.1__1169	0	4
CPR__OGI22439.1__1248	0	4
CPR__OGI25414.1__1166	0	4
CPR__OGI26039.1__1166	0	4
CPR__OGI27493.1__1176	0	4
CPR__OGI29140.1__1174	0	4
CPR__OGI31057.1__1170	0	4
CPR__OGI45524.1__1252	0	4
CPR__OGI59408.1__1185	0	4
CPR__OGI61081.1__1255	0	4
CPR__OGI63343.1__1188	0	4
CPR__OGI66274.1__1189	0	4
CPR__OGI66736.1__1256	0	4
CPR__OGI67644.1__1187	0	4
CPR__OGI68285.1__1192	0	4
CPR__OGI69013.1__1193	0	4
CPR__OGI72636.1__1201	0	4
CPR__OGI73846.1__1190	0	4
CPR__OGI75592.1__1203	0	4
CPR__OGI77814.1__1199	0	4
CPR__OGI78643.1__1197	0	4
CPR__OGI84106.1__1209	0	4
CPR__OGI85921.1__1213	0	4
CPR__OGI87366.1__1208	0	4
CPR__OGI87772.1__1210	0	4
CPR__OGI87903.1__1217	0	4
CPR__OGI89670.1__1214	0	4
CPR__OGI92330.1__1223	0	4
CPR__OGI95332.1__1222	0	4
CPR__OGJ03475.1__1234	0	4
CPR__OGJ07619.1__1229	0	4
CPR__OGJ15076.1__1241	0	4
CPR__OGL66266.1__1423	0	4
CPR__OGL68414.1__1415	0	4
CPR__OGL70892.1__1422	0	4
CPR__OGL71802.1__1416	0	4
CPR__OGL73707.1__1428	0	4
CPR__OGL74304.1__1426	0	4
CPR__OGL77390.1__1433	0	4
CPR__OGL87252.1__1442	0	4
CPR__OGL88311.1__1445	0	4
CPR__OGL98268.1__1457	0	4
CPR__OGM01072.1__1459	0	4
CPR__OGM91103.1__1540	0	4
CPR__OGM91279.1__1539	0	4
CPR__OGM92470.1__1543	0	4
CPR__OGY30658.1__1643	0	4
CPR__OGY37354.1__1647	0	4
CPR__OGY38944.1__1651	0	4
CPR__OGY40932.1__1654	0	4
CPR__OGY41790.1__1655	0	4
CPR__OGY43307.1__1657	0	4
CPR__OGY44195.1__1656	0	4
CPR__OGY45896.1__1659	0	4
CPR__OGY46859.1__1661	0	4
CPR__OGY48946.1__1664	0	4
CPR__OGY54491.1__1668	0	4
CPR__OGY57295.1__1675	0	4
CPR__OGY59187.1__1678	0	4
CPR__OGY65219.1__1686	0	4
CPR__OGY65442.1__1687	0	4
CPR__OGY66643.1__1689	0	4
CPR__OGY67504.1__1690	0	4
CPR__OGY83234.1__1706	0	4
CPR__OGY87174.1__1730	0	4
CPR__OGY91969.1__1712	0	4
CPR__OGY92178.1__1710	0	4
CPR__OGY94806.1__1713	0	4
CPR__OGY97853.1__1719	0	4
CPR__OGY99419.1__1722	0	4
CPR__OGZ01135.1__1721	0	4
CPR__OGZ01759.1__1854	0	4
CPR__OGZ03193.1__1736	0	4
CPR__OGZ03681.1__1737	0	4
CPR__OGZ05318.1__1739	0	4
CPR__OGZ05903.1__1738	0	4
CPR__OGZ09578.1__1740	0	4
CPR__OGZ12867.1__1859	0	4
CPR__OGZ15347.1__1744	0	4
CPR__OGZ20542.1__1747	0	4
CPR__OGZ31506.1__1760	0	4
CPR__OGZ32565.1__1868	0	4
CPR__OGZ43517.1__1775	0	4
CPR__OGZ44612.1__1777	0	4
CPR__OGZ45203.1__1778	0	4
CPR__OGZ53342.1__1787	0	4
CPR__OHA00754.1__1818	0	4
CPR__OHA01541.1__1820	0	4
CPR__OHA02294.1__1821	0	4
CPR__OHA02426.1__1819	0	4
CPR__OHA06844.1__1822	0	4
CPR__OHA07099.1__1825	0	4
CPR__OHA08754.1__1826	0	4
CPR__OHA09295.1__1903	0	4
CPR__OHA13696.1__1829	0	4
CPR__OHA14555.1__1907	0	4
CPR__OHA16036.1__1830	0	4
CPR__OHA18613.1__1832	0	4
CPR__OHA19336.1__1833	0	4
CPR__OHA22623.1__1836	0	4
CPR__OHA25065.1__1837	0	4
CPR__OHA26906.1__1839	0	4
CPR__OHA27884.1__1838	0	4
CPR__OHA29008.1__1841	0	4
CPR__OHA30940.1__1842	0	4
CPR__OHA34925.1__1914	0	4
CPR__OHA41591.1__1850	0	4
CPR__OHA56663.1__1933	0	4
CPR__OHA58270.1__1935	0	4
CPR__OHA59598.1__2010	0	4
CPR__OHA79905.1__1956	0	4
CPR__OHA80238.1__1957	0	4
CPR__OHA83008.1__1960	0	4
CPR__OHA84198.1__1961	0	4
CPR__OHA85986.1__1964	0	4
CPR__OHA87211.1__1965	0	4
CPR__OHA89327.1__1966	0	4
CPR__OHA89425.1__1967	0	4
CPR__OHA89649.1__2026	0	4
CPR__OHA91233.1__1968	0	4
CPR__OHA96695.1__1971	0	4
CPR__OHA99233.1__1974	0	4
CPR__OHA99547.1__1975	0	4
CPR__OHB06031.1__1983	0	4
CPR__OHB08494.1__1987	0	4
CPR__OHB08719.1__1988	0	4
CPR__OHB15806.1__1995	0	4
CPR__OHB17339.1__2043	0	4
CPR__OHB18505.1__1999	0	4
CPR__OHB23943.1__2001	0	4
CPR__OIO05848.1__2047	0	4
CPR__OIO15867.1__2051	0	4
CPR__OIO19741.1__2053	0	4
CPR__OIO19865.1__2054	0	4
CPR__OIO29704.1__2062	0	4
CPR__OIO31049.1__2063	0	4
CPR__OIO33047.1__2064	0	4
CPR__OIO49262.1__2080	0	4
CPR__OIO49848.1__2078	0	4
CPR__OIO51113.1__2083	0	4
CPR__OIO52359.1__2084	0	4
CPR__OIO64561.1__2060	0	4
CPR__OIP58426.1__2094	0	4
CPR__OIP66336.1__2095	0	4
CPR__OIP78680.1__2100	0	4
CPR__OIP80321.1__2101	0	4
CPR__OWK27093.1__126	0	4
CPR__PIP17648.1__2170	0	4
CPR__PIP26129.1__2173	0	4
CPR__PIP27757.1__2196	0	4
CPR__PIP27999.1__2197	0	4
CPR__PIP29908.1__2200	0	4
CPR__PIP34723.1__2201	0	4
CPR__PIP55957.1__2207	0	4
CPR__PIP60681.1__2466	0	4
CPR__PIP68777.1__2472	0	4
CPR__PIP73018.1__2181	0	4
CPR__PIP75850.1__2182	0	4
CPR__PIP86308.1__2183	0	4
CPR__PIP86827.1__2184	0	4
CPR__PIQ66280.1__2495	0	4
CPR__PIQ68388.1__2701	0	4
CPR__PIQ92147.1__2480	0	4
CPR__PIR03371.1__2709	0	4
CPR__PIR04357.1__2485	0	4
CPR__PIR04746.1__2710	0	4
CPR__PIR37949.1__2492	0	4
CPR__PIR40249.1__2165	0	4
CPR__PIR44389.1__2303	0	4
CPR__PIR45291.1__2306	0	4
CPR__PIR45662.1__2305	0	4
CPR__PIR46063.1__2307	0	4
CPR__PIR46500.1__2308	0	4
CPR__PIR47721.1__2309	0	4
CPR__PIR55871.1__2213	0	4
CPR__PIR57940.1__2225	0	4
CPR__PIR66519.1__2228	0	4
CPR__PIR68223.1__2229	0	4
CPR__PIR69470.1__2231	0	4
CPR__PIR70466.1__2301	0	4
CPR__PIR73623.1__2236	0	4
CPR__PIR74603.1__2238	0	4
CPR__PIR75805.1__2237	0	4
CPR__PIR76208.1__2239	0	4
CPR__PIR77417.1__2240	0	4
CPR__PIR81889.1__2244	0	4
CPR__PIR82122.1__2246	0	4
CPR__PIR83510.1__2249	0	4
CPR__PIR83749.1__2247	0	4
CPR__PIR84723.1__2251	0	4
CPR__PIR85664.1__2250	0	4
CPR__PIR87161.1__2252	0	4
CPR__PIR88244.1__2254	0	4
CPR__PIR88416.1__2255	0	4
CPR__PIR89542.1__2256	0	4
CPR__PIR93405.1__2260	0	4
CPR__PIR93719.1__2258	0	4
CPR__PIR96273.1__2262	0	4
CPR__PIR97703.1__2263	0	4
CPR__PIR97729.1__2264	0	4
CPR__PIS04830.1__2268	0	4
CPR__PIS06552.1__2269	0	4
CPR__PIS13203.1__2277	0	4
CPR__PIS41065.1__2296	0	4
CPR__PIS42559.1__2299	0	4
CPR__PIT87059.1__2311	0	4
CPR__PIT88741.1__2315	0	4
CPR__PIT90126.1__2318	0	4
CPR__PIT91339.1__2320	0	4
CPR__PIT92030.1__2321	0	4
CPR__PIT93389.1__2322	0	4
CPR__PIT93629.1__2323	0	4
CPR__PIT94511.1__2324	0	4
CPR__PIT95466.1__2325	0	4
CPR__PIT96090.1__2326	0	4
CPR__PIT97004.1__2327	0	4
CPR__PIU09055.1__2331	0	4
CPR__PIU78340.1__2348	0	4
CPR__PIU98452.1__2359	0	4
CPR__PIU99767.1__2350	0	4
CPR__PIV13436.1__2378	0	4
CPR__PIV31745.1__2464	0	4
CPR__PIV50925.1__2380	0	4
CPR__PIW37040.1__2386	0	4
CPR__PIX28914.1__2405	0	4
CPR__PIX62296.1__2410	0	4
CPR__PIY94982.1__2460	0	4
CPR__PIY96658.1__2450	0	4
CPR__PIZ45172.1__2611	0	4
CPR__PIZ95406.1__2653	0	4
CPR__PIZ98296.1__2656	0	4
CPR__PJA07550.1__2659	0	4
CPR__PJA45548.1__2591	0	4
CPR__PJA47079.1__2590	0	4
CPR__PJA47255.1__2589	0	4
CPR__PJA86827.1__2570	0	4
CPR__PJA90564.1__2566	0	4
CPR__PJC00384.1__2541	0	4
CPR__PJC56145.1__2508	0	4
CPR__PJC65517.1__2506	0	4
CPR__PJE64385.1__2686	0	4
CPR__PJE73631.1__2684	0	4
CPR__PJE74245.1__2669	0	4
CPR__PJE76308.1__2683	0	4
CPR__PJE77036.1__2667	0	4
CPR__PKL72605.1__2715	0	4
CPR__PLX24656.1__2723	0	4
CPR__PLX26253.1__2722	0	4
CPR__PWB38779.1__2735	0	4
CPR__RIL00966.1__2917	0	4
CPR__TSC55187.1__2923	0	4
CPR__TSC57829.1__2926	0	4
CPR__TSC60228.1__2925	0	4
CPR__TSC62506.1__2929	0	4
CPR__TSC63070.1__2928	0	4
CPR__TSC96163.1__2934	0	4
CPR__TSC96453.1__2931	0	4
CPR__TSD02579.1__2940	0	4
CPR__TSD04917.1__2943	0	4
BAC__OGY97418.1__0	0	5
BAC__OGZ99121.1__0	0	5
CPR__KKQ57274.1__124	0	5
CPR__OGZ99121.1__1901	0	5
BAC__ACS44069.1__0	0	6
BAC__BAI75352.1__0	0	6
BAC__CBS90172.1__0	0	6
BAC__CCD00894.1__0	0	6
BAC__WP_004683173.1__7	0	6
BAC__WP_007089069.1__701	0	6
BAC__WP_011048918.1__63	0	6
BAC__WP_011253516.1__61	0	6
BAC__WP_011315811.1__80	0	6
BAC__WP_011386335.1__37	0	6
BAC__WP_011414642.1__91	0	6
BAC__WP_011424347.1__369	0	6
BAC__WP_011439965.1__99	0	6
BAC__WP_011474778.1__104	0	6
BAC__WP_011542555.1__108	0	6
BAC__WP_011632564.1__116	0	6
BAC__WP_011644136.1__126	0	6
BAC__WP_011646918.1__92	0	6
BAC__WP_011665825.1__129	0	6
BAC__WP_011995613.1__175	0	6
BAC__WP_012050867.1__163	0	6
BAC__WP_012090874.1__171	0	6
BAC__WP_012114004.1__177	0	6
BAC__WP_012172778.1__48	0	6
BAC__WP_012176845.1__184	0	6
BAC__WP_012383752.1__208	0	6
BAC__WP_012521144.1__169	0	6
BAC__WP_012552946.1__237	0	6
BAC__WP_012556853.1__238	0	6
BAC__WP_012564119.1__565	0	6
BAC__WP_012565736.1__153	0	6
BAC__WP_012592774.1__245	0	6
BAC__WP_013038753.1__362	0	6
BAC__WP_013069114.1__246	0	6
BAC__WP_013077540.1__376	0	6
BAC__WP_013169183.1__389	0	6
BAC__WP_013216838.1__394	0	6
BAC__WP_013270109.1__399	0	6
BAC__WP_013299476.1__417	0	6
BAC__WP_013420599.1__433	0	6
BAC__WP_013478626.1__438	0	6
BAC__WP_013639444.1__526	0	6
BAC__WP_013654094.1__491	0	6
BAC__WP_013847994.1__415	0	6
BAC__WP_014102745.1__585	0	6
BAC__WP_014104662.1__457	0	6
BAC__WP_014129712.1__593	0	6
BAC__WP_014497377.1__685	0	6
BAC__WP_014746272.1__647	0	6
BAC__WP_015074813.1__714	0	6
BAC__WP_015339098.1__743	0	6
BAC__WP_015826904.1__278	0	6
BAC__WP_015915205.1__154	0	6
BAC__WP_015933938.1__253	0	6
BAC__WP_018066659.1__1424	0	6
BAC__WP_023786517.1__804	0	6
BAC__WP_024080495.1__818	0	6
BAC__WP_024088454.1__810	0	6
BAC__WP_024095753.1__811	0	6
BAC__WP_025311217.1__841	0	6
BAC__WP_025393514.1__821	0	6
BAC__WP_025438700.1__829	0	6
BAC__WP_025976224.1__853	0	6
BAC__WP_034801308.1__859	0	6
BAC__WP_034903901.1__1298	0	6
BAC__WP_037466173.1__1437	0	6
BAC__WP_038575871.1__906	0	6
BAC__WP_038584359.1__874	0	6
BAC__WP_038664915.1__904	0	6
BAC__WP_039001801.1__924	0	6
BAC__WP_039570395.1__920	0	6
BAC__WP_041358263.1__106	0	6
BAC__WP_041528047.1__782	0	6
BAC__WP_041529994.1__527	0	6
BAC__WP_041550725.1__97	0	6
BAC__WP_042340248.1__755	0	6
BAC__WP_042441319.1__500	0	6
BAC__WP_042457468.1__1225	0	6
BAC__WP_043868385.1__939	0	6
BAC__WP_044033367.1__110	0	6
BAC__WP_044036045.1__420	0	6
BAC__WP_044247670.1__156	0	6
BAC__WP_045365175.1__942	0	6
BAC__WP_045586230.1__1095	0	6
BAC__WP_045681431.1__984	0	6
BAC__WP_046002193.1__766	0	6
BAC__WP_046903138.1__1016	0	6
BAC__WP_047007483.1__1339	0	6
BAC__WP_047806533.1__1034	0	6
BAC__WP_047823989.1__1036	0	6
BAC__WP_048530178.1__1047	0	6
BAC__WP_048885307.1__1053	0	6
BAC__WP_049833207.1__1059	0	6
BAC__WP_054731644.1__1106	0	6
BAC__WP_055038047.1__1112	0	6
BAC__WP_058897859.1__1146	0	6
BAC__WP_058988999.1__1149	0	6
BAC__WP_059399310.1__1109	0	6
BAC__WP_060849759.1__1172	0	6
BAC__WP_061925139.1__1085	0	6
BAC__WP_062062137.1__1132	0	6
BAC__WP_062143292.1__1114	0	6
BAC__WP_062164763.1__1171	0	6
BAC__WP_062217526.1__1100	0	6
BAC__WP_064320303.1__1244	0	6
BAC__WP_065271551.1__1263	0	6
BAC__WP_065732500.1__1274	0	6
BAC__WP_066626440.1__1476	0	6
BAC__WP_066809042.1__1219	0	6
BAC__WP_066846050.1__1254	0	6
BAC__WP_067180722.1__1184	0	6
BAC__WP_067598634.1__1255	0	6
BAC__WP_067678850.1__1279	0	6
BAC__WP_067786846.1__1271	0	6
BAC__WP_067964532.1__1209	0	6
BAC__WP_068348527.1__1256	0	6
BAC__WP_069203325.1__1297	0	6
BAC__WP_069690159.1__1309	0	6
BAC__WP_069708884.1__1310	0	6
BAC__WP_070322943.1__1321	0	6
BAC__WP_070402254.1__1324	0	6
BAC__WP_071481344.1__1334	0	6
BAC__WP_072506250.1__1346	0	6
BAC__WP_075150771.1__1354	0	6
BAC__WP_075775396.1__1361	0	6
BAC__WP_075995791.1__1375	0	6
BAC__WP_076623230.1__1384	0	6
BAC__WP_076629056.1__1383	0	6
BAC__WP_076700058.1__1391	0	6
BAC__WP_077290709.1__1401	0	6
BAC__WP_077806226.1__1413	0	6
BAC__WP_077812911.1__1412	0	6
BAC__WP_077991467.1__1415	0	6
BAC__WP_080621357.1__1428	0	6
BAC__WP_081507388.1__1436	0	6
BAC__WP_081563189.1__1434	0	6
BAC__WP_083670752.1__1371	0	6
BAC__WP_085377652.1__1445	0	6
BAC__WP_085770080.1__1451	0	6
BAC__WP_085785450.1__1452	0	6
BAC__WP_086088012.1__1454	0	6
BAC__WP_087206009.1__1463	0	6
BAC__WP_088870843.1__872	0	6
BAC__WP_089134469.1__1485	0	6
BAC__WP_089422328.1__1490	0	6
BAC__WP_094062778.1__1498	0	6
BAC__YP_001411979.1__0	0	6
BAC__YP_001685991.1__0	0	6
BAC__YP_002364068.1__0	0	6
BAC__YP_002502688.1__0	0	6
BAC__YP_002732266.1__0	0	6
BAC__YP_003059451.1__0	0	6
BAC__YP_003696304.1__0	0	6
BAC__YP_003853643.1__0	0	6
BAC__YP_004836321.1__0	0	6
BAC__YP_004898313.1__0	0	6
BAC__YP_005483524.1__0	0	6
BAC__YP_005612166.1__0	0	6
BAC__YP_006593110.1__0	0	6
BAC__YP_007306768.1__0	0	6
BAC__YP_007702661.1__0	0	6
BAC__YP_428330.1__0	0	6
BAC__YP_458609.1__0	0	6
ARC__AAB89690.1__12	0	7
ARC__AAG18913.1__2	0	7
ARC__AAL81967.1__7	0	7
ARC__AAM07677.1__8	0	7
ARC__AAM30727.1__4	0	7
ARC__AAT43441.1__10	0	7
ARC__AAV46553.1__16	0	7
ARC__AAZ69572.1__99	0	7
ARC__ABD39803.1__24	0	7
ARC__ABE52406.1__25	0	7
ARC__ABK14943.1__26	0	7
ARC__ABN07181.1__30	0	7
ARC__ABN57757.1__32	0	7
ARC__ABO34498.1__34	0	7
ARC__ABR54614.1__38	0	7
ARC__ABR56563.1__39	0	7
ARC__ABS56699.1__41	0	7
ARC__ACJ16560.1__44	0	7
ARC__ACL16111.1__50	0	7
ARC__ACM56129.1__51	0	7
ARC__ACS33674.1__52	0	7
ARC__ACS89785.1__59	0	7
ARC__ACV12897.1__60	0	7
ARC__ACV24686.1__62	0	7
ARC__ACV49107.1__61	0	7
ARC__ACX72405.1__64	0	7
ARC__ADB57117.1__66	0	7
ARC__ADB60229.1__67	0	7
ARC__ADC65675.1__68	0	7
ARC__ADC69600.1__69	0	7
ARC__ADD06146.1__70	0	7
ARC__ADD09188.1__71	0	7
ARC__ADE02606.1__72	0	7
ARC__ADE37305.1__73	0	7
ARC__ADG13727.1__79	0	7
ARC__ADI36620.1__1	0	7
ARC__ADI74954.1__102	0	7
ARC__ADJ15995.1__103	0	7
ARC__ADN35499.1__84	0	7
ARC__ADQ68085.1__90	0	7
ARC__AEA47402.1__98	0	7
ARC__AEB68896.1__104	0	7
ARC__AEC51316.1__106	0	7
ARC__AEF96465.1__108	0	7
ARC__AEH06197.1__91	0	7
ARC__AEH23829.1__110	0	7
ARC__AEH38492.1__111	0	7
ARC__AEH61831.1__112	0	7
ARC__AEK73933.1__114	0	7
ARC__AEN06817.1__117	0	7
ARC__AET63888.1__124	0	7
ARC__AFC99747.1__128	0	7
ARC__AFK18372.1__144	0	7
ARC__AFK23293.1__131	0	7
ARC__AFL95810.1__133	0	7
ARC__AFO59008.1__136	0	7
ARC__AFS80570.1__137	0	7
ARC__AFS82477.1__138	0	7
ARC__AFU58839.1__140	0	7
ARC__AFV23727.1__143	0	7
ARC__AFZ74143.1__119	0	7
ARC__AGB01602.1__146	0	7
ARC__AGB05058.1__147	0	7
ARC__AGB15726.1__148	0	7
ARC__AGB32870.1__120	0	7
ARC__AGB36461.1__150	0	7
ARC__AGB48365.1__149	0	7
ARC__AGI47247.1__154	0	7
ARC__AGI84973.1__139	0	7
ARC__AGK60780.1__156	0	7
ARC__AGN00399.1__157	0	7
ARC__AGN26941.1__159	0	7
ARC__AGO61554.1__88	0	7
ARC__AHF80503.1__165	0	7
ARC__AHF98731.1__166	0	7
ARC__AHG03170.1__121	0	7
ARC__AHL22538.1__167	0	7
ARC__AIC14516.1__170	0	7
ARC__AIF69620.1__171	0	7
ARC__AIF83705.1__172	0	7
ARC__AIJ06291.1__174	0	7
ARC__AIU70712.1__176	0	7
ARC__AIY90515.1__177	0	7
ARC__AIZ57105.1__178	0	7
ARC__AJA92776.1__180	0	7
ARC__AJC72360.1__182	0	7
ARC__AJF61950.1__0	0	7
ARC__AJF62756.1__0	0	7
ARC__AJF62756.1__188	0	7
ARC__AJM92826.1__189	0	7
ARC__AJZ76591.1__191	0	7
ARC__AKB13370.1__199	0	7
ARC__AKB18928.1__203	0	7
ARC__AKB23772.1__207	0	7
ARC__AKB45132.1__200	0	7
ARC__AKB83690.1__219	0	7
ARC__AKB86067.1__220	0	7
ARC__AKG91622.1__222	0	7
ARC__AKH97144.1__223	0	7
ARC__ALI35014.1__179	0	7
ARC__ALM75177.1__235	0	7
ARC__AMH95326.1__243	0	7
ARC__AMM54383.1__245	0	7
ARC__ANF21908.1__247	0	7
ARC__AOV94631.1__249	0	7
ARC__AOW80594.1__250	0	7
ARC__APW96369.1__118	0	7
ARC__APX98106.1__253	0	7
ARC__AQL42193.1__254	0	7
ARC__ARS64656.1__258	0	7
ARC__ARS89450.1__257	0	7
ARC__ASA77870.1__259	0	7
ARC__ASI14127.1__260	0	7
ARC__ASI98985.1__261	0	7
ARC__ASJ00410.1__262	0	7
ARC__ASJ02490.1__269	0	7
ARC__ASJ07456.1__264	0	7
ARC__ASJ09549.1__265	0	7
ARC__ASJ11010.1__266	0	7
ARC__ATW87870.1__272	0	7
ARC__AUX09140.1__280	0	7
ARC__AVB76820.1__279	0	7
ARC__AWB28040.1__281	0	7
ARC__AXG09517.1__286	0	7
ARC__AXR80877.1__288	0	7
ARC__AYK15009.1__232	0	7
ARC__AZH24642.1__303	0	7
ARC__AZQ13711.1__305	0	7
ARC__BAA30917.1__17	0	7
ARC__BAB59963.1__19	0	7
ARC__BAD85206.1__14	0	7
ARC__BAI60700.1__15	0	7
ARC__BAJ50154.1__134	0	7
ARC__CAB49281.1__101	0	7
ARC__CAC11918.1__100	0	7
ARC__CAI48699.1__74	0	7
ARC__CAJ37373.1__75	0	7
ARC__CAJ51393.1__13	0	7
ARC__CCJ35480.1__141	0	7
ARC__CCQ34592.1__161	0	7
ARC__CCQ35864.1__169	0	7
ARC__CQH49045.1__240	0	7
ARC__CUR51946.1__324	0	7
ARC__EHR78034.1__126	0	7
ARC__KHO45553.1__0	0	7
ARC__KHO46891.1__0	0	7
ARC__KHO48000.1__0	0	7
ARC__KHO49348.1__0	0	7
ARC__KHO51288.1__0	0	7
ARC__KHO51978.1__0	0	7
ARC__KHO54457.1__0	0	7
ARC__KXH77574.1__0	0	7
ARC__NP_070387.1__0	0	7
ARC__NP_111326.1__0	0	7
ARC__NP_143635.1__0	0	7
ARC__NP_248653.1__0	0	7
ARC__NP_279433.1__0	0	7
ARC__NP_579572.1__0	0	7
ARC__NP_619197.1__0	0	7
ARC__NP_633055.1__0	0	7
ARC__NP_988517.1__0	0	7
ARC__OJI07076.1__0	0	7
ARC__OLS18100.1__0	0	7
ARC__OLS30207.1__0	0	7
ARC__QAU12866.1__306	0	7
ARC__QAY19083.1__307	0	7
ARC__QCC48566.1__312	0	7
ARC__QCC52035.1__311	0	7
ARC__QCC53206.1__310	0	7
ARC__QCJ47492.1__314	0	7
ARC__QCS43451.1__318	0	7
ARC__QDI88326.1__321	0	7
ARC__SIM56403.1__327	0	7
ARC__SPC34556.1__331	0	7
ARC__VFJ14119.1__332	0	7
ARC__YP_001030448.1__0	0	7
ARC__YP_001047739.1__0	0	7
ARC__YP_001096713.1__0	0	7
ARC__YP_001323226.1__0	0	7
ARC__YP_001325175.1__0	0	7
ARC__YP_001329860.1__0	0	7
ARC__YP_001405342.1__0	0	7
ARC__YP_001549321.1__0	0	7
ARC__YP_001581985.1__0	0	7
ARC__YP_001688521.1__0	0	7
ARC__YP_002307457.1__0	0	7
ARC__YP_002465834.1__0	0	7
ARC__YP_002565199.1__0	0	7
ARC__YP_002581477.1__0	0	7
ARC__YP_002959538.1__0	0	7
ARC__YP_002994134.1__0	0	7
ARC__YP_003128186.1__0	0	7
ARC__YP_003131630.1__0	0	7
ARC__YP_003178814.1__0	0	7
ARC__YP_003246887.1__0	0	7
ARC__YP_003355683.1__0	0	7
ARC__YP_003399790.1__0	0	7
ARC__YP_003402902.1__0	0	7
ARC__YP_003435950.1__0	0	7
ARC__YP_003458336.1__0	0	7
ARC__YP_003480708.1__0	0	7
ARC__YP_003483750.1__0	0	7
ARC__YP_003534750.1__0	0	7
ARC__YP_003542950.1__0	0	7
ARC__YP_003616691.1__0	0	7
ARC__YP_003707593.1__0	0	7
ARC__YP_003727750.1__0	0	7
ARC__YP_003737787.1__0	0	7
ARC__YP_003893937.1__0	0	7
ARC__YP_004037530.1__0	0	7
ARC__YP_004071254.1__0	0	7
ARC__YP_004342117.1__0	0	7
ARC__YP_004384714.1__0	0	7
ARC__YP_004423320.1__0	0	7
ARC__YP_004484530.1__0	0	7
ARC__YP_004575975.1__0	0	7
ARC__YP_004598371.1__0	0	7
ARC__YP_004617050.1__0	0	7
ARC__YP_004623101.1__0	0	7
ARC__YP_004743160.1__0	0	7
ARC__YP_004763610.1__0	0	7
ARC__YP_004796759.1__0	0	7
ARC__YP_004809190.1__0	0	7
ARC__YP_005380266.1__0	0	7
ARC__YP_005839040.1__0	0	7
ARC__YP_005919511.1__0	0	7
ARC__YP_006348359.1__0	0	7
ARC__YP_006355368.1__0	0	7
ARC__YP_006425604.1__0	0	7
ARC__YP_006493090.1__0	0	7
ARC__YP_006543084.1__0	0	7
ARC__YP_006544196.1__0	0	7
ARC__YP_006773512.1__0	0	7
ARC__YP_006775419.1__0	0	7
ARC__YP_006862496.1__0	0	7
ARC__YP_006923095.1__0	0	7
ARC__YP_007178592.1__0	0	7
ARC__YP_007248109.1__0	0	7
ARC__YP_007281774.1__0	0	7
ARC__YP_007283859.1__0	0	7
ARC__YP_007308251.1__0	0	7
ARC__YP_007311895.1__0	0	7
ARC__YP_007486625.1__0	0	7
ARC__YP_007489722.1__0	0	7
ARC__YP_007906773.1__0	0	7
ARC__YP_008053197.1__0	0	7
ARC__YP_008142455.1__0	0	7
ARC__YP_008430099.1__0	0	7
ARC__YP_023634.1__0	0	7
ARC__YP_136259.1__0	0	7
ARC__YP_183430.1__0	0	7
ARC__YP_304152.1__0	0	7
ARC__YP_326268.1__0	0	7
ARC__YP_501522.1__0	0	7
ARC__YP_566156.1__0	0	7
ARC__YP_657044.1__0	0	7
ARC__YP_686699.1__0	0	7
ARC__YP_843583.1__0	0	7
BAC__WP_011130951.1__59	0	7
BAC__WP_011375623.1__77	0	7
BAC__WP_011611207.1__115	0	7
BAC__WP_011817547.1__145	0	7
BAC__WP_012163250.1__183	0	7
BAC__WP_012264582.1__50	0	7
BAC__WP_012411984.1__213	0	7
BAC__WP_012674619.1__241	0	7
BAC__WP_012676170.1__242	0	7
BAC__WP_012962988.1__52	0	7
BAC__WP_012991731.1__326	0	7
BAC__WP_013190212.1__514	0	7
BAC__WP_015142785.1__718	0	7
BAC__WP_015147895.1__719	0	7
BAC__WP_015156137.1__720	0	7
BAC__WP_015174091.1__723	0	7
BAC__WP_015192801.1__725	0	7
BAC__WP_015200120.1__722	0	7
BAC__WP_015203143.1__724	0	7
BAC__WP_015215667.1__728	0	7
BAC__WP_015217982.1__727	0	7
BAC__WP_015228545.1__726	0	7
BAC__WP_016873827.1__0	0	7
BAC__WP_017286472.1__1457	0	7
BAC__WP_017314258.1__0	0	7
BAC__WP_023175366.1__797	0	7
BAC__WP_025306776.1__814	0	7
BAC__WP_026085797.1__0	0	7
BAC__WP_036930396.1__58	0	7
BAC__WP_041677034.1__38	0	7
BAC__WP_041710531.1__146	0	7
BAC__WP_041710897.1__72	0	7
BAC__WP_043325534.1__717	0	7
BAC__WP_070395044.1__1322	0	7
BAC__WP_080805409.1__1432	0	7
BAC__WP_087538961.1__1467	0	7
BAC__YP_001225847.1__0	0	7
BAC__YP_001549950.1__0	0	7
BAC__YP_002379661.1__0	0	7
BAC__YP_002728948.1__0	0	7
BAC__YP_003421935.1__0	0	7
BAC__YP_007049784.1__0	0	7
BAC__YP_007058422.1__0	0	7
BAC__YP_007080034.1__0	0	7
BAC__YP_007085169.1__0	0	7
BAC__YP_007093464.1__0	0	7
BAC__YP_007121084.1__0	0	7
BAC__YP_007132096.1__0	0	7
BAC__YP_007139476.1__0	0	7
BAC__YP_007646901.1__0	0	7
BAC__YP_325181.1__0	0	7
DPA__EET89617.1__2959	0	7
DPA__ODS42765.1__642	0	7
DPA__OGI12388.1__1249	0	7
DPA__OGI15884.1__1164	0	7
DPA__OGJ12936.1__1244	0	7
DPA__OIN88572.1__2108	0	7
DPA__OIO21922.1__2055	0	7
DPA__OIO23447.1__2056	0	7
DPA__OIO27306.1__2061	0	7
DPA__OIO39874.1__2070	0	7
DPA__OIO40431.1__2069	0	7
DPA__OIO42423.1__2071	0	7
DPA__OIO42990.1__2076	0	7
DPA__OIO43332.1__2077	0	7
DPA__OIO62898.1__2090	0	7
DPA__OIO64757.1__2052	0	7
DPA__OIO80474.1__2089	0	7
DPA__OJI07076.1__2109	0	7
DPA__OQX20816.1__2112	0	7
DPA__OYT40005.1__2115	0	7
DPA__OYT40873.1__2115	0	7
DPA__OYT53923.1__2114	0	7
DPA__OYT56736.1__2116	0	7
DPA__PIN67020.1__2126	0	7
DPA__PIN68853.1__2129	0	7
DPA__PIN74033.1__2133	0	7
DPA__PIN75976.1__2134	0	7
DPA__PIN76650.1__2136	0	7
DPA__PIN77659.1__2135	0	7
DPA__PIN77873.1__2135	0	7
DPA__PIN78477.1__2138	0	7
DPA__PIN80309.1__2139	0	7
DPA__PIN80832.1__2137	0	7
DPA__PIN81947.1__2140	0	7
DPA__PIN86718.1__2143	0	7
DPA__PIN87429.1__2144	0	7
DPA__PIN89296.1__2146	0	7
DPA__PIN93398.1__2151	0	7
DPA__PIN94959.1__2150	0	7
DPA__PIN95231.1__2150	0	7
DPA__PIO08109.1__2697	0	7
DPA__PIT84644.1__2314	0	7
DPA__PIU30302.1__2339	0	7
DPA__PIU75690.1__2362	0	7
DPA__PIV13695.1__2368	0	7
DPA__PIZ51777.1__2617	0	7
DPA__PJE81021.1__2698	0	7
DPA__PLW80727.1__2721	0	7
DPA__PSH00756.1__2724	0	7
EUK__XP_001328078.1__0	0	7
EUK__XP_001328834.1__0	0	7
BAC__OGM06161.1__0	0	8
BAC__WP_002014517.1__959	0	8
BAC__WP_002478300.1__317	0	8
BAC__WP_002480669.1__1185	0	8
BAC__WP_002507881.1__1118	0	8
BAC__WP_002557941.1__926	0	8
BAC__WP_002579606.1__1131	0	8
BAC__WP_003045704.1__1111	0	8
BAC__WP_003101330.1__956	0	8
BAC__WP_003336869.1__569	0	8
BAC__WP_003348995.1__866	0	8
BAC__WP_003442143.1__921	0	8
BAC__WP_003647510.1__119	0	8
BAC__WP_003660728.1__949	0	8
BAC__WP_003668374.1__164	0	8
BAC__WP_003830583.1__1029	0	8
BAC__WP_003845326.1__1363	0	8
BAC__WP_003928642.1__1250	0	8
BAC__WP_003962002.1__1275	0	8
BAC__WP_004262373.1__1162	0	8
BAC__WP_004457894.1__715	0	8
BAC__WP_004513440.1__88	0	8
BAC__WP_004794482.1__1175	0	8
BAC__WP_005684352.1__339	0	8
BAC__WP_006193028.1__534	0	8
BAC__WP_006289378.1__1043	0	8
BAC__WP_006293342.1__1044	0	8
BAC__WP_006499620.1__626	0	8
BAC__WP_006587911.1__1358	0	8
BAC__WP_006688967.1__200	0	8
BAC__WP_006716528.1__597	0	8
BAC__WP_006930940.1__1341	0	8
BAC__WP_007060105.1__1038	0	8
BAC__WP_007775398.1__1446	0	8
BAC__WP_007952951.1__665	0	8
BAC__WP_008403325.1__1200	0	8
BAC__WP_008584133.1__619	0	8
BAC__WP_008587953.1__1268	0	8
BAC__WP_008700889.1__423	0	8
BAC__WP_009795944.1__792	0	8
BAC__WP_009885108.1__1305	0	8
BAC__WP_010077140.1__407	0	8
BAC__WP_010734426.1__805	0	8
BAC__WP_010736808.1__664	0	8
BAC__WP_010788585.1__1468	0	8
BAC__WP_010869416.1__342	0	8
BAC__WP_010881815.1__845	0	8
BAC__WP_010925515.1__501	0	8
BAC__WP_010984092.1__31	0	8
BAC__WP_011025732.1__6	0	8
BAC__WP_011065928.1__56	0	8
BAC__WP_011075694.1__57	0	8
BAC__WP_011077307.1__55	0	8
BAC__WP_011099475.1__11	0	8
BAC__WP_011113402.1__382	0	8
BAC__WP_011163674.1__504	0	8
BAC__WP_011197972.1__60	0	8
BAC__WP_011247140.1__32	0	8
BAC__WP_011264930.1__23	0	8
BAC__WP_011273719.1__2	0	8
BAC__WP_011275966.1__34	0	8
BAC__WP_011284379.1__20	0	8
BAC__WP_011291102.1__70	0	8
BAC__WP_011303282.1__39	0	8
BAC__WP_011342117.1__87	0	8
BAC__WP_011344350.1__86	0	8
BAC__WP_011358403.1__73	0	8
BAC__WP_011361465.1__75	0	8
BAC__WP_011387366.1__82	0	8
BAC__WP_011437973.1__98	0	8
BAC__WP_011529964.1__506	0	8
BAC__WP_011554882.1__79	0	8
BAC__WP_011564365.1__113	0	8
BAC__WP_011584977.1__112	0	8
BAC__WP_011590936.1__96	0	8
BAC__WP_011598392.1__123	0	8
BAC__WP_011640202.1__125	0	8
BAC__WP_011667675.1__121	0	8
BAC__WP_011673295.1__122	0	8
BAC__WP_011677464.1__118	0	8
BAC__WP_011680225.1__120	0	8
BAC__WP_011720405.1__134	0	8
BAC__WP_011722288.1__111	0	8
BAC__WP_011737129.1__135	0	8
BAC__WP_011744394.1__136	0	8
BAC__WP_011775132.1__132	0	8
BAC__WP_011779404.1__139	0	8
BAC__WP_011837931.1__149	0	8
BAC__WP_011878391.1__152	0	8
BAC__WP_011887122.1__148	0	8
BAC__WP_011890696.1__151	0	8
BAC__WP_011905193.1__157	0	8
BAC__WP_011917146.1__159	0	8
BAC__WP_011938022.1__162	0	8
BAC__WP_011949607.1__352	0	8
BAC__WP_011981983.1__170	0	8
BAC__WP_011994377.1__174	0	8
BAC__WP_012000243.1__167	0	8
BAC__WP_012004021.1__181	0	8
BAC__WP_012057111.1__165	0	8
BAC__WP_012063873.1__166	0	8
BAC__WP_012094943.1__172	0	8
BAC__WP_012101787.1__158	0	8
BAC__WP_012119401.1__180	0	8
BAC__WP_012159316.1__188	0	8
BAC__WP_012175139.1__189	0	8
BAC__WP_012181398.1__186	0	8
BAC__WP_012200458.1__192	0	8
BAC__WP_012209153.1__190	0	8
BAC__WP_012234379.1__353	0	8
BAC__WP_012245179.1__194	0	8
BAC__WP_012290662.1__42	0	8
BAC__WP_012298178.1__355	0	8
BAC__WP_012305380.1__338	0	8
BAC__WP_012360041.1__356	0	8
BAC__WP_012370774.1__209	0	8
BAC__WP_012376719.1__211	0	8
BAC__WP_012378853.1__49	0	8
BAC__WP_012388404.1__178	0	8
BAC__WP_012391442.1__40	0	8
BAC__WP_012398121.1__43	0	8
BAC__WP_012414584.1__216	0	8
BAC__WP_012423318.1__217	0	8
BAC__WP_012466887.1__223	0	8
BAC__WP_012471515.1__222	0	8
BAC__WP_012473952.1__227	0	8
BAC__WP_012498446.1__215	0	8
BAC__WP_012498563.1__226	0	8
BAC__WP_012501740.1__225	0	8
BAC__WP_012505054.1__229	0	8
BAC__WP_012529395.1__232	0	8
BAC__WP_012547121.1__234	0	8
BAC__WP_012580035.1__236	0	8
BAC__WP_012616055.1__249	0	8
BAC__WP_012632096.1__255	0	8
BAC__WP_012635670.1__224	0	8
BAC__WP_012648666.1__256	0	8
BAC__WP_012658081.1__30	0	8
BAC__WP_012671401.1__1259	0	8
BAC__WP_012677642.1__340	0	8
BAC__WP_012692878.1__231	0	8
BAC__WP_012715123.1__261	0	8
BAC__WP_012731825.1__266	0	8
BAC__WP_012739294.1__410	0	8
BAC__WP_012742354.1__228	0	8
BAC__WP_012744703.1__272	0	8
BAC__WP_012792324.1__285	0	8
BAC__WP_012796443.1__281	0	8
BAC__WP_012798149.1__282	0	8
BAC__WP_012802975.1__280	0	8
BAC__WP_012808937.1__292	0	8
BAC__WP_012810704.1__294	0	8
BAC__WP_012833886.1__307	0	8
BAC__WP_012843154.1__308	0	8
BAC__WP_012853751.1__298	0	8
BAC__WP_012855744.1__360	0	8
BAC__WP_012858932.1__303	0	8
BAC__WP_012861578.1__299	0	8
BAC__WP_012864191.1__312	0	8
BAC__WP_012867366.1__311	0	8
BAC__WP_012870740.1__314	0	8
BAC__WP_012875359.1__315	0	8
BAC__WP_012877932.1__313	0	8
BAC__WP_012894375.1__309	0	8
BAC__WP_012903347.1__54	0	8
BAC__WP_012910249.1__318	0	8
BAC__WP_012922371.1__296	0	8
BAC__WP_012935156.1__321	0	8
BAC__WP_012938849.1__322	0	8
BAC__WP_012950015.1__323	0	8
BAC__WP_012959419.1__1	0	8
BAC__WP_012993646.1__320	0	8
BAC__WP_012995313.1__327	0	8
BAC__WP_013000424.1__363	0	8
BAC__WP_013008050.1__53	0	8
BAC__WP_013011482.1__329	0	8
BAC__WP_013013815.1__300	0	8
BAC__WP_013017389.1__302	0	8
BAC__WP_013044092.1__332	0	8
BAC__WP_013054425.1__330	0	8
BAC__WP_013075450.1__388	0	8
BAC__WP_013103748.1__381	0	8
BAC__WP_013109433.1__370	0	8
BAC__WP_013113989.1__386	0	8
BAC__WP_013126239.1__373	0	8
BAC__WP_013133008.1__383	0	8
BAC__WP_013138753.1__385	0	8
BAC__WP_013151273.1__390	0	8
BAC__WP_013158474.1__371	0	8
BAC__WP_013169796.1__377	0	8
BAC__WP_013172647.1__392	0	8
BAC__WP_013182680.1__384	0	8
BAC__WP_013188637.1__515	0	8
BAC__WP_013242191.1__402	0	8
BAC__WP_013247452.1__520	0	8
BAC__WP_013251910.1__396	0	8
BAC__WP_013254458.1__398	0	8
BAC__WP_013272588.1__400	0	8
BAC__WP_013275864.1__401	0	8
BAC__WP_013278623.1__403	0	8
BAC__WP_013280964.1__404	0	8
BAC__WP_013284567.1__405	0	8
BAC__WP_013297965.1__408	0	8
BAC__WP_013348820.1__521	0	8
BAC__WP_013352234.1__519	0	8
BAC__WP_013354741.1__472	0	8
BAC__WP_013361796.1__512	0	8
BAC__WP_013370642.1__428	0	8
BAC__WP_013376917.1__430	0	8
BAC__WP_013387535.1__431	0	8
BAC__WP_013399237.1__426	0	8
BAC__WP_013405880.1__436	0	8
BAC__WP_013416578.1__518	0	8
BAC__WP_013422258.1__434	0	8
BAC__WP_013450589.1__460	0	8
BAC__WP_013452234.1__461	0	8
BAC__WP_013455962.1__459	0	8
BAC__WP_013457758.1__463	0	8
BAC__WP_013472141.1__465	0	8
BAC__WP_013489122.1__443	0	8
BAC__WP_013493125.1__466	0	8
BAC__WP_013495372.1__467	0	8
BAC__WP_013499661.1__454	0	8
BAC__WP_013536845.1__469	0	8
BAC__WP_013556988.1__476	0	8
BAC__WP_013560639.1__523	0	8
BAC__WP_013569010.1__455	0	8
BAC__WP_013580776.1__451	0	8
BAC__WP_013586334.1__525	0	8
BAC__WP_013606977.1__482	0	8
BAC__WP_013614425.1__484	0	8
BAC__WP_013628481.1__432	0	8
BAC__WP_013631984.1__488	0	8
BAC__WP_013639030.1__489	0	8
BAC__WP_013642161.1__490	0	8
BAC__WP_013657311.1__448	0	8
BAC__WP_013676816.1__517	0	8
BAC__WP_013701497.1__496	0	8
BAC__WP_013704002.1__499	0	8
BAC__WP_013708902.1__498	0	8
BAC__WP_013725673.1__531	0	8
BAC__WP_013732084.1__529	0	8
BAC__WP_013739132.1__533	0	8
BAC__WP_013758697.1__539	0	8
BAC__WP_013768360.1__542	0	8
BAC__WP_013770653.1__541	0	8
BAC__WP_013788128.1__481	0	8
BAC__WP_013807939.1__548	0	8
BAC__WP_013810011.1__552	0	8
BAC__WP_013829578.1__547	0	8
BAC__WP_013841765.1__556	0	8
BAC__WP_013853003.1__662	0	8
BAC__WP_013853902.1__554	0	8
BAC__WP_013862517.1__663	0	8
BAC__WP_013874838.1__445	0	8
BAC__WP_013877217.1__1088	0	8
BAC__WP_013884138.1__564	0	8
BAC__WP_013886647.1__566	0	8
BAC__WP_013888658.1__444	0	8
BAC__WP_013903905.1__425	0	8
BAC__WP_013908286.1__562	0	8
BAC__WP_013933216.1__563	0	8
BAC__WP_013968037.1__571	0	8
BAC__WP_014010241.1__453	0	8
BAC__WP_014021360.1__575	0	8
BAC__WP_014024547.1__660	0	8
BAC__WP_014034967.1__578	0	8
BAC__WP_014062925.1__413	0	8
BAC__WP_014073648.1__579	0	8
BAC__WP_014080114.1__581	0	8
BAC__WP_014081959.1__580	0	8
BAC__WP_014118819.1__672	0	8
BAC__WP_014125588.1__674	0	8
BAC__WP_014128251.1__592	0	8
BAC__WP_014138251.1__661	0	8
BAC__WP_014145126.1__614	0	8
BAC__WP_014176081.1__378	0	8
BAC__WP_014186908.1__602	0	8
BAC__WP_014214066.1__595	0	8
BAC__WP_014215502.1__610	0	8
BAC__WP_014217851.1__622	0	8
BAC__WP_014245728.1__536	0	8
BAC__WP_014255777.1__608	0	8
BAC__WP_014262396.1__424	0	8
BAC__WP_014265978.1__450	0	8
BAC__WP_014269205.1__605	0	8
BAC__WP_014296640.1__637	0	8
BAC__WP_014319168.1__1133	0	8
BAC__WP_014335652.1__716	0	8
BAC__WP_014356497.1__624	0	8
BAC__WP_014359740.1__625	0	8
BAC__WP_014377514.1__675	0	8
BAC__WP_014395356.1__638	0	8
BAC__WP_014424155.1__678	0	8
BAC__WP_014433281.1__671	0	8
BAC__WP_014447164.1__682	0	8
BAC__WP_014452374.1__601	0	8
BAC__WP_014453806.1__684	0	8
BAC__WP_014455274.1__617	0	8
BAC__WP_014547313.1__411	0	8
BAC__WP_014553100.1__429	0	8
BAC__WP_014559219.1__640	0	8
BAC__WP_014621737.1__635	0	8
BAC__WP_014624700.1__464	0	8
BAC__WP_014643245.1__687	0	8
BAC__WP_014679617.1__618	0	8
BAC__WP_014685093.1__630	0	8
BAC__WP_014730297.1__414	0	8
BAC__WP_014742382.1__709	0	8
BAC__WP_014773376.1__652	0	8
BAC__WP_014785659.1__653	0	8
BAC__WP_014795041.1__621	0	8
BAC__WP_014798459.1__655	0	8
BAC__WP_014802122.1__656	0	8
BAC__WP_014808347.1__659	0	8
BAC__WP_014815167.1__657	0	8
BAC__WP_014828519.1__636	0	8
BAC__WP_014846356.1__668	0	8
BAC__WP_014856506.1__670	0	8
BAC__WP_014904485.1__596	0	8
BAC__WP_014909510.1__692	0	8
BAC__WP_014939992.1__695	0	8
BAC__WP_014967771.1__698	0	8
BAC__WP_014973966.1__700	0	8
BAC__WP_014987063.1__629	0	8
BAC__WP_015010258.1__712	0	8
BAC__WP_015021601.1__704	0	8
BAC__WP_015050120.1__708	0	8
BAC__WP_015057401.1__730	0	8
BAC__WP_015237428.1__729	0	8
BAC__WP_015255000.1__590	0	8
BAC__WP_015263054.1__620	0	8
BAC__WP_015267590.1__736	0	8
BAC__WP_015287645.1__741	0	8
BAC__WP_015326320.1__739	0	8
BAC__WP_015350924.1__744	0	8
BAC__WP_015358828.1__745	0	8
BAC__WP_015365084.1__747	0	8
BAC__WP_015391405.1__749	0	8
BAC__WP_015401234.1__750	0	8
BAC__WP_015423598.1__409	0	8
BAC__WP_015450186.1__758	0	8
BAC__WP_015470412.1__759	0	8
BAC__WP_015508819.1__421	0	8
BAC__WP_015605193.1__770	0	8
BAC__WP_015615641.1__771	0	8
BAC__WP_015694334.1__627	0	8
BAC__WP_015706361.1__551	0	8
BAC__WP_015710460.1__550	0	8
BAC__WP_015717258.1__477	0	8
BAC__WP_015729018.1__470	0	8
BAC__WP_015747179.1__297	0	8
BAC__WP_015760542.1__293	0	8
BAC__WP_015769604.1__283	0	8
BAC__WP_015771261.1__287	0	8
BAC__WP_015777610.1__289	0	8
BAC__WP_015779079.1__284	0	8
BAC__WP_015796556.1__286	0	8
BAC__WP_015798909.1__270	0	8
BAC__WP_015891893.1__41	0	8
BAC__WP_015895869.1__259	0	8
BAC__WP_015907664.1__257	0	8
BAC__WP_015919864.1__195	0	8
BAC__WP_015922688.1__243	0	8
BAC__WP_015924243.1__252	0	8
BAC__WP_015944811.1__248	0	8
BAC__WP_016329159.1__713	0	8
BAC__WP_016338676.1__773	0	8
BAC__WP_016356418.1__731	0	8
BAC__WP_017894736.1__1232	0	8
BAC__WP_017987532.1__881	0	8
BAC__WP_018020952.1__905	0	8
BAC__WP_019381747.1__693	0	8
BAC__WP_019514134.1__721	0	8
BAC__WP_020002826.1__994	0	8
BAC__WP_020441399.1__776	0	8
BAC__WP_020779785.1__107	0	8
BAC__WP_020834653.1__778	0	8
BAC__WP_020836612.1__779	0	8
BAC__WP_020878133.1__1329	0	8
BAC__WP_020935076.1__780	0	8
BAC__WP_020942470.1__781	0	8
BAC__WP_020965361.1__784	0	8
BAC__WP_020969326.1__785	0	8
BAC__WP_020976510.1__840	0	8
BAC__WP_020999540.1__788	0	8
BAC__WP_021002809.1__787	0	8
BAC__WP_021875542.1__1524	0	8
BAC__WP_022739701.1__795	0	8
BAC__WP_022744677.1__793	0	8
BAC__WP_022934648.1__825	0	8
BAC__WP_023062036.1__1101	0	8
BAC__WP_023163116.1__796	0	8
BAC__WP_023177653.1__799	0	8
BAC__WP_023372282.1__422	0	8
BAC__WP_023484350.1__1406	0	8
BAC__WP_023522843.1__802	0	8
BAC__WP_023561889.1__800	0	8
BAC__WP_023789977.1__803	0	8
BAC__WP_024100621.1__809	0	8
BAC__WP_024268033.1__806	0	8
BAC__WP_025205369.1__815	0	8
BAC__WP_025227966.1__868	0	8
BAC__WP_025253121.1__831	0	8
BAC__WP_025295888.1__846	0	8
BAC__WP_025307559.1__828	0	8
BAC__WP_025351767.1__824	0	8
BAC__WP_025360530.1__826	0	8
BAC__WP_025363409.1__832	0	8
BAC__WP_025387440.1__830	0	8
BAC__WP_025402921.1__827	0	8
BAC__WP_025435519.1__842	0	8
BAC__WP_029703266.1__754	0	8
BAC__WP_030738372.1__1010	0	8
BAC__WP_031502242.1__930	0	8
BAC__WP_032383418.1__1220	0	8
BAC__WP_033086083.1__1332	0	8
BAC__WP_033117519.1__1129	0	8
BAC__WP_033203499.1__1280	0	8
BAC__WP_033497217.1__880	0	8
BAC__WP_033503812.1__1069	0	8
BAC__WP_033519645.1__1042	0	8
BAC__WP_034649190.1__960	0	8
BAC__WP_034811329.1__1061	0	8
BAC__WP_035065898.1__1057	0	8
BAC__WP_035105108.1__1004	0	8
BAC__WP_035167207.1__909	0	8
BAC__WP_036123937.1__869	0	8
BAC__WP_036455781.1__863	0	8
BAC__WP_036686496.1__898	0	8
BAC__WP_038061825.1__877	0	8
BAC__WP_038502662.1__860	0	8
BAC__WP_038509771.1__875	0	8
BAC__WP_038548017.1__851	0	8
BAC__WP_038560111.1__870	0	8
BAC__WP_038561248.1__857	0	8
BAC__WP_038591291.1__884	0	8
BAC__WP_038604995.1__876	0	8
BAC__WP_038612217.1__888	0	8
BAC__WP_038671956.1__864	0	8
BAC__WP_038676214.1__911	0	8
BAC__WP_038678360.1__861	0	8
BAC__WP_038680292.1__910	0	8
BAC__WP_038681616.1__855	0	8
BAC__WP_038695827.1__897	0	8
BAC__WP_039316083.1__913	0	8
BAC__WP_039631830.1__1430	0	8
BAC__WP_039646093.1__929	0	8
BAC__WP_039683752.1__915	0	8
BAC__WP_039743181.1__933	0	8
BAC__WP_039808832.1__937	0	8
BAC__WP_040086139.1__938	0	8
BAC__WP_040247800.1__940	0	8
BAC__WP_040963272.1__15	0	8
BAC__WP_041078119.1__945	0	8
BAC__WP_041081187.1__946	0	8
BAC__WP_041093483.1__952	0	8
BAC__WP_041131446.1__953	0	8
BAC__WP_041378169.1__679	0	8
BAC__WP_041445372.1__487	0	8
BAC__WP_041499643.1__957	0	8
BAC__WP_041534455.1__633	0	8
BAC__WP_041569206.1__584	0	8
BAC__WP_041652889.1__480	0	8
BAC__WP_041726024.1__446	0	8
BAC__WP_041806564.1__347	0	8
BAC__WP_041838485.1__269	0	8
BAC__WP_041894958.1__962	0	8
BAC__WP_041939760.1__348	0	8
BAC__WP_042206660.1__893	0	8
BAC__WP_042213329.1__896	0	8
BAC__WP_042531429.1__963	0	8
BAC__WP_042621697.1__964	0	8
BAC__WP_042733433.1__965	0	8
BAC__WP_042734035.1__1140	0	8
BAC__WP_043435139.1__919	0	8
BAC__WP_043504392.1__901	0	8
BAC__WP_043794652.1__251	0	8
BAC__WP_043814215.1__397	0	8
BAC__WP_043993516.1__790	0	8
BAC__WP_044038374.1__837	0	8
BAC__WP_044635704.1__970	0	8
BAC__WP_044636216.1__967	0	8
BAC__WP_044825970.1__1045	0	8
BAC__WP_044979413.1__892	0	8
BAC__WP_045085265.1__973	0	8
BAC__WP_045088014.1__979	0	8
BAC__WP_045433257.1__948	0	8
BAC__WP_045671964.1__985	0	8
BAC__WP_046128988.1__1509	0	8
BAC__WP_046254212.1__1224	0	8
BAC__WP_046312725.1__1001	0	8
BAC__WP_046328774.1__996	0	8
BAC__WP_046386898.1__1439	0	8
BAC__WP_046439818.1__1005	0	8
BAC__WP_046789945.1__1011	0	8
BAC__WP_046844349.1__1015	0	8
BAC__WP_047121711.1__1018	0	8
BAC__WP_047131267.1__1218	0	8
BAC__WP_047240479.1__1023	0	8
BAC__WP_047253375.1__1024	0	8
BAC__WP_047259815.1__1025	0	8
BAC__WP_047262396.1__1022	0	8
BAC__WP_047754051.1__1031	0	8
BAC__WP_047791779.1__1037	0	8
BAC__WP_047796190.1__1035	0	8
BAC__WP_047856664.1__1032	0	8
BAC__WP_047915865.1__1006	0	8
BAC__WP_048589642.1__889	0	8
BAC__WP_048623141.1__1048	0	8
BAC__WP_048703390.1__1050	0	8
BAC__WP_048736168.1__1049	0	8
BAC__WP_048833533.1__676	0	8
BAC__WP_049171541.1__1478	0	8
BAC__WP_049685288.1__903	0	8
BAC__WP_049747458.1__1056	0	8
BAC__WP_050035086.1__1008	0	8
BAC__WP_050433887.1__1060	0	8
BAC__WP_050694636.1__1066	0	8
BAC__WP_050725703.1__1068	0	8
BAC__WP_050761731.1__264	0	8
BAC__WP_051278225.1__867	0	8
BAC__WP_052569967.1__1033	0	8
BAC__WP_052882579.1__1020	0	8
BAC__WP_053232645.1__879	0	8
BAC__WP_053378541.1__1073	0	8
BAC__WP_053390552.1__1075	0	8
BAC__WP_053411959.1__1076	0	8
BAC__WP_053447190.1__1077	0	8
BAC__WP_053545216.1__1078	0	8
BAC__WP_053548340.1__1243	0	8
BAC__WP_053551480.1__1079	0	8
BAC__WP_053556891.1__1080	0	8
BAC__WP_053946482.1__1082	0	8
BAC__WP_053978705.1__1086	0	8
BAC__WP_054294954.1__1092	0	8
BAC__WP_054336364.1__1093	0	8
BAC__WP_054601964.1__1097	0	8
BAC__WP_054880349.1__748	0	8
BAC__WP_055641130.1__1123	0	8
BAC__WP_056946292.1__1360	0	8
BAC__WP_056988148.1__1514	0	8
BAC__WP_056997616.1__1285	0	8
BAC__WP_057909101.1__1352	0	8
BAC__WP_058014006.1__1193	0	8
BAC__WP_058383563.1__1138	0	8
BAC__WP_058384925.1__1139	0	8
BAC__WP_058859094.1__1142	0	8
BAC__WP_058932105.1__1147	0	8
BAC__WP_059059884.1__1150	0	8
BAC__WP_060459353.1__1040	0	8
BAC__WP_060534389.1__1116	0	8
BAC__WP_060594831.1__1055	0	8
BAC__WP_060654518.1__1099	0	8
BAC__WP_060701458.1__1091	0	8
BAC__WP_060776341.1__1158	0	8
BAC__WP_060777887.1__1160	0	8
BAC__WP_060823398.1__1170	0	8
BAC__WP_060957658.1__1180	0	8
BAC__WP_061462381.1__1192	0	8
BAC__WP_061489866.1__1196	0	8
BAC__WP_062009582.1__1087	0	8
BAC__WP_062038366.1__1201	0	8
BAC__WP_062287541.1__1127	0	8
BAC__WP_062407913.1__1136	0	8
BAC__WP_062545033.1__1102	0	8
BAC__WP_062712144.1__1207	0	8
BAC__WP_062862882.1__1210	0	8
BAC__WP_062898524.1__1212	0	8
BAC__WP_062916762.1__1213	0	8
BAC__WP_064015955.1__1237	0	8
BAC__WP_064108742.1__1240	0	8
BAC__WP_065916662.1__1283	0	8
BAC__WP_066051567.1__1186	0	8
BAC__WP_066150302.1__1447	0	8
BAC__WP_066323720.1__1226	0	8
BAC__WP_066393588.1__1222	0	8
BAC__WP_066502419.1__1191	0	8
BAC__WP_066566474.1__1233	0	8
BAC__WP_066596223.1__1264	0	8
BAC__WP_066661760.1__1234	0	8
BAC__WP_066785348.1__1216	0	8
BAC__WP_067060768.1__1231	0	8
BAC__WP_067091143.1__1221	0	8
BAC__WP_067211312.1__1204	0	8
BAC__WP_067226874.1__1157	0	8
BAC__WP_067346643.1__1289	0	8
BAC__WP_067440397.1__1266	0	8
BAC__WP_067556088.1__1189	0	8
BAC__WP_067631924.1__1165	0	8
BAC__WP_067751655.1__1249	0	8
BAC__WP_067856554.1__1152	0	8
BAC__WP_067875501.1__1253	0	8
BAC__WP_067942525.1__1177	0	8
BAC__WP_067972259.1__1159	0	8
BAC__WP_067977901.1__1161	0	8
BAC__WP_068110145.1__1245	0	8
BAC__WP_068201957.1__1228	0	8
BAC__WP_068253476.1__1229	0	8
BAC__WP_068280447.1__1257	0	8
BAC__WP_068440985.1__1098	0	8
BAC__WP_068513227.1__1174	0	8
BAC__WP_068608268.1__1238	0	8
BAC__WP_068694561.1__1267	0	8
BAC__WP_068839710.1__1214	0	8
BAC__WP_068851959.1__1278	0	8
BAC__WP_068991779.1__1292	0	8
BAC__WP_069116853.1__1295	0	8
BAC__WP_069176766.1__1296	0	8
BAC__WP_069366683.1__1302	0	8
BAC__WP_069574183.1__1304	0	8
BAC__WP_069607869.1__1303	0	8
BAC__WP_069679405.1__1307	0	8
BAC__WP_069778502.1__1308	0	8
BAC__WP_069811572.1__1312	0	8
BAC__WP_069851765.1__1313	0	8
BAC__WP_069963285.1__1311	0	8
[truncated: 2,892 more rows]

## Sheet: RecA
SequenceID	Iteration	ClusterID
ARC__ABN69725.1__33	0	0
ARC__ACL10476.1__49	0	0
ARC__ADG91428.1__78	0	0
ARC__ADI31320.1__80	0	0
ARC__ADM26989.1__83	0	0
ARC__ADV65005.1__92	0	0
ARC__AFK50553.1__132	0	0
ARC__YP_001040633.1__0	0	0
ARC__YP_002427843.1__0	0	0
ARC__YP_003650380.1__0	0	0
ARC__YP_003668219.1__0	0	0
ARC__YP_003858869.1__0	0	0
ARC__YP_004176487.1__0	0	0
ARC__YP_006362691.1__0	0	0
ARC__YP_006401708.1__0	0	0
ARC__ABM81452.1__27	0	1
ARC__ALL00557.1__234	0	1
ARC__YP_001013797.1__0	0	1
EUK__XP_002765679.1__0	0	2
EUK__XP_002785713.1__0	0	2
EUK__CBN75857.1__0	0	3
BAC__ABG00300.1__0	0	4
BAC__ABW31601.1__0	0	4
BAC__ABW32132.1__0	0	4
BAC__ABW32767.1__0	0	4
BAC__ABW32893.1__0	0	4
BAC__ABX77001.1__0	0	4
BAC__ACO47564.1__0	0	4
BAC__ACO47925.1__0	0	4
BAC__ACR73114.1__0	0	4
BAC__ADO59504.1__0	0	4
BAC__ADZ64982.1__0	0	4
BAC__AEM89409.1__0	0	4
BAC__AFQ30352.1__0	0	4
BAC__AGL46121.1__0	0	4
BAC__EFC71400.2__0	0	4
BAC__OGM05906.1__0	0	4
BAC__OGY09225.1__0	0	4
BAC__OGY09846.1__0	0	4
BAC__OGY11757.1__0	0	4
BAC__OGY12357.1__0	0	4
BAC__OGY13313.1__0	0	4
BAC__OGY13376.1__0	0	4
BAC__OGY16000.1__0	0	4
BAC__OGY16402.1__0	0	4
BAC__OGY17163.1__0	0	4
BAC__OGY18818.1__0	0	4
BAC__OGY19812.1__0	0	4
BAC__OGY20842.1__0	0	4
BAC__OGY21869.1__0	0	4
BAC__OGY23751.1__0	0	4
BAC__OGY24206.1__0	0	4
BAC__OGY24224.1__0	0	4
BAC__OGY25725.1__0	0	4
BAC__OGY25952.1__0	0	4
BAC__OGY26754.1__0	0	4
BAC__OGY27037.1__0	0	4
BAC__OGY28178.1__0	0	4
BAC__OGY28672.1__0	0	4
BAC__OGY29711.1__0	0	4
BAC__OGY31384.1__0	0	4
BAC__OGY32097.1__0	0	4
BAC__OGY32804.1__0	0	4
BAC__OGY35061.1__0	0	4
BAC__OGY35072.1__0	0	4
BAC__OGY37019.1__0	0	4
BAC__OGY37360.1__0	0	4
BAC__OGY39145.1__0	0	4
BAC__OGY39827.1__0	0	4
BAC__OGY40574.1__0	0	4
BAC__OGY41541.1__0	0	4
BAC__OGY42770.1__0	0	4
BAC__OGY43923.1__0	0	4
BAC__OGY44015.1__0	0	4
BAC__OGY46680.1__0	0	4
BAC__OGY46822.1__0	0	4
BAC__OGY49159.1__0	0	4
BAC__OGY49693.1__0	0	4
BAC__OGY51022.1__0	0	4
BAC__OGY52152.1__0	0	4
BAC__OGY52891.1__0	0	4
BAC__OGY54870.1__0	0	4
BAC__OGY55892.1__0	0	4
BAC__OGY56467.1__0	0	4
BAC__OGY57485.1__0	0	4
BAC__OGY58590.1__0	0	4
BAC__OGY58798.1__0	0	4
BAC__OGY59366.1__0	0	4
BAC__OGY60936.1__0	0	4
BAC__OGY61131.1__0	0	4
BAC__OGY61236.1__0	0	4
BAC__OGY62069.1__0	0	4
BAC__OGY62436.1__0	0	4
BAC__OGY63657.1__0	0	4
BAC__OGY64029.1__0	0	4
BAC__OGY65253.1__0	0	4
BAC__OGY65383.1__0	0	4
BAC__OGY65802.1__0	0	4
BAC__OGY66079.1__0	0	4
BAC__OGY68609.1__0	0	4
BAC__OGY68868.1__0	0	4
BAC__OGY69784.1__0	0	4
BAC__OGY69912.1__0	0	4
BAC__OGY70188.1__0	0	4
BAC__OGY71397.1__0	0	4
BAC__OGY72394.1__0	0	4
BAC__OGY73159.1__0	0	4
BAC__OGY73760.1__0	0	4
BAC__OGY76196.1__0	0	4
BAC__OGY76658.1__0	0	4
BAC__OGY77914.1__0	0	4
BAC__OGY78538.1__0	0	4
BAC__OGY78704.1__0	0	4
BAC__OGY80283.1__0	0	4
BAC__OGY81234.1__0	0	4
BAC__OGY82392.1__0	0	4
BAC__OGY83615.1__0	0	4
BAC__OGY83940.1__0	0	4
BAC__OGY85497.1__0	0	4
BAC__OGY87662.1__0	0	4
BAC__OGY87851.1__0	0	4
BAC__OGY88510.1__0	0	4
BAC__OGY88898.1__0	0	4
BAC__OGY91146.1__0	0	4
BAC__OGY91442.1__0	0	4
BAC__OGY91989.1__0	0	4
BAC__OGY92663.1__0	0	4
BAC__OGY93380.1__0	0	4
BAC__OGY93567.1__0	0	4
BAC__OGY95121.1__0	0	4
BAC__OGY96334.1__0	0	4
BAC__OGY97370.1__0	0	4
BAC__OGY97797.1__0	0	4
BAC__OGY98005.1__0	0	4
BAC__OGY98158.1__0	0	4
BAC__OGY99710.1__0	0	4
BAC__OGZ00284.1__0	0	4
BAC__OGZ00640.1__0	0	4
BAC__OGZ02115.1__0	0	4
BAC__OGZ02457.1__0	0	4
BAC__OGZ02974.1__0	0	4
BAC__OGZ04623.1__0	0	4
BAC__OGZ06483.1__0	0	4
BAC__OGZ08313.1__0	0	4
BAC__OGZ08503.1__0	0	4
BAC__OGZ08837.1__0	0	4
BAC__OGZ11021.1__0	0	4
BAC__OGZ11188.1__0	0	4
BAC__OGZ13172.1__0	0	4
BAC__OGZ14865.1__0	0	4
BAC__OGZ15624.1__0	0	4
BAC__OGZ15985.1__0	0	4
BAC__OGZ17710.1__0	0	4
BAC__OGZ17837.1__0	0	4
BAC__OGZ18695.1__0	0	4
BAC__OGZ19349.1__0	0	4
BAC__OGZ19403.1__0	0	4
BAC__OGZ20147.1__0	0	4
BAC__OGZ20437.1__0	0	4
BAC__OGZ21156.1__0	0	4
BAC__OGZ21220.1__0	0	4
BAC__OGZ22256.1__0	0	4
BAC__OGZ22591.1__0	0	4
BAC__OGZ23116.1__0	0	4
BAC__OGZ23692.1__0	0	4
BAC__OGZ25202.1__0	0	4
BAC__OGZ25511.1__0	0	4
BAC__OGZ25521.1__0	0	4
BAC__OGZ26062.1__0	0	4
BAC__OGZ27901.1__0	0	4
BAC__OGZ28880.1__0	0	4
BAC__OGZ29133.1__0	0	4
BAC__OGZ30068.1__0	0	4
BAC__OGZ31270.1__0	0	4
BAC__OGZ32362.1__0	0	4
BAC__OGZ33280.1__0	0	4
BAC__OGZ34723.1__0	0	4
BAC__OGZ34944.1__0	0	4
BAC__OGZ35670.1__0	0	4
BAC__OGZ35970.1__0	0	4
BAC__OGZ36324.1__0	0	4
BAC__OGZ36374.1__0	0	4
BAC__OGZ38519.1__0	0	4
BAC__OGZ40211.1__0	0	4
BAC__OGZ40631.1__0	0	4
BAC__OGZ40787.1__0	0	4
BAC__OGZ41362.1__0	0	4
BAC__OGZ41521.1__0	0	4
BAC__OGZ44621.1__0	0	4
BAC__OGZ45309.1__0	0	4
BAC__OGZ46021.1__0	0	4
BAC__OGZ47667.1__0	0	4
BAC__OGZ47988.1__0	0	4
BAC__OGZ48363.1__0	0	4
BAC__OGZ49090.1__0	0	4
BAC__OGZ50124.1__0	0	4
BAC__OGZ51126.1__0	0	4
BAC__OGZ51730.1__0	0	4
BAC__OGZ52616.1__0	0	4
BAC__OGZ54414.1__0	0	4
BAC__OGZ54444.1__0	0	4
BAC__OGZ55289.1__0	0	4
BAC__OGZ56871.1__0	0	4
BAC__OGZ57529.1__0	0	4
BAC__OGZ58497.1__0	0	4
BAC__OGZ59544.1__0	0	4
BAC__OGZ60435.1__0	0	4
BAC__OGZ60629.1__0	0	4
BAC__OGZ61210.1__0	0	4
BAC__OGZ61363.1__0	0	4
BAC__OGZ61648.1__0	0	4
BAC__OGZ63789.1__0	0	4
BAC__OGZ63999.1__0	0	4
BAC__OGZ65600.1__0	0	4
BAC__OGZ66864.1__0	0	4
BAC__OGZ68232.1__0	0	4
BAC__OGZ68814.1__0	0	4
BAC__OGZ70986.1__0	0	4
BAC__OGZ71626.1__0	0	4
BAC__OGZ71748.1__0	0	4
BAC__OGZ72389.1__0	0	4
BAC__OGZ72455.1__0	0	4
BAC__OGZ73247.1__0	0	4
BAC__OGZ75052.1__0	0	4
BAC__OGZ75916.1__0	0	4
BAC__OGZ76839.1__0	0	4
BAC__OGZ76888.1__0	0	4
BAC__OGZ78543.1__0	0	4
BAC__OGZ80804.1__0	0	4
BAC__OGZ80937.1__0	0	4
BAC__OGZ82560.1__0	0	4
BAC__OGZ82670.1__0	0	4
BAC__OGZ83443.1__0	0	4
BAC__OGZ84215.1__0	0	4
BAC__OGZ84529.1__0	0	4
BAC__OGZ85124.1__0	0	4
BAC__OGZ86788.1__0	0	4
BAC__OGZ87845.1__0	0	4
BAC__OGZ87905.1__0	0	4
BAC__OGZ88887.1__0	0	4
BAC__OGZ89708.1__0	0	4
BAC__OGZ90467.1__0	0	4
BAC__OGZ90512.1__0	0	4
BAC__OGZ90910.1__0	0	4
BAC__OGZ92936.1__0	0	4
BAC__OGZ94307.1__0	0	4
BAC__OGZ94402.1__0	0	4
BAC__OGZ95352.1__0	0	4
BAC__OGZ95490.1__0	0	4
BAC__OGZ95749.1__0	0	4
BAC__OGZ96358.1__0	0	4
BAC__OGZ98968.1__0	0	4
BAC__OGZ99065.1__0	0	4
BAC__OHA00798.1__0	0	4
BAC__OHA01215.1__0	0	4
BAC__OHA02088.1__0	0	4
BAC__OHA03012.1__0	0	4
BAC__OHA04140.1__0	0	4
BAC__OHA04556.1__0	0	4
BAC__OHA04600.1__0	0	4
BAC__OHA07045.1__0	0	4
BAC__OHA07342.1__0	0	4
BAC__OHA08459.1__0	0	4
BAC__OHA08840.1__0	0	4
BAC__OHA09600.1__0	0	4
BAC__OHA10188.1__0	0	4
BAC__OHA12287.1__0	0	4
BAC__OHA14095.1__0	0	4
BAC__OHA14481.1__0	0	4
BAC__OHA14567.1__0	0	4
BAC__OHA15248.1__0	0	4
BAC__OHA16344.1__0	0	4
BAC__OHA18369.1__0	0	4
BAC__OHA18742.1__0	0	4
BAC__OHA19217.1__0	0	4
BAC__OHA20531.1__0	0	4
BAC__OHA21305.1__0	0	4
BAC__OHA22523.1__0	0	4
BAC__OHA22797.1__0	0	4
BAC__OHA25267.1__0	0	4
BAC__OHA25390.1__0	0	4
BAC__OHA27345.1__0	0	4
BAC__OHA27536.1__0	0	4
BAC__OHA28849.1__0	0	4
BAC__OHA30853.1__0	0	4
BAC__OHA32904.1__0	0	4
BAC__OHA33576.1__0	0	4
BAC__OHA33865.1__0	0	4
BAC__OHA34600.1__0	0	4
BAC__OHA35248.1__0	0	4
BAC__OHA36718.1__0	0	4
BAC__OHA38651.1__0	0	4
BAC__OHA38678.1__0	0	4
BAC__OHA39933.1__0	0	4
BAC__OHA40363.1__0	0	4
BAC__OHA41677.1__0	0	4
BAC__OHA43079.1__0	0	4
BAC__OHA43402.1__0	0	4
BAC__OHA43920.1__0	0	4
BAC__OHA45212.1__0	0	4
BAC__OHA46161.1__0	0	4
BAC__OHA46268.1__0	0	4
BAC__OHA48259.1__0	0	4
BAC__OHA49029.1__0	0	4
BAC__OHA50454.1__0	0	4
BAC__OHA51088.1__0	0	4
BAC__OHA52294.1__0	0	4
BAC__OHA52685.1__0	0	4
BAC__OHA52952.1__0	0	4
BAC__OHA53248.1__0	0	4
BAC__OHA54623.1__0	0	4
BAC__OHA57285.1__0	0	4
BAC__OHA57654.1__0	0	4
BAC__OHA58729.1__0	0	4
BAC__OHA58976.1__0	0	4
BAC__OHA59093.1__0	0	4
BAC__OHA60233.1__0	0	4
BAC__OHA60259.1__0	0	4
BAC__OHA61912.1__0	0	4
BAC__OHA62161.1__0	0	4
BAC__OHA62438.1__0	0	4
BAC__OHA63237.1__0	0	4
BAC__OHA63796.1__0	0	4
BAC__OHA65977.1__0	0	4
BAC__OHA66392.1__0	0	4
BAC__OHA66802.1__0	0	4
BAC__OHA67464.1__0	0	4
BAC__OHA68724.1__0	0	4
BAC__OHA68938.1__0	0	4
BAC__OHA69113.1__0	0	4
BAC__OHA69310.1__0	0	4
BAC__OHA70500.1__0	0	4
BAC__OHA70521.1__0	0	4
BAC__OHA72355.1__0	0	4
BAC__OHA72366.1__0	0	4
BAC__OHA73366.1__0	0	4
BAC__OHA74466.1__0	0	4
BAC__OHA74501.1__0	0	4
BAC__OHA75512.1__0	0	4
BAC__OHA75536.1__0	0	4
BAC__OHA77250.1__0	0	4
BAC__OHA78375.1__0	0	4
BAC__OHA78409.1__0	0	4
BAC__OHA79044.1__0	0	4
BAC__OHA79689.1__0	0	4
BAC__OHA80217.1__0	0	4
BAC__OHA81141.1__0	0	4
BAC__OHA81241.1__0	0	4
BAC__OHA81726.1__0	0	4
BAC__OHA83113.1__0	0	4
BAC__OHA83564.1__0	0	4
BAC__OHA85723.1__0	0	4
BAC__OHA86927.1__0	0	4
BAC__OHA87458.1__0	0	4
BAC__OHA88321.1__0	0	4
BAC__OHA88327.1__0	0	4
BAC__OHA88694.1__0	0	4
BAC__OHA89810.1__0	0	4
BAC__OHA90801.1__0	0	4
BAC__OHA91501.1__0	0	4
BAC__OHA91521.1__0	0	4
BAC__OHA91770.1__0	0	4
BAC__OHA92400.1__0	0	4
BAC__OHA93067.1__0	0	4
BAC__OHA93735.1__0	0	4
BAC__OHA94497.1__0	0	4
BAC__OHA94555.1__0	0	4
BAC__OHA95025.1__0	0	4
BAC__OHA95579.1__0	0	4
BAC__OHA96597.1__0	0	4
BAC__OHA97457.1__0	0	4
BAC__OHA97855.1__0	0	4
BAC__OHA99023.1__0	0	4
BAC__OHB00517.1__0	0	4
BAC__OHB00798.1__0	0	4
BAC__OHB00910.1__0	0	4
BAC__OHB01680.1__0	0	4
BAC__OHB02121.1__0	0	4
BAC__OHB02934.1__0	0	4
BAC__OHB04386.1__0	0	4
BAC__OHB04530.1__0	0	4
BAC__OHB05522.1__0	0	4
BAC__OHB05701.1__0	0	4
BAC__OHB05769.1__0	0	4
BAC__OHB06391.1__0	0	4
BAC__OHB07132.1__0	0	4
BAC__OHB07517.1__0	0	4
BAC__OHB07834.1__0	0	4
BAC__OHB08914.1__0	0	4
BAC__OHB09011.1__0	0	4
BAC__OHB09648.1__0	0	4
BAC__OHB09808.1__0	0	4
BAC__OHB10340.1__0	0	4
BAC__OHB11475.1__0	0	4
BAC__OHB12254.1__0	0	4
BAC__OHB12992.1__0	0	4
BAC__OHB12994.1__0	0	4
BAC__OHB13718.1__0	0	4
BAC__OHB13765.1__0	0	4
BAC__OHB14311.1__0	0	4
BAC__OHB14836.1__0	0	4
BAC__OHB15691.1__0	0	4
BAC__OHB17981.1__0	0	4
BAC__WP_000344169.1__887	0	4
BAC__WP_001283854.1__802	0	4
BAC__WP_002437037.1__1035	0	4
BAC__WP_002444432.1__646	0	4
BAC__WP_002472399.1__1475	0	4
BAC__WP_002478267.1__317	0	4
BAC__WP_002480731.1__1185	0	4
BAC__WP_002483436.1__39	0	4
BAC__WP_002507827.1__1118	0	4
BAC__WP_002515492.1__22	0	4
BAC__WP_002557890.1__926	0	4
BAC__WP_002579657.1__1131	0	4
BAC__WP_002615377.1__430	0	4
BAC__WP_002779414.1__1418	0	4
BAC__WP_002809237.1__83	0	4
BAC__WP_002832084.1__1323	0	4
BAC__WP_002833728.1__122	0	4
BAC__WP_002964332.1__7	0	4
BAC__WP_003058758.1__730	0	4
BAC__WP_003060050.1__882	0	4
BAC__WP_003077215.1__787	0	4
BAC__WP_003100429.1__956	0	4
BAC__WP_003133837.1__660	0	4
BAC__WP_003141064.1__1162	0	4
BAC__WP_003181926.1__60	0	4
BAC__WP_003251602.1__1088	0	4
BAC__WP_003337007.1__569	0	4
BAC__WP_003349162.1__866	0	4
BAC__WP_003442282.1__921	0	4
BAC__WP_003459804.1__96	0	4
BAC__WP_003471577.1__1026	0	4
BAC__WP_003515653.1__149	0	4
BAC__WP_003541311.1__552	0	4
BAC__WP_003586201.1__238	0	4
BAC__WP_003632198.1__367	0	4
BAC__WP_003652664.1__119	0	4
BAC__WP_003658848.1__375	0	4
BAC__WP_003661345.1__949	0	4
BAC__WP_003667620.1__164	0	4
BAC__WP_003686016.1__40	0	4
BAC__WP_003773283.1__662	0	4
BAC__WP_003810592.1__46	0	4
BAC__WP_003826016.1__1028	0	4
BAC__WP_003841471.1__1041	0	4
BAC__WP_003851873.1__1133	0	4
BAC__WP_003875210.1__15	0	4
BAC__WP_003880548.1__1097	0	4
BAC__WP_004006268.1__426	0	4
BAC__WP_004006944.1__515	0	4
BAC__WP_004101931.1__236	0	4
BAC__WP_004108332.1__319	0	4
BAC__WP_004155913.1__366	0	4
BAC__WP_004175621.1__764	0	4
BAC__WP_004237869.1__689	0	4
BAC__WP_004247401.1__357	0	4
BAC__WP_004270239.1__1493	0	4
BAC__WP_004286086.1__1505	0	4
BAC__WP_004286733.1__199	0	4
BAC__WP_004302078.1__1108	0	4
BAC__WP_004331486.1__537	0	4
BAC__WP_004387897.1__1009	0	4
BAC__WP_004512787.1__88	0	4
BAC__WP_004584116.1__47	0	4
BAC__WP_004635402.1__218	0	4
BAC__WP_004722658.1__987	0	4
BAC__WP_004794187.1__1175	0	4
BAC__WP_004812670.1__1385	0	4
BAC__WP_004872284.1__440	0	4
BAC__WP_004901965.1__338	0	4
BAC__WP_004918236.1__631	0	4
BAC__WP_004932541.1__817	0	4
BAC__WP_004962745.1__1369	0	4
BAC__WP_005219265.1__1404	0	4
BAC__WP_005224034.1__576	0	4
BAC__WP_005226448.1__421	0	4
BAC__WP_005240749.1__123	0	4
BAC__WP_005311134.1__1080	0	4
BAC__WP_005315774.1__510	0	4
BAC__WP_005401034.1__1148	0	4
BAC__WP_005412937.1__359	0	4
BAC__WP_005425359.1__179	0	4
BAC__WP_005501867.1__1182	0	4
BAC__WP_005513719.1__518	0	4
BAC__WP_005544399.1__1205	0	4
BAC__WP_005593985.1__1269	0	4
BAC__WP_005615520.1__766	0	4
BAC__WP_005688163.1__339	0	4
BAC__WP_005688187.1__339	0	4
BAC__WP_005724816.1__891	0	4
BAC__WP_005766971.1__141	0	4
BAC__WP_005856173.1__85	0	4
BAC__WP_005871554.1__1062	0	4
BAC__WP_005882659.1__1456	0	4
BAC__WP_005905674.1__423	0	4
BAC__WP_006011556.1__94	0	4
BAC__WP_006082606.1__449	0	4
BAC__WP_006193369.1__534	0	4
BAC__WP_006249587.1__768	0	4
BAC__WP_006289298.1__1043	0	4
BAC__WP_006293237.1__1044	0	4
BAC__WP_006340700.1__633	0	4
BAC__WP_006388399.1__1134	0	4
BAC__WP_006522509.1__598	0	4
BAC__WP_006551292.1__809	0	4
BAC__WP_006576703.1__1084	0	4
BAC__WP_006585002.1__1358	0	4
BAC__WP_006688656.1__200	0	4
BAC__WP_006715683.1__597	0	4
BAC__WP_006828218.1__1272	0	4
BAC__WP_006845204.1__572	0	4
BAC__WP_006927867.1__1341	0	4
BAC__WP_006944576.1__871	0	4
BAC__WP_007014750.1__906	0	4
BAC__WP_007090565.1__701	0	4
BAC__WP_007180488.1__102	0	4
BAC__WP_007215900.1__1110	0	4
BAC__WP_007423960.1__526	0	4
BAC__WP_007507996.1__594	0	4
BAC__WP_007683061.1__362	0	4
BAC__WP_007735170.1__785	0	4
BAC__WP_007956458.1__665	0	4
BAC__WP_008247521.1__1202	0	4
BAC__WP_008281025.1__1436	0	4
BAC__WP_008403196.1__1200	0	4
BAC__WP_008587123.1__619	0	4
BAC__WP_008587773.1__1268	0	4
BAC__WP_008601363.1__312	0	4
BAC__WP_008646499.1__502	0	4
BAC__WP_008737124.1__697	0	4
BAC__WP_008831281.1__1310	0	4
BAC__WP_008878509.1__148	0	4
BAC__WP_009059236.1__975	0	4
BAC__WP_009084978.1__801	0	4
BAC__WP_009173410.1__1429	0	4
BAC__WP_009206364.1__694	0	4
BAC__WP_009264411.1__1398	0	4
BAC__WP_009307028.1__293	0	4
BAC__WP_009330669.1__693	0	4
BAC__WP_009496375.1__890	0	4
BAC__WP_009598282.1__650	0	4
BAC__WP_009650896.1__173	0	4
BAC__WP_009847633.1__365	0	4
BAC__WP_009855165.1__1405	0	4
BAC__WP_009885970.1__342	0	4
BAC__WP_009943797.1__350	0	4
BAC__WP_009997732.1__1275	0	4
BAC__WP_010076976.1__407	0	4
BAC__WP_010193272.1__1460	0	4
BAC__WP_010229135.1__3	0	4
BAC__WP_010248510.1__1294	0	4
BAC__WP_010320444.1__561	0	4
BAC__WP_010383217.1__1143	0	4
BAC__WP_010560890.1__612	0	4
BAC__WP_010616726.1__456	0	4
BAC__WP_010720621.1__664	0	4
BAC__WP_010792603.1__1248	0	4
BAC__WP_010812222.1__568	0	4
BAC__WP_010845369.1__974	0	4
BAC__WP_010892669.1__4	0	4
BAC__WP_010925056.1__501	0	4
BAC__WP_010937277.1__62	0	4
BAC__WP_010944428.1__17	0	4
BAC__WP_010959747.1__21	0	4
BAC__WP_010963008.1__18	0	4
BAC__WP_010983929.1__31	0	4
BAC__WP_011000510.1__27	0	4
BAC__WP_011006947.1__10	0	4
BAC__WP_011044870.1__68	0	4
BAC__WP_011059579.1__772	0	4
BAC__WP_011066024.1__56	0	4
BAC__WP_011070039.1__26	0	4
BAC__WP_011075641.1__57	0	4
BAC__WP_011077459.1__55	0	4
BAC__WP_011099517.1__11	0	4
BAC__WP_011112468.1__28	0	4
BAC__WP_011113721.1__382	0	4
BAC__WP_011131094.1__59	0	4
BAC__WP_011133190.1__58	0	4
BAC__WP_011135159.1__12	0	4
BAC__WP_011139329.1__503	0	4
BAC__WP_011155529.1__336	0	4
BAC__WP_011163092.1__504	0	4
BAC__WP_011190199.1__334	0	4
BAC__WP_011195794.1__35	0	4
BAC__WP_011201394.1__14	0	4
BAC__WP_011233994.1__25	0	4
BAC__WP_011237739.1__335	0	4
BAC__WP_011240991.1__439	0	4
BAC__WP_011243477.1__38	0	4
BAC__WP_011247042.1__32	0	4
BAC__WP_011253049.1__61	0	4
BAC__WP_011256625.1__24	0	4
BAC__WP_011265035.1__23	0	4
BAC__WP_011273662.1__2	0	4
BAC__WP_011280993.1__67	0	4
BAC__WP_011289872.1__71	0	4
BAC__WP_011295477.1__72	0	4
BAC__WP_011304994.1__74	0	4
BAC__WP_011314569.1__80	0	4
BAC__WP_011342170.1__87	0	4
BAC__WP_011357038.1__73	0	4
BAC__WP_011368246.1__78	0	4
BAC__WP_011371013.1__76	0	4
BAC__WP_011373616.1__89	0	4
BAC__WP_011374196.1__1494	0	4
BAC__WP_011377196.1__77	0	4
BAC__WP_011379383.1__509	0	4
BAC__WP_011383065.1__37	0	4
BAC__WP_011398971.1__90	0	4
BAC__WP_011416255.1__100	0	4
BAC__WP_011442619.1__99	0	4
BAC__WP_011444933.1__97	0	4
BAC__WP_011451360.1__93	0	4
BAC__WP_011451920.1__95	0	4
BAC__WP_011467770.1__103	0	4
BAC__WP_011476813.1__69	0	4
BAC__WP_011495653.1__105	0	4
BAC__WP_011505931.1__345	0	4
BAC__WP_011527260.1__346	0	4
BAC__WP_011531257.1__506	0	4
BAC__WP_011542018.1__108	0	4
BAC__WP_011551505.1__79	0	4
BAC__WP_011551557.1__79	0	4
BAC__WP_011564402.1__113	0	4
BAC__WP_011568866.1__110	0	4
BAC__WP_011575995.1__114	0	4
BAC__WP_011586396.1__112	0	4
BAC__WP_011589082.1__29	0	4
BAC__WP_011606793.1__348	0	4
BAC__WP_011612246.1__115	0	4
BAC__WP_011629227.1__128	0	4
BAC__WP_011632086.1__116	0	4
BAC__WP_011633883.1__127	0	4
BAC__WP_011636536.1__124	0	4
BAC__WP_011642946.1__126	0	4
BAC__WP_011663029.1__129	0	4
BAC__WP_011667973.1__121	0	4
BAC__WP_011670204.1__107	0	4
BAC__WP_011677691.1__118	0	4
BAC__WP_011679405.1__120	0	4
BAC__WP_011680606.1__635	0	4
BAC__WP_011699374.1__133	0	4
BAC__WP_011711090.1__349	0	4
BAC__WP_011713267.1__130	0	4
BAC__WP_011720327.1__134	0	4
BAC__WP_011722196.1__111	0	4
BAC__WP_011737004.1__135	0	4
BAC__WP_011746072.1__136	0	4
BAC__WP_011746942.1__527	0	4
BAC__WP_011759162.1__137	0	4
BAC__WP_011764242.1__1265	0	4
BAC__WP_011771619.1__138	0	4
BAC__WP_011772092.1__64	0	4
BAC__WP_011779645.1__139	0	4
BAC__WP_011803317.1__142	0	4
BAC__WP_011807084.1__1482	0	4
BAC__WP_011808162.1__143	0	4
BAC__WP_011814441.1__144	0	4
BAC__WP_011827676.1__147	0	4
BAC__WP_011865017.1__150	0	4
BAC__WP_011872008.1__337	0	4
BAC__WP_011878252.1__152	0	4
BAC__WP_011889591.1__151	0	4
BAC__WP_011909333.1__156	0	4
BAC__WP_011917652.1__159	0	4
BAC__WP_011920676.1__160	0	4
BAC__WP_011937164.1__162	0	4
BAC__WP_011944444.1__351	0	4
BAC__WP_011949709.1__352	0	4
BAC__WP_011951360.1__163	0	4
BAC__WP_011965577.1__84	0	4
BAC__WP_011978916.1__168	0	4
BAC__WP_011981881.1__170	0	4
BAC__WP_011994447.1__174	0	4
BAC__WP_012004070.1__181	0	4
BAC__WP_012019162.1__160	0	4
BAC__WP_012023074.1__161	0	4
BAC__WP_012030632.1__140	0	4
BAC__WP_012057372.1__165	0	4
BAC__WP_012063783.1__166	0	4
BAC__WP_012094871.1__172	0	4
BAC__WP_012101834.1__158	0	4
BAC__WP_012109604.1__176	0	4
BAC__WP_012111499.1__175	0	4
BAC__WP_012121444.1__180	0	4
BAC__WP_012131014.1__167	0	4
BAC__WP_012141647.1__182	0	4
BAC__WP_012148085.1__109	0	4
BAC__WP_012154449.1__187	0	4
BAC__WP_012163936.1__183	0	4
BAC__WP_012165268.1__183	0	4
BAC__WP_012165674.1__183	0	4
BAC__WP_012166602.1__183	0	4
BAC__WP_012167274.1__183	0	4
BAC__WP_012167627.1__183	0	4
BAC__WP_012167959.1__183	0	4
BAC__WP_012174690.1__189	0	4
BAC__WP_012178315.1__184	0	4
BAC__WP_012200454.1__192	0	4
BAC__WP_012202806.1__191	0	4
BAC__WP_012207937.1__190	0	4
BAC__WP_012238588.1__353	0	4
BAC__WP_012242834.1__193	0	4
BAC__WP_012248972.1__354	0	4
BAC__WP_012264958.1__50	0	4
BAC__WP_012283424.1__196	0	4
BAC__WP_012290609.1__42	0	4
BAC__WP_012341176.1__201	0	4
BAC__WP_012345534.1__207	0	4
BAC__WP_012360123.1__356	0	4
BAC__WP_012369929.1__209	0	4
BAC__WP_012373712.1__211	0	4
BAC__WP_012378752.1__49	0	4
BAC__WP_012389396.1__178	0	4
BAC__WP_012398652.1__43	0	4
BAC__WP_012399858.1__214	0	4
BAC__WP_012409437.1__213	0	4
BAC__WP_012415686.1__216	0	4
BAC__WP_012417970.1__358	0	4
BAC__WP_012419715.1__219	0	4
BAC__WP_012421910.1__1252	0	4
BAC__WP_012425538.1__217	0	4
BAC__WP_012447928.1__212	0	4
BAC__WP_012454508.1__210	0	4
BAC__WP_012467026.1__223	0	4
BAC__WP_012471191.1__222	0	4
BAC__WP_012475554.1__227	0	4
BAC__WP_012498060.1__215	0	4
BAC__WP_012498610.1__226	0	4
BAC__WP_012501541.1__225	0	4
BAC__WP_012506496.1__229	0	4
BAC__WP_012509196.1__230	0	4
BAC__WP_012521545.1__169	0	4
BAC__WP_012532059.1__232	0	4
BAC__WP_012537903.1__204	0	4
BAC__WP_012544648.1__233	0	4
BAC__WP_012547022.1__234	0	4
BAC__WP_012553172.1__237	0	4
BAC__WP_012562592.1__565	0	4
BAC__WP_012566119.1__153	0	4
BAC__WP_012592482.1__245	0	4
BAC__WP_012612024.1__239	0	4
BAC__WP_012623936.1__254	0	4
BAC__WP_012637856.1__250	0	4
BAC__WP_012641601.1__243	0	4
BAC__WP_012643219.1__243	0	4
BAC__WP_012660901.1__197	0	4
BAC__WP_012674242.1__241	0	4
BAC__WP_012675368.1__242	0	4
BAC__WP_012678688.1__340	0	4
BAC__WP_012694062.1__231	0	4
BAC__WP_012694687.1__231	0	4
BAC__WP_012696278.1__235	0	4
BAC__WP_012702372.1__769	0	4
BAC__WP_012731748.1__266	0	4
BAC__WP_012739356.1__410	0	4
BAC__WP_012743062.1__228	0	4
BAC__WP_012744484.1__410	0	4
BAC__WP_012778118.1__278	0	4
BAC__WP_012779625.1__265	0	4
BAC__WP_012785796.1__286	0	4
BAC__WP_012788528.1__285	0	4
BAC__WP_012798210.1__282	0	4
BAC__WP_012801366.1__288	0	4
BAC__WP_012803142.1__280	0	4
BAC__WP_012808865.1__292	0	4
BAC__WP_012810812.1__294	0	4
BAC__WP_012823253.1__306	0	4
BAC__WP_012834005.1__307	0	4
BAC__WP_012844668.1__308	0	4
BAC__WP_012849684.1__648	0	4
BAC__WP_012853617.1__298	0	4
BAC__WP_012855396.1__360	0	4
BAC__WP_012857993.1__310	0	4
BAC__WP_012859128.1__303	0	4
BAC__WP_012867304.1__311	0	4
BAC__WP_012871408.1__314	0	4
BAC__WP_012874031.1__315	0	4
BAC__WP_012878015.1__313	0	4
BAC__WP_012881060.1__301	0	4
BAC__WP_012885826.1__316	0	4
BAC__WP_012888943.1__309	0	4
BAC__WP_012903908.1__54	0	4
BAC__WP_012912710.1__318	0	4
BAC__WP_012920624.1__296	0	4
BAC__WP_012934715.1__321	0	4
BAC__WP_012937754.1__322	0	4
BAC__WP_012949913.1__323	0	4
BAC__WP_012959317.1__1	0	4
BAC__WP_012963430.1__52	0	4
BAC__WP_012970313.1__325	0	4
BAC__WP_012989648.1__341	0	4
BAC__WP_012992093.1__326	0	4
BAC__WP_012993659.1__320	0	4
BAC__WP_012995226.1__327	0	4
BAC__WP_013006798.1__53	0	4
BAC__WP_013013030.1__300	0	4
BAC__WP_013019404.1__302	0	4
BAC__WP_013022544.1__368	0	4
BAC__WP_013026905.1__324	0	4
BAC__WP_013030231.1__328	0	4
BAC__WP_013032181.1__305	0	4
BAC__WP_013043837.1__332	0	4
BAC__WP_013047803.1__331	0	4
BAC__WP_013052433.1__364	0	4
BAC__WP_013054380.1__330	0	4
BAC__WP_013058804.1__960	0	4
BAC__WP_013063920.1__333	0	4
BAC__WP_013067475.1__246	0	4
BAC__WP_013069602.1__274	0	4
BAC__WP_013075602.1__388	0	4
BAC__WP_013078343.1__376	0	4
BAC__WP_013103786.1__381	0	4
BAC__WP_013110809.1__370	0	4
BAC__WP_013114807.1__386	0	4
BAC__WP_013116777.1__387	0	4
BAC__WP_013126431.1__373	0	4
BAC__WP_013131373.1__383	0	4
BAC__WP_013136748.1__374	0	4
BAC__WP_013137866.1__385	0	4
BAC__WP_013148861.1__391	0	4
BAC__WP_013151718.1__390	0	4
BAC__WP_013157356.1__371	0	4
BAC__WP_013161199.1__967	0	4
BAC__WP_013164106.1__372	0	4
BAC__WP_013166963.1__389	0	4
BAC__WP_013169881.1__377	0	4
BAC__WP_013172742.1__392	0	4
BAC__WP_013175231.1__379	0	4
BAC__WP_013177198.1__380	0	4
BAC__WP_013178626.1__380	0	4
BAC__WP_013183004.1__384	0	4
BAC__WP_013186461.1__508	0	4
BAC__WP_013190192.1__514	0	4
BAC__WP_013203498.1__516	0	4
BAC__WP_013216083.1__394	0	4
BAC__WP_013218771.1__395	0	4
BAC__WP_013232692.1__1039	0	4
BAC__WP_013237993.1__796	0	4
BAC__WP_013242109.1__402	0	4
BAC__WP_013248262.1__520	0	4
BAC__WP_013251822.1__396	0	4
BAC__WP_013254637.1__398	0	4
BAC__WP_013257963.1__397	0	4
BAC__WP_013271397.1__400	0	4
BAC__WP_013276011.1__401	0	4
BAC__WP_013278434.1__403	0	4
BAC__WP_013281030.1__404	0	4
BAC__WP_013284729.1__405	0	4
BAC__WP_013292495.1__406	0	4
BAC__WP_013297872.1__408	0	4
BAC__WP_013301383.1__417	0	4
BAC__WP_013325912.1__412	0	4
BAC__WP_013344370.1__416	0	4
BAC__WP_013348455.1__521	0	4
BAC__WP_013352318.1__519	0	4
BAC__WP_013361892.1__512	0	4
BAC__WP_013365052.1__427	0	4
BAC__WP_013375117.1__430	0	4
BAC__WP_013385918.1__428	0	4
BAC__WP_013386609.1__431	0	4
BAC__WP_013405785.1__436	0	4
BAC__WP_013406946.1__435	0	4
BAC__WP_013420597.1__433	0	4
BAC__WP_013422332.1__434	0	4
BAC__WP_013443727.1__458	0	4
BAC__WP_013449093.1__507	0	4
BAC__WP_013450232.1__460	0	4
BAC__WP_013455490.1__461	0	4
BAC__WP_013456517.1__459	0	4
BAC__WP_013456751.1__463	0	4
BAC__WP_013469351.1__524	0	4
BAC__WP_013485846.1__447	0	4
BAC__WP_013489020.1__443	0	4
BAC__WP_013492994.1__466	0	4
BAC__WP_013495482.1__467	0	4
BAC__WP_013498854.1__454	0	4
BAC__WP_013504724.1__446	0	4
BAC__WP_013515636.1__442	0	4
BAC__WP_013520970.1__532	0	4
BAC__WP_013522608.1__666	0	4
BAC__WP_013526987.1__472	0	4
BAC__WP_013534700.1__471	0	4
BAC__WP_013538419.1__469	0	4
BAC__WP_013544265.1__468	0	4
BAC__WP_013545224.1__632	0	4
BAC__WP_013553166.1__473	0	4
BAC__WP_013557980.1__476	0	4
BAC__WP_013558584.1__523	0	4
BAC__WP_013567257.1__455	0	4
BAC__WP_013574024.1__639	0	4
BAC__WP_013581184.1__451	0	4
BAC__WP_013583396.1__525	0	4
BAC__WP_013596917.1__441	0	4
BAC__WP_013598429.1__479	0	4
BAC__WP_013607055.1__482	0	4
BAC__WP_013609458.1__452	0	4
BAC__WP_013610880.1__483	0	4
BAC__WP_013614818.1__484	0	4
BAC__WP_013617569.1__485	0	4
BAC__WP_013625365.1__487	0	4
BAC__WP_013629014.1__432	0	4
BAC__WP_013634832.1__488	0	4
BAC__WP_013639045.1__489	0	4
BAC__WP_013659910.1__492	0	4
BAC__WP_013671630.1__493	0	4
BAC__WP_013676662.1__517	0	4
BAC__WP_013681269.1__494	0	4
BAC__WP_013686421.1__495	0	4
BAC__WP_013699267.1__983	0	4
BAC__WP_013701983.1__496	0	4
BAC__WP_013707683.1__497	0	4
BAC__WP_013708832.1__498	0	4
BAC__WP_013712370.1__528	0	4
BAC__WP_013725632.1__531	0	4
BAC__WP_013732232.1__529	0	4
BAC__WP_013739232.1__533	0	4
BAC__WP_013745832.1__535	0	4
BAC__WP_013755531.1__538	0	4
BAC__WP_013764913.1__542	0	4
BAC__WP_013770728.1__541	0	4
BAC__WP_013773216.1__889	0	4
BAC__WP_013778360.1__742	0	4
BAC__WP_013780439.1__543	0	4
BAC__WP_013790433.1__544	0	4
BAC__WP_013820445.1__553	0	4
BAC__WP_013829413.1__547	0	4
BAC__WP_013835056.1__555	0	4
BAC__WP_013838407.1__557	0	4
BAC__WP_013841963.1__556	0	4
BAC__WP_013854466.1__554	0	4
BAC__WP_013863001.1__663	0	4
BAC__WP_013874772.1__445	0	4
BAC__WP_013887208.1__566	0	4
BAC__WP_013904316.1__425	0	4
BAC__WP_013907226.1__562	0	4
BAC__WP_013908946.1__559	0	4
BAC__WP_013933249.1__563	0	4
BAC__WP_013942415.1__609	0	4
BAC__WP_013968829.1__571	0	4
BAC__WP_013982302.1__570	0	4
BAC__WP_013993162.1__997	0	4
BAC__WP_013998148.1__573	0	4
BAC__WP_014010136.1__453	0	4
BAC__WP_014015893.1__1093	0	4
BAC__WP_014018571.1__575	0	4
BAC__WP_014023388.1__574	0	4
BAC__WP_014029215.1__546	0	4
BAC__WP_014032751.1__577	0	4
BAC__WP_014073289.1__579	0	4
BAC__WP_014079938.1__581	0	4
BAC__WP_014081463.1__580	0	4
BAC__WP_014085149.1__634	0	4
BAC__WP_014098558.1__584	0	4
BAC__WP_014103227.1__585	0	4
BAC__WP_014106377.1__457	0	4
BAC__WP_014111495.1__587	0	4
BAC__WP_014119413.1__672	0	4
BAC__WP_014123434.1__674	0	4
BAC__WP_014128112.1__592	0	4
BAC__WP_014131005.1__593	0	4
BAC__WP_014138431.1__661	0	4
BAC__WP_014145249.1__614	0	4
BAC__WP_014149277.1__993	0	4
BAC__WP_014160185.1__600	0	4
BAC__WP_014163005.1__599	0	4
BAC__WP_014166107.1__613	0	4
BAC__WP_014175937.1__378	0	4
BAC__WP_014185779.1__602	0	4
BAC__WP_014202123.1__606	0	4
BAC__WP_014213809.1__595	0	4
BAC__WP_014215198.1__610	0	4
BAC__WP_014222420.1__622	0	4
BAC__WP_014225712.1__611	0	4
BAC__WP_014235817.1__604	0	4
BAC__WP_014240962.1__1109	0	4
BAC__WP_014242881.1__536	0	4
BAC__WP_014246485.1__603	0	4
BAC__WP_014254715.1__608	0	4
BAC__WP_014260143.1__540	0	4
BAC__WP_014261951.1__424	0	4
BAC__WP_014265278.1__450	0	4
BAC__WP_014269130.1__605	0	4
BAC__WP_014296836.1__637	0	4
BAC__WP_014322238.1__478	0	4
BAC__WP_014336835.1__607	0	4
BAC__WP_014342817.1__845	0	4
BAC__WP_014354304.1__623	0	4
BAC__WP_014356335.1__624	0	4
BAC__WP_014371395.1__628	0	4
BAC__WP_014377417.1__675	0	4
BAC__WP_014389757.1__786	0	4
BAC__WP_014394129.1__638	0	4
BAC__WP_014394194.1__638	0	4
BAC__WP_014402225.1__615	0	4
BAC__WP_014411056.1__5	0	4
BAC__WP_014425417.1__678	0	4
BAC__WP_014430841.1__681	0	4
BAC__WP_014431284.1__671	0	4
BAC__WP_014433760.1__671	0	4
BAC__WP_014452141.1__601	0	4
BAC__WP_014453258.1__684	0	4
BAC__WP_014455563.1__617	0	4
BAC__WP_014483649.1__1029	0	4
BAC__WP_014546999.1__411	0	4
BAC__WP_014553192.1__429	0	4
BAC__WP_014560196.1__640	0	4
BAC__WP_014563949.1__1101	0	4
BAC__WP_014614049.1__470	0	4
BAC__WP_014624747.1__464	0	4
BAC__WP_014643349.1__687	0	4
BAC__WP_014656658.1__641	0	4
BAC__WP_014660740.1__642	0	4
BAC__WP_014678599.1__618	0	4
BAC__WP_014686240.1__630	0	4
BAC__WP_014702851.1__644	0	4
BAC__WP_014706860.1__645	0	4
BAC__WP_014730227.1__414	0	4
BAC__WP_014742266.1__709	0	4
BAC__WP_014770731.1__652	0	4
BAC__WP_014777290.1__591	0	4
BAC__WP_014782085.1__651	0	4
BAC__WP_014787285.1__653	0	4
BAC__WP_014790541.1__654	0	4
BAC__WP_014796985.1__655	0	4
BAC__WP_014802409.1__656	0	4
BAC__WP_014807587.1__658	0	4
BAC__WP_014809042.1__659	0	4
BAC__WP_014828102.1__636	0	4
BAC__WP_014846417.1__668	0	4
BAC__WP_014850121.1__669	0	4
BAC__WP_014857096.1__670	0	4
BAC__WP_014903565.1__596	0	4
BAC__WP_014911524.1__692	0	4
BAC__WP_014934534.1__705	0	4
BAC__WP_014939845.1__695	0	4
BAC__WP_014948506.1__437	0	4
BAC__WP_014958341.1__711	0	4
BAC__WP_014960858.1__696	0	4
BAC__WP_014967686.1__698	0	4
BAC__WP_014974002.1__700	0	4
BAC__WP_014986809.1__629	0	4
BAC__WP_014991950.1__883	0	4
BAC__WP_014995433.1__699	0	4
BAC__WP_015010167.1__712	0	4
BAC__WP_015021656.1__704	0	4
BAC__WP_015023881.1__418	0	4
BAC__WP_015049154.1__707	0	4
BAC__WP_015050261.1__708	0	4
BAC__WP_015055332.1__706	0	4
BAC__WP_015070244.1__1119	0	4
BAC__WP_015072456.1__714	0	4
BAC__WP_015076688.1__731	0	4
BAC__WP_015084087.1__716	0	4
BAC__WP_015142548.1__718	0	4
BAC__WP_015146854.1__719	0	4
BAC__WP_015148233.1__719	0	4
BAC__WP_015153795.1__720	0	4
BAC__WP_015174639.1__723	0	4
BAC__WP_015194042.1__725	0	4
BAC__WP_015196583.1__722	0	4
BAC__WP_015202716.1__724	0	4
BAC__WP_015213869.1__728	0	4
BAC__WP_015218968.1__727	0	4
BAC__WP_015230515.1__726	0	4
BAC__WP_015236385.1__729	0	4
BAC__WP_015236467.1__729	0	4
BAC__WP_015237893.1__732	0	4
BAC__WP_015249176.1__616	0	4
BAC__WP_015254893.1__590	0	4
BAC__WP_015262595.1__620	0	4
BAC__WP_015263915.1__736	0	4
BAC__WP_015272870.1__737	0	4
BAC__WP_015274383.1__735	0	4
BAC__WP_015281297.1__738	0	4
BAC__WP_015327261.1__739	0	4
BAC__WP_015347017.1__744	0	4
BAC__WP_015347071.1__744	0	4
BAC__WP_015359873.1__745	0	4
BAC__WP_015362112.1__746	0	4
BAC__WP_015391449.1__749	0	4
BAC__WP_015398142.1__751	0	4
BAC__WP_015401116.1__750	0	4
BAC__WP_015402668.1__753	0	4
BAC__WP_015423629.1__409	0	4
BAC__WP_015429661.1__760	0	4
BAC__WP_015450253.1__758	0	4
BAC__WP_015469266.1__759	0	4
BAC__WP_015485620.1__763	0	4
BAC__WP_015494732.1__420	0	4
BAC__WP_015588161.1__767	0	4
BAC__WP_015605951.1__770	0	4
BAC__WP_015615761.1__771	0	4
BAC__WP_015651514.1__754	0	4
BAC__WP_015692369.1__627	0	4
BAC__WP_015716335.1__477	0	4
BAC__WP_015738654.1__304	0	4
BAC__WP_015750771.1__295	0	4
BAC__WP_015753276.1__290	0	4
BAC__WP_015758547.1__291	0	4
BAC__WP_015769911.1__283	0	4
BAC__WP_015771325.1__287	0	4
BAC__WP_015775344.1__268	0	4
BAC__WP_015777570.1__289	0	4
BAC__WP_015779722.1__284	0	4
BAC__WP_015782044.1__271	0	4
BAC__WP_015787075.1__281	0	4
BAC__WP_015798102.1__270	0	4
BAC__WP_015800261.1__269	0	4
BAC__WP_015809357.1__279	0	4
BAC__WP_015818171.1__262	0	4
BAC__WP_015830757.1__277	0	4
BAC__WP_015832841.1__276	0	4
BAC__WP_015841372.1__275	0	4
BAC__WP_015852988.1__273	0	4
BAC__WP_015856564.1__260	0	4
BAC__WP_015862939.1__51	0	4
BAC__WP_015868899.1__272	0	4
BAC__WP_015879773.1__263	0	4
BAC__WP_015882938.1__264	0	4
BAC__WP_015891678.1__41	0	4
BAC__WP_015898340.1__259	0	4
BAC__WP_015902053.1__244	0	4
BAC__WP_015904589.1__221	0	4
BAC__WP_015912068.1__30	0	4
BAC__WP_015916255.1__154	0	4
BAC__WP_015919287.1__195	0	4
BAC__WP_015924225.1__252	0	4
BAC__WP_015931953.1__253	0	4
BAC__WP_015934844.1__255	0	4
BAC__WP_015935146.1__255	0	4
BAC__WP_015936673.1__251	0	4
BAC__WP_015939658.1__247	0	4
BAC__WP_015940507.1__249	0	4
BAC__WP_015944387.1__248	0	4
BAC__WP_016328462.1__713	0	4
BAC__WP_016338867.1__773	0	4
BAC__WP_016353154.1__733	0	4
BAC__WP_016356480.1__731	0	4
BAC__WP_016365408.1__949	0	4
BAC__WP_016865541.1__0	0	4
BAC__WP_016876395.1__0	0	4
BAC__WP_017027200.1__1260	0	4
BAC__WP_017289139.1__1457	0	4
BAC__WP_017317264.1__0	0	4
BAC__WP_017376458.1__702	0	4
BAC__WP_017459314.1__703	0	4
BAC__WP_017460932.1__1230	0	4
BAC__WP_017750590.1__1232	0	4
BAC__WP_017983956.1__881	0	4
BAC__WP_018021040.1__905	0	4
BAC__WP_018064196.1__1424	0	4
BAC__WP_018144305.1__1021	0	4
BAC__WP_019226692.1__815	0	4
BAC__WP_019375497.1__1336	0	4
BAC__WP_020002850.1__994	0	4
BAC__WP_020330433.1__1183	0	4
BAC__WP_020441302.1__776	0	4
BAC__WP_020876955.1__1329	0	4
BAC__WP_020911531.1__131	0	4
BAC__WP_020934975.1__780	0	4
BAC__WP_020951244.1__782	0	4
BAC__WP_020954525.1__783	0	4
BAC__WP_020964914.1__784	0	4
BAC__WP_020976432.1__840	0	4
BAC__WP_021085361.1__1089	0	4
BAC__WP_021702258.1__1206	0	4
BAC__WP_021755358.1__790	0	4
BAC__WP_021819910.1__1117	0	4
BAC__WP_021875586.1__1524	0	4
BAC__WP_022514141.1__1296	0	4
BAC__WP_022543735.1__792	0	4
BAC__WP_022549558.1__917	0	4
BAC__WP_022739919.1__795	0	4
BAC__WP_022744735.1__793	0	4
BAC__WP_022934880.1__825	0	4
BAC__WP_023177207.1__799	0	4
BAC__WP_023366306.1__798	0	4
BAC__WP_023561723.1__800	0	4
BAC__WP_023594263.1__907	0	4
BAC__WP_023789091.1__803	0	4
BAC__WP_023951768.1__1344	0	4
BAC__WP_024070883.1__808	0	4
BAC__WP_024081150.1__818	0	4
BAC__WP_024089893.1__810	0	4
BAC__WP_024097302.1__811	0	4
BAC__WP_024268087.1__806	0	4
BAC__WP_024962658.1__1063	0	4
BAC__WP_024963233.1__846	0	4
BAC__WP_025041487.1__849	0	4
BAC__WP_025094874.1__1378	0	4
BAC__WP_025250807.1__834	0	4
BAC__WP_025253022.1__831	0	4
BAC__WP_025266819.1__756	0	4
BAC__WP_025278129.1__816	0	4
BAC__WP_025291375.1__812	0	4
BAC__WP_025307144.1__828	0	4
BAC__WP_025312990.1__841	0	4
BAC__WP_025314760.1__843	0	4
BAC__WP_025329915.1__844	0	4
BAC__WP_025351561.1__824	0	4
BAC__WP_025359938.1__826	0	4
BAC__WP_025367422.1__589	0	4
BAC__WP_025372536.1__822	0	4
BAC__WP_025386168.1__813	0	4
BAC__WP_025392128.1__820	0	4
BAC__WP_025402836.1__827	0	4
BAC__WP_025419361.1__1359	0	4
BAC__WP_025424172.1__819	0	4
BAC__WP_025679773.1__428	0	4
BAC__WP_025908597.1__1419	0	4
BAC__WP_026011788.1__1057	0	4
BAC__WP_026428566.1__867	0	4
BAC__WP_026658728.1__991	0	4
BAC__WP_027305045.1__1444	0	4
BAC__WP_027496834.1__1220	0	4
BAC__WP_028350014.1__1274	0	4
BAC__WP_028718298.1__1428	0	4
BAC__WP_028905427.1__1379	0	4
BAC__WP_029169165.1__407	0	4
BAC__WP_029346610.1__1355	0	4
BAC__WP_029377444.1__861	0	4
BAC__WP_029382740.1__1018	0	4
BAC__WP_029509631.1__1278	0	4
BAC__WP_029706774.1__1380	0	4
BAC__WP_030004898.1__990	0	4
BAC__WP_030285288.1__1439	0	4
BAC__WP_030730088.1__1010	0	4
BAC__WP_031269221.1__1401	0	4
BAC__WP_031343405.1__902	0	4
BAC__WP_031446193.1__1496	0	4
BAC__WP_031504672.1__930	0	4
BAC__WP_032124695.1__1150	0	4
BAC__WP_033504111.1__1069	0	4
BAC__WP_033518136.1__1042	0	4
BAC__WP_034327000.1__1135	0	4
BAC__WP_034532137.1__1107	0	4
BAC__WP_034644323.1__486	0	4
BAC__WP_034653003.1__960	0	4
BAC__WP_034694853.1__1421	0	4
BAC__WP_034794574.1__859	0	4
BAC__WP_034811687.1__1061	0	4
BAC__WP_034898551.1__757	0	4
BAC__WP_034962564.1__1235	0	4
BAC__WP_035104946.1__1004	0	4
BAC__WP_035166944.1__909	0	4
BAC__WP_035326099.1__1246	0	4
BAC__WP_035632775.1__1320	0	4
BAC__WP_036124113.1__869	0	4
BAC__WP_036278401.1__912	0	4
BAC__WP_036654057.1__1406	0	4
BAC__WP_036715249.1__914	0	4
BAC__WP_038062672.1__877	0	4
BAC__WP_038352430.1__923	0	4
BAC__WP_038452756.1__878	0	4
BAC__WP_038474822.1__868	0	4
BAC__WP_038479525.1__895	0	4
BAC__WP_038481661.1__858	0	4
BAC__WP_038488413.1__862	0	4
BAC__WP_038499785.1__886	0	4
BAC__WP_038501326.1__838	0	4
BAC__WP_038502105.1__860	0	4
BAC__WP_038531930.1__814	0	4
BAC__WP_038533598.1__835	0	4
BAC__WP_038548276.1__851	0	4
BAC__WP_038559559.1__850	0	4
BAC__WP_038560393.1__870	0	4
BAC__WP_038561982.1__857	0	4
BAC__WP_038591069.1__884	0	4
BAC__WP_038601902.1__842	0	4
BAC__WP_038605149.1__876	0	4
BAC__WP_038612011.1__888	0	4
BAC__WP_038653954.1__865	0	4
BAC__WP_038658396.1__904	0	4
BAC__WP_038679506.1__910	0	4
BAC__WP_039000818.1__924	0	4
BAC__WP_039045158.1__1506	0	4
BAC__WP_039103415.1__922	0	4
BAC__WP_039172103.1__916	0	4
BAC__WP_039315999.1__913	0	4
BAC__WP_039448947.1__1483	0	4
BAC__WP_039575061.1__920	0	4
BAC__WP_039608348.1__1314	0	4
BAC__WP_039631994.1__1430	0	4
BAC__WP_039670260.1__925	0	4
BAC__WP_039682999.1__915	0	4
BAC__WP_039739879.1__933	0	4
BAC__WP_039809014.1__937	0	4
BAC__WP_039945923.1__626	0	4
BAC__WP_040086039.1__938	0	4
BAC__WP_040199147.1__941	0	4
BAC__WP_040247550.1__940	0	4
BAC__WP_041068081.1__943	0	4
BAC__WP_041078178.1__945	0	4
BAC__WP_041083914.1__946	0	4
BAC__WP_041094091.1__952	0	4
BAC__WP_041101021.1__944	0	4
BAC__WP_041104415.1__935	0	4
BAC__WP_041243692.1__797	0	4
BAC__WP_041246831.1__586	0	4
BAC__WP_041265433.1__44	0	4
BAC__WP_041316499.1__804	0	4
BAC__WP_041375434.1__491	0	4
BAC__WP_041394511.1__505	0	4
BAC__WP_041397248.1__206	0	4
BAC__WP_041427862.1__125	0	4
BAC__WP_041432722.1__81	0	4
BAC__WP_041450953.1__548	0	4
BAC__WP_041464465.1__355	0	4
BAC__WP_041466397.1__75	0	4
BAC__WP_041501702.1__957	0	4
BAC__WP_041537667.1__86	0	4
BAC__WP_041551454.1__198	0	4
BAC__WP_041557613.1__474	0	4
BAC__WP_041576022.1__177	0	4
BAC__WP_041593722.1__741	0	4
BAC__WP_041594345.1__82	0	4
BAC__WP_041605543.1__647	0	4
BAC__WP_041610394.1__539	0	4
BAC__WP_041651578.1__549	0	4
BAC__WP_041659352.1__438	0	4
BAC__WP_041666822.1__462	0	4
BAC__WP_041685083.1__194	0	4
BAC__WP_041754468.1__522	0	4
BAC__WP_041761345.1__399	0	4
BAC__WP_041774228.1__683	0	4
BAC__WP_041778071.1__208	0	4
BAC__WP_041779778.1__267	0	4
BAC__WP_041794719.1__686	0	4
BAC__WP_041888257.1__961	0	4
BAC__WP_041895002.1__962	0	4
BAC__WP_041961370.1__936	0	4
BAC__WP_042138075.1__896	0	4
BAC__WP_042207063.1__893	0	4
BAC__WP_042276864.1__1449	0	4
BAC__WP_042339383.1__755	0	4
BAC__WP_042379188.1__444	0	4
BAC__WP_042461422.1__1225	0	4
BAC__WP_042531252.1__963	0	4
BAC__WP_042622611.1__964	0	4
BAC__WP_042733634.1__965	0	4
BAC__WP_043108071.1__918	0	4
BAC__WP_043185156.1__900	0	4
BAC__WP_043271151.1__1248	0	4
BAC__WP_043326882.1__717	0	4
BAC__WP_043343894.1__958	0	4
BAC__WP_043405704.1__919	0	4
BAC__WP_043581630.1__856	0	4
BAC__WP_043645686.1__578	0	4
BAC__WP_043682343.1__848	0	4
BAC__WP_043869599.1__939	0	4
BAC__WP_043896122.1__794	0	4
BAC__WP_043923410.1__550	0	4
BAC__WP_044003169.1__836	0	4
BAC__WP_044028263.1__63	0	4
BAC__WP_044038296.1__837	0	4
BAC__WP_044040568.1__837	0	4
BAC__WP_044106685.1__950	0	4
BAC__WP_044254682.1__475	0	4
BAC__WP_044284570.1__20	0	4
BAC__WP_044617078.1__966	0	4
BAC__WP_044622534.1__968	0	4
BAC__WP_044637523.1__969	0	4
BAC__WP_044822862.1__1045	0	4
BAC__WP_044968411.1__353	0	4
BAC__WP_044978631.1__892	0	4
BAC__WP_045087036.1__979	0	4
BAC__WP_045095853.1__971	0	4
BAC__WP_045098797.1__976	0	4
BAC__WP_045101303.1__978	0	4
BAC__WP_045108905.1__980	0	4
BAC__WP_045366535.1__942	0	4
BAC__WP_045567237.1__982	0	4
BAC__WP_045580394.1__1095	0	4
BAC__WP_045672061.1__985	0	4
BAC__WP_045683038.1__984	0	4
BAC__WP_045749543.1__972	0	4
BAC__WP_045930015.1__988	0	4
BAC__WP_046009791.1__989	0	4
BAC__WP_046329117.1__996	0	4
BAC__WP_046330807.1__1000	0	4
BAC__WP_046375132.1__1002	0	4
BAC__WP_046439687.1__1005	0	4
BAC__WP_046458358.1__1199	0	4
BAC__WP_046561226.1__1007	0	4
BAC__WP_046789996.1__1011	0	4
BAC__WP_046836280.1__1349	0	4
BAC__WP_046843816.1__1015	0	4
BAC__WP_046849786.1__1014	0	4
BAC__WP_046860845.1__1013	0	4
BAC__WP_046902308.1__1016	0	4
BAC__WP_046973692.1__1017	0	4
BAC__WP_047005482.1__1339	0	4
BAC__WP_047131214.1__1218	0	4
BAC__WP_047193060.1__1019	0	4
BAC__WP_047214935.1__1356	0	4
BAC__WP_047241415.1__1023	0	4
BAC__WP_047254310.1__1024	0	4
BAC__WP_047259740.1__1025	0	4
BAC__WP_047262230.1__1022	0	4
BAC__WP_047315315.1__748	0	4
BAC__WP_047754094.1__1031	0	4
BAC__WP_047780389.1__1030	0	4
BAC__WP_047791701.1__1037	0	4
BAC__WP_047820336.1__1036	0	4
BAC__WP_047855763.1__1032	0	4
BAC__WP_047855888.1__1032	0	4
BAC__WP_047916283.1__1006	0	4
BAC__WP_048386404.1__1046	0	4
BAC__WP_048531428.1__1047	0	4
BAC__WP_048623413.1__1048	0	4
BAC__WP_048706065.1__1050	0	4
BAC__WP_048732104.1__1049	0	4
BAC__WP_048810500.1__203	0	4
BAC__WP_048875331.1__1052	0	4
BAC__WP_048885425.1__1053	0	4
BAC__WP_049170952.1__1478	0	4
BAC__WP_049685217.1__903	0	4
BAC__WP_049725353.1__1058	0	4
BAC__WP_049753810.1__188	0	4
BAC__WP_049755266.1__92	0	4
BAC__WP_049765762.1__101	0	4
BAC__WP_049768991.1__299	0	4
BAC__WP_049834233.1__1059	0	4
BAC__WP_050430835.1__1060	0	4
BAC__WP_050435930.1__1060	0	4
BAC__WP_050694559.1__1066	0	4
BAC__WP_050727241.1__1068	0	4
BAC__WP_050727529.1__1068	0	4
BAC__WP_051132518.1__779	0	4
BAC__WP_051706859.1__864	0	4
BAC__WP_051875619.1__880	0	4
BAC__WP_052251846.1__928	0	4
BAC__WP_052297190.1__499	0	4
BAC__WP_052349241.1__1434	0	4
BAC__WP_052498973.1__953	0	4
BAC__WP_052570082.1__1033	0	4
BAC__WP_052593694.1__1064	0	4
BAC__WP_052633100.1__995	0	4
BAC__WP_053101487.1__1071	0	4
BAC__WP_053195937.1__1072	0	4
BAC__WP_053230347.1__832	0	4
BAC__WP_053238960.1__879	0	4
BAC__WP_053379996.1__1073	0	4
BAC__WP_053413293.1__1076	0	4
BAC__WP_053448285.1__1077	0	4
BAC__WP_053545125.1__1078	0	4
BAC__WP_053547548.1__1243	0	4
BAC__WP_053549899.1__1079	0	4
BAC__WP_053944210.1__1083	0	4
BAC__WP_053945950.1__1082	0	4
BAC__WP_053978674.1__1086	0	4
BAC__WP_054067138.1__1425	0	4
BAC__WP_054289786.1__1092	0	4
BAC__WP_054582108.1__1096	0	4
BAC__WP_054727892.1__1103	0	4
BAC__WP_055036696.1__1112	0	4
BAC__WP_055641007.1__1123	0	4
BAC__WP_055732343.1__1115	0	4
BAC__WP_055754312.1__1476	0	4
BAC__WP_056945963.1__1360	0	4
BAC__WP_056970056.1__1040	0	4
BAC__WP_056997578.1__1285	0	4
BAC__WP_057793520.1__1187	0	4
BAC__WP_057866933.1__1374	0	4
BAC__WP_057909289.1__1352	0	4
BAC__WP_057953939.1__1122	0	4
BAC__WP_057971120.1__1120	0	4
BAC__WP_058021548.1__1125	0	4
BAC__WP_058031021.1__1124	0	4
BAC__WP_058235554.1__1502	0	4
BAC__WP_058372709.1__1137	0	4
BAC__WP_058380494.1__1138	0	4
BAC__WP_058384973.1__1139	0	4
BAC__WP_058762017.1__1351	0	4
BAC__WP_058859828.1__1142	0	4
BAC__WP_058886190.1__1144	0	4
BAC__WP_058899438.1__1146	0	4
BAC__WP_058936972.1__1145	0	4
BAC__WP_060392874.1__1155	0	4
BAC__WP_060534560.1__1116	0	4
BAC__WP_060544416.1__1126	0	4
BAC__WP_060583935.1__1128	0	4
BAC__WP_060655306.1__1099	0	4
BAC__WP_060777024.1__1158	0	4
BAC__WP_060778020.1__1160	0	4
BAC__WP_060823375.1__1170	0	4
BAC__WP_060956462.1__1180	0	4
BAC__WP_061462474.1__1192	0	4
BAC__WP_061498681.1__1195	0	4
BAC__WP_061943931.1__1197	0	4
BAC__WP_062005882.1__1087	0	4
BAC__WP_062060953.1__1132	0	4
BAC__WP_062145132.1__1114	0	4
BAC__WP_062154361.1__1094	0	4
BAC__WP_062163909.1__1171	0	4
BAC__WP_062215652.1__1100	0	4
BAC__WP_062253653.1__1178	0	4
BAC__WP_062290642.1__1127	0	4
BAC__WP_062332196.1__1181	0	4
BAC__WP_062408036.1__1136	0	4
BAC__WP_062472108.1__1411	0	4
BAC__WP_062481205.1__1141	0	4
BAC__WP_062544041.1__1102	0	4
BAC__WP_062558477.1__1130	0	4
BAC__WP_062627518.1__1003	0	4
BAC__WP_062711102.1__1207	0	4
BAC__WP_062861933.1__1210	0	4
BAC__WP_062916730.1__1213	0	4
BAC__WP_063514472.1__1227	0	4
BAC__WP_064013599.1__1237	0	4
BAC__WP_064109385.1__1240	0	4
BAC__WP_064122129.1__1242	0	4
BAC__WP_064461541.1__1247	0	4
BAC__WP_065211320.1__1260	0	4
BAC__WP_065248220.1__1262	0	4
BAC__WP_065270335.1__1263	0	4
BAC__WP_065319628.1__1319	0	4
BAC__WP_065534951.1__1273	0	4
BAC__WP_065911838.1__1286	0	4
BAC__WP_065913449.1__1283	0	4
BAC__WP_065992871.1__1290	0	4
BAC__WP_066043573.1__1168	0	4
BAC__WP_066047265.1__1186	0	4
BAC__WP_066048751.1__1394	0	4
BAC__WP_066131749.1__1215	0	4
BAC__WP_066150046.1__1447	0	4
BAC__WP_066324001.1__1226	0	4
BAC__WP_066333366.1__1325	0	4
BAC__WP_066387559.1__1208	0	4
BAC__WP_066393832.1__1222	0	4
BAC__WP_066427954.1__1176	0	4
BAC__WP_066445047.1__1166	0	4
BAC__WP_066497272.1__1191	0	4
BAC__WP_066566142.1__1233	0	4
BAC__WP_066594360.1__1264	0	4
BAC__WP_066603721.1__1179	0	4
BAC__WP_066662516.1__1234	0	4
BAC__WP_066743588.1__1284	0	4
BAC__WP_066777435.1__1270	0	4
BAC__WP_066785806.1__1216	0	4
BAC__WP_066793534.1__1362	0	4
BAC__WP_066801615.1__1188	0	4
BAC__WP_066813577.1__1219	0	4
BAC__WP_066843498.1__1254	0	4
BAC__WP_066921391.1__1194	0	4
BAC__WP_067064534.1__1231	0	4
BAC__WP_067087334.1__1221	0	4
BAC__WP_067154002.1__1217	0	4
BAC__WP_067184871.1__1184	0	4
BAC__WP_067211085.1__1204	0	4
BAC__WP_067228001.1__1157	0	4
BAC__WP_067346425.1__1289	0	4
BAC__WP_067433168.1__1153	0	4
BAC__WP_067440824.1__1266	0	4
BAC__WP_067464566.1__1498	0	4
BAC__WP_067470925.1__1251	0	4
BAC__WP_067555636.1__1287	0	4
BAC__WP_067558161.1__1189	0	4
BAC__WP_067560140.1__1189	0	4
BAC__WP_067631772.1__1165	0	4
BAC__WP_067647555.1__1223	0	4
BAC__WP_067677659.1__1279	0	4
BAC__WP_067759966.1__1507	0	4
BAC__WP_067774090.1__1512	0	4
BAC__WP_067856842.1__1152	0	4
BAC__WP_067877633.1__1253	0	4
BAC__WP_067943749.1__1177	0	4
BAC__WP_067962672.1__1209	0	4
BAC__WP_067971990.1__1159	0	4
BAC__WP_067979932.1__1161	0	4
BAC__WP_068114987.1__1245	0	4
BAC__WP_068136806.1__1164	0	4
BAC__WP_068191145.1__1151	0	4
BAC__WP_068204957.1__1228	0	4
BAC__WP_068208728.1__1163	0	4
BAC__WP_068225330.1__1257	0	4
BAC__WP_068226112.1__1257	0	4
BAC__WP_068252372.1__1229	0	4
BAC__WP_068352740.1__1256	0	4
BAC__WP_068407921.1__1203	0	4
BAC__WP_068441454.1__1098	0	4
BAC__WP_068512256.1__1174	0	4
BAC__WP_068546088.1__1326	0	4
BAC__WP_068550399.1__1167	0	4
BAC__WP_068619411.1__1261	0	4
BAC__WP_068694674.1__1267	0	4
BAC__WP_068712071.1__1169	0	4
BAC__WP_068804721.1__1277	0	4
BAC__WP_068827980.1__1276	0	4
BAC__WP_068838199.1__1214	0	4
BAC__WP_068850903.1__1288	0	4
BAC__WP_068990372.1__1292	0	4
BAC__WP_068991180.1__1293	0	4
BAC__WP_069207322.1__1297	0	4
BAC__WP_069365133.1__1302	0	4
BAC__WP_069571581.1__1304	0	4
BAC__WP_069600403.1__1305	0	4
BAC__WP_069607265.1__1303	0	4
BAC__WP_069633285.1__1417	0	4
BAC__WP_069679447.1__1307	0	4
BAC__WP_069692358.1__1309	0	4
BAC__WP_069810712.1__1312	0	4
BAC__WP_069847937.1__1313	0	4
BAC__WP_069867894.1__1393	0	4
BAC__WP_069961276.1__1311	0	4
BAC__WP_069973771.1__1315	0	4
BAC__WP_070080074.1__1317	0	4
BAC__WP_070323958.1__1321	0	4
BAC__WP_070393623.1__1322	0	4
BAC__WP_070968724.1__1327	0	4
BAC__WP_071137586.1__1511	0	4
BAC__WP_071456359.1__1333	0	4
BAC__WP_071480684.1__1334	0	4
BAC__WP_071613194.1__1335	0	4
BAC__WP_071893793.1__1343	0	4
BAC__WP_071929165.1__1340	0	4
BAC__WP_071944283.1__1338	0	4
BAC__WP_072287050.1__1345	0	4
BAC__WP_072335245.1__1513	0	4
BAC__WP_072537764.1__1518	0	4
BAC__WP_072579977.1__1347	0	4
BAC__WP_073372438.1__1348	0	4
BAC__WP_074041440.1__1020	0	4
BAC__WP_075147873.1__1353	0	4
BAC__WP_075152081.1__1354	0	4
BAC__WP_075269400.1__1357	0	4
BAC__WP_075528361.1__1316	0	4
BAC__WP_075573621.1__1515	0	4
BAC__WP_075577897.1__1477	0	4
BAC__WP_075585847.1__1381	0	4
BAC__WP_075664048.1__1366	0	4
BAC__WP_075691854.1__1367	0	4
BAC__WP_075704260.1__1129	0	4
BAC__WP_075726515.1__1364	0	4
BAC__WP_075729977.1__1365	0	4
BAC__WP_075733751.1__1368	0	4
BAC__WP_075776496.1__1361	0	4
BAC__WP_075793462.1__1370	0	4
BAC__WP_075798968.1__1371	0	4
BAC__WP_075938973.1__1522	0	4
BAC__WP_075996593.1__1375	0	4
BAC__WP_076000599.1__1376	0	4
BAC__WP_076349038.1__1382	0	4
BAC__WP_076624405.1__1384	0	4
BAC__WP_076627407.1__1383	0	4
BAC__WP_076691235.1__1387	0	4
BAC__WP_076704978.1__1391	0	4
BAC__WP_076731480.1__1386	0	4
BAC__WP_076777322.1__1516	0	4
BAC__WP_076931525.1__1510	0	4
BAC__WP_077027977.1__1392	0	4
BAC__WP_077140362.1__1396	0	4
BAC__WP_077276260.1__1400	0	4
BAC__WP_077341864.1__1397	0	4
BAC__WP_077351773.1__1399	0	4
BAC__WP_077377977.1__1299	0	4
BAC__WP_077405330.1__1403	0	4
BAC__WP_077589594.1__1402	0	4
BAC__WP_077714368.1__1407	0	4
BAC__WP_077720685.1__1408	0	4
BAC__WP_077732994.1__1410	0	4
BAC__WP_077807223.1__1413	0	4
BAC__WP_077814160.1__1412	0	4
BAC__WP_077930789.1__1414	0	4
BAC__WP_077932038.1__1414	0	4
BAC__WP_077992491.1__1415	0	4
BAC__WP_078074738.1__1416	0	4
BAC__WP_079238644.1__1420	0	4
BAC__WP_079416296.1__1423	0	4
BAC__WP_079535977.1__1526	0	4
BAC__WP_079547567.1__1523	0	4
BAC__WP_079556648.1__1473	0	4
BAC__WP_079579666.1__1514	0	4
BAC__WP_080059440.1__1426	0	4
BAC__WP_080143078.1__1528	0	4
BAC__WP_080809329.1__1432	0	4
BAC__WP_080881567.1__1431	0	4
BAC__WP_080887407.1__1527	0	4
BAC__WP_080916352.1__1433	0	4
BAC__WP_081433998.1__48	0	4
BAC__WP_081449288.1__1038	0	4
BAC__WP_082236196.1__1067	0	4
BAC__WP_082267653.1__1494	0	4
BAC__WP_082882770.1__1238	0	4
BAC__WP_083035490.1__1438	0	4
BAC__WP_083172460.1__1508	0	4
BAC__WP_083430901.1__1517	0	4
BAC__WP_083433377.1__1070	0	4
BAC__WP_083457097.1__879	0	4
BAC__WP_083763094.1__224	0	4
BAC__WP_083772429.1__329	0	4
BAC__WP_083801272.1__448	0	4
BAC__WP_083855248.1__679	0	4
BAC__WP_084217512.1__970	0	4
BAC__WP_084228591.1__973	0	4
BAC__WP_084263805.1__855	0	4
BAC__WP_084449228.1__1295	0	4
BAC__WP_084473273.1__852	0	4
BAC__WP_084676609.1__778	0	4
BAC__WP_085019094.1__1440	0	4
BAC__WP_085029903.1__1441	0	4
BAC__WP_085070454.1__1443	0	4
BAC__WP_085377932.1__1445	0	4
BAC__WP_085748863.1__1448	0	4
BAC__WP_085760419.1__1450	0	4
BAC__WP_085773577.1__1451	0	4
BAC__WP_085785942.1__1452	0	4
BAC__WP_086008639.1__297	0	4
BAC__WP_086042409.1__1455	0	4
BAC__WP_086078449.1__1453	0	4
BAC__WP_086090696.1__1454	0	4
BAC__WP_086367466.1__1458	0	4
BAC__WP_086899555.1__1459	0	4
BAC__WP_087035063.1__1461	0	4
BAC__WP_087206824.1__1463	0	4
BAC__WP_087283761.1__1462	0	4
BAC__WP_087461093.1__1465	0	4
BAC__WP_087471781.1__1464	0	4
BAC__WP_087487573.1__1466	0	4
BAC__WP_087538502.1__1467	0	4
BAC__WP_087742218.1__1529	0	4
BAC__WP_087862591.1__1530	0	4
BAC__WP_087916190.1__1470	0	4
BAC__WP_087925945.1__1471	0	4
BAC__WP_088133578.1__1472	0	4
BAC__WP_088369980.1__1198	0	4
BAC__WP_088431072.1__1432	0	4
BAC__WP_088531815.1__1474	0	4
BAC__WP_088619345.1__1479	0	4
BAC__WP_088768329.1__1480	0	4
BAC__WP_088771699.1__1481	0	4
BAC__WP_088871290.1__872	0	4
BAC__WP_088917775.1__1484	0	4
BAC__WP_089132824.1__1485	0	4
BAC__WP_089181934.1__1487	0	4
BAC__WP_089415846.1__1491	0	4
BAC__WP_089422222.1__1490	0	4
BAC__WP_089532516.1__1492	0	4
BAC__WP_089612633.1__1495	0	4
BAC__WP_091807401.1__1500	0	4
BAC__WP_094090423.1__1499	0	4
BAC__WP_099092380.1__1377	0	4
BAC__WP_102032215.1__948	0	4
BAC__YP_001209208.1__0	0	4
BAC__YP_001222767.1__0	0	4
BAC__YP_001224162.1__0	0	4
BAC__YP_001291505.1__0	0	4
BAC__YP_001361244.1__0	0	4
BAC__YP_001413844.1__0	0	4
BAC__YP_001499733.1__0	0	4
BAC__YP_001505579.1__0	0	4
BAC__YP_001510948.1__0	0	4
BAC__YP_001546954.1__0	0	4
BAC__YP_001551566.1__0	0	4
BAC__YP_001623883.1__0	0	4
BAC__YP_001634976.1__0	0	4
BAC__YP_001673460.1__0	0	4
BAC__YP_001680938.1__0	0	4
BAC__YP_001683020.1__0	0	4
BAC__YP_001817774.1__0	0	4
BAC__YP_001876409.1__0	0	4
BAC__YP_001877281.1__0	0	4
BAC__YP_001917644.1__0	0	4
BAC__YP_001940194.1__0	0	4
BAC__YP_002303465.1__0	0	4
BAC__YP_002353055.1__0	0	4
BAC__YP_002363775.1__0	0	4
BAC__YP_002379355.1__0	0	4
BAC__YP_002500650.1__0	0	4
BAC__YP_002521443.1__0	0	4
BAC__YP_002603990.1__0	0	4
BAC__YP_002606700.1__0	0	4
BAC__YP_002721294.1__0	0	4
BAC__YP_002728161.1__0	0	4
BAC__YP_002732931.1__0	0	4
BAC__YP_002761429.1__0	0	4
BAC__YP_002800972.1__0	0	4
BAC__YP_002882460.1__0	0	4
BAC__YP_002938101.1__0	0	4
BAC__YP_002941258.1__0	0	4
BAC__YP_003058657.1__0	0	4
BAC__YP_003093810.1__0	0	4
BAC__YP_003112343.1__0	0	4
BAC__YP_003149546.1__0	0	4
BAC__YP_003152381.1__0	0	4
BAC__YP_003154491.1__0	0	4
BAC__YP_003159671.1__0	0	4
BAC__YP_003161000.1__0	0	4
BAC__YP_003181976.1__0	0	4
BAC__YP_003197190.1__0	0	4
BAC__YP_003203275.1__0	0	4
BAC__YP_003250441.1__0	0	4
BAC__YP_003262264.1__0	0	4
BAC__YP_003266257.1__0	0	4
BAC__YP_003270271.1__0	0	4
BAC__YP_003273343.1__0	0	4
BAC__YP_003300871.1__0	0	4
BAC__YP_003309747.1__0	0	4
BAC__YP_003312159.1__0	0	4
BAC__YP_003315069.1__0	0	4
BAC__YP_003319183.1__0	0	4
BAC__YP_003325831.1__0	0	4
BAC__YP_003337941.1__0	0	4
BAC__YP_003372311.1__0	0	4
BAC__YP_003395039.1__0	0	4
BAC__YP_003398079.1__0	0	4
BAC__YP_003410859.1__0	0	4
BAC__YP_003421905.1__0	0	4
BAC__YP_003476994.1__0	0	4
BAC__YP_003512926.1__0	0	4
BAC__YP_003549285.1__0	0	4
BAC__YP_003553261.1__0	0	4
BAC__YP_003646742.1__0	0	4
BAC__YP_003658241.1__0	0	4
BAC__YP_003661466.1__0	0	4
BAC__YP_003678617.1__0	0	4
BAC__YP_003694078.1__0	0	4
BAC__YP_003697002.1__0	0	4
BAC__YP_003704369.1__0	0	4
BAC__YP_003705805.1__0	0	4
BAC__YP_003710317.1__0	0	4
BAC__YP_003731739.1__0	0	4
BAC__YP_003774082.1__0	0	4
BAC__YP_003797363.1__0	0	4
BAC__YP_003807103.1__0	0	4
BAC__YP_003825595.1__0	0	4
BAC__YP_003846316.1__0	0	4
BAC__YP_003855551.1__0	0	4
BAC__YP_003912138.1__0	0	4
BAC__YP_003936704.1__0	0	4
BAC__YP_003951784.1__0	0	4
BAC__YP_003951874.1__0	0	4
BAC__YP_004030102.1__0	0	4
BAC__YP_004041343.1__0	0	4
BAC__YP_004050178.1__0	0	4
BAC__YP_004055456.1__0	0	4
BAC__YP_004081477.1__0	0	4
BAC__YP_004099406.1__0	0	4
BAC__YP_004111391.1__0	0	4
BAC__YP_004152275.1__0	0	4
BAC__YP_004161298.1__0	0	4
BAC__YP_004172786.1__0	0	4
BAC__YP_004187725.1__0	0	4
BAC__YP_004295882.1__0	0	4
BAC__YP_004309371.1__0	0	4
BAC__YP_004321562.1__0	0	4
BAC__YP_004339284.1__0	0	4
BAC__YP_004371755.1__0	0	4
BAC__YP_004436932.1__0	0	4
BAC__YP_004462831.1__0	0	4
BAC__YP_004480612.1__0	0	4
BAC__YP_004514728.1__0	0	4
BAC__YP_004560761.1__0	0	4
BAC__YP_004601115.1__0	0	4
BAC__YP_004625445.1__0	0	4
BAC__YP_004646640.1__0	0	4
BAC__YP_004656698.1__0	0	4
BAC__YP_004663315.1__0	0	4
BAC__YP_004670439.1__0	0	4
BAC__YP_004679251.1__0	0	4
BAC__YP_004705450.1__0	0	4
BAC__YP_004719580.1__0	0	4
BAC__YP_004749034.1__0	0	4
BAC__YP_004772503.1__0	0	4
BAC__YP_004824469.1__0	0	4
BAC__YP_004834655.1__0	0	4
BAC__YP_004883315.1__0	0	4
BAC__YP_004899606.1__0	0	4
BAC__YP_004989412.1__0	0	4
BAC__YP_005034065.1__0	0	4
BAC__YP_005037670.1__0	0	4
BAC__YP_005138416.1__0	0	4
BAC__YP_005265119.1__0	0	4
BAC__YP_005322332.1__0	0	4
BAC__YP_005394494.1__0	0	4
BAC__YP_005439939.1__0	0	4
BAC__YP_005442425.1__0	0	4
BAC__YP_005444230.1__0	0	4
BAC__YP_005472958.1__0	0	4
BAC__YP_005482503.1__0	0	4
BAC__YP_005517868.1__0	0	4
BAC__YP_005608842.1__0	0	4
BAC__YP_005675308.1__0	0	4
BAC__YP_005739294.1__0	0	4
BAC__YP_005778397.1__0	0	4
BAC__YP_005816284.1__0	0	4
BAC__YP_005836319.1__0	0	4
BAC__YP_005846309.1__0	0	4
BAC__YP_005895522.1__0	0	4
BAC__YP_005959606.1__0	0	4
BAC__YP_006035034.1__0	0	4
BAC__YP_006231633.1__0	0	4
BAC__YP_006272068.1__0	0	4
BAC__YP_006292088.1__0	0	4
BAC__YP_006298964.1__0	0	4
BAC__YP_006379390.1__0	0	4
BAC__YP_006409115.1__0	0	4
BAC__YP_006423360.1__0	0	4
BAC__YP_006430698.1__0	0	4
BAC__YP_006463490.1__0	0	4
BAC__YP_006528679.1__0	0	4
BAC__YP_006539100.1__0	0	4
BAC__YP_006591040.1__0	0	4
BAC__YP_006633788.1__0	0	4
BAC__YP_006696284.1__0	0	4
BAC__YP_006889168.1__0	0	4
BAC__YP_006971359.1__0	0	4
BAC__YP_007012809.1__0	0	4
BAC__YP_007052292.1__0	0	4
BAC__YP_007058240.1__0	0	4
BAC__YP_007079797.1__0	0	4
BAC__YP_007084124.1__0	0	4
BAC__YP_007085509.1__0	0	4
BAC__YP_007091116.1__0	0	4
BAC__YP_007123636.1__0	0	4
BAC__YP_007133341.1__0	0	4
BAC__YP_007135901.1__0	0	4
BAC__YP_007232698.1__0	0	4
BAC__YP_007306149.1__0	0	4
BAC__YP_007315637.1__0	0	4
BAC__YP_007466623.1__0	0	4
BAC__YP_007485950.1__0	0	4
BAC__YP_007564958.1__0	0	4
BAC__YP_007567929.1__0	0	4
BAC__YP_007641095.1__0	0	4
BAC__YP_007644383.1__0	0	4
BAC__YP_007647765.1__0	0	4
BAC__YP_007705697.1__0	0	4
BAC__YP_007781058.1__0	0	4
BAC__YP_007934458.1__0	0	4
BAC__YP_007935709.1__0	0	4
BAC__YP_007990240.1__0	0	4
BAC__YP_008034245.1__0	0	4
BAC__YP_008046312.1__0	0	4
BAC__YP_008089789.1__0	0	4
BAC__YP_008149563.1__0	0	4
BAC__YP_008153463.1__0	0	4
BAC__YP_008155911.1__0	0	4
BAC__YP_008170939.1__0	0	4
BAC__YP_008205456.1__0	0	4
BAC__YP_008207188.1__0	0	4
BAC__YP_008292360.1__0	0	4
BAC__YP_008458650.1__0	0	4
BAC__YP_008476370.1__0	0	4
BAC__YP_008545721.1__0	0	4
BAC__YP_008590937.1__0	0	4
BAC__YP_008691310.1__0	0	4
BAC__YP_008717950.1__0	0	4
BAC__YP_008994.1__0	0	4
BAC__YP_032418.1__0	0	4
BAC__YP_053447.1__0	0	4
BAC__YP_055722.1__0	0	4
BAC__YP_075494.1__0	0	4
BAC__YP_158947.1__0	0	4
BAC__YP_243579.1__0	0	4
BAC__YP_270789.1__0	0	4
BAC__YP_325417.1__0	0	4
BAC__YP_342966.1__0	0	4
BAC__YP_427903.1__0	0	4
BAC__YP_436332.1__0	0	4
BAC__YP_458435.1__0	0	4
BAC__YP_507893.1__0	0	4
BAC__YP_544681.1__0	0	4
BAC__YP_605601.1__0	0	4
BAC__YP_644197.1__0	0	4
BAC__YP_662819.1__0	0	4
BAC__YP_693521.1__0	0	4
BAC__YP_753935.1__0	0	4
BAC__YP_797962.1__0	0	4
BAC__YP_822296.1__0	0	4
BAC__YP_846641.1__0	0	4
BAC__YP_858164.1__0	0	4
BAC__YP_865525.1__0	0	4
BAC__YP_873250.1__0	0	4
BAC__YP_902830.1__0	0	4
BAC__YP_912705.1__0	0	4
BAC__YP_923533.1__0	0	4
BAC__YP_938181.1__0	0	4
BAC__YP_972949.1__0	0	4
CPR__ETB64222.1__3	0	4
CPR__HAC56156.1__2738	0	4
CPR__HAI74004.1__2742	0	4
CPR__HAJ44455.1__2744	0	4
CPR__HAT03610.1__2757	0	4
CPR__HAT68725.1__2763	0	4
CPR__HAV11735.1__2766	0	4
CPR__HAW93230.1__2793	0	4
CPR__HBD05423.1__2794	0	4
CPR__HBF67152.1__2802	0	4
CPR__HBO60941.1__2821	0	4
CPR__HBO64749.1__2916	0	4
CPR__HBU06592.1__2831	0	4
CPR__HBV57963.1__2844	0	4
CPR__HCC06523.1__2855	0	4
CPR__HCC08457.1__2863	0	4
[truncated: 19,596 more rows]
