# Supplementary material for: New groups of highly divergent proteins in families as old as cellular life with important biological functions in the ocean
Source: Environ Microbiome. 2025 Jun 11;20:65. doi: 10.1186/s40793-025-00697-3 (PMC12153180; doi:10.1186/s40793-025-00697-3)
Supplement: Supplementary file 3 — Supplementary Material 3 [file 40793_2025_697_MOESM3_ESM.xlsx]

## Sheet: Dataset_part1
RECORD_ID	GENOME_TYPE	TAX_ID	LINEAGE	RANKS
MBAA01000001.1	Archaea (Asgard)	1849166	Archaea; Asgard group; Candidatus Lokiarchaeota; unclassified Lokiarchaeota; Candidatus Lokiarchaeota archaeon CR_4	superkingdom; clade; phylum; no rank; species
MBAA01000002.1	Archaea (Asgard)	1849166	Archaea; Asgard group; Candidatus Lokiarchaeota; unclassified Lokiarchaeota; Candidatus Lokiarchaeota archaeon CR_4	superkingdom; clade; phylum; no rank; species
MBAA01000003.1	Archaea (Asgard)	1849166	Archaea; Asgard group; Candidatus Lokiarchaeota; unclassified Lokiarchaeota; Candidatus Lokiarchaeota archaeon CR_4	superkingdom; clade; phylum; no rank; species
MBAA01000004.1	Archaea (Asgard)	1849166	Archaea; Asgard group; Candidatus Lokiarchaeota; unclassified Lokiarchaeota; Candidatus Lokiarchaeota archaeon CR_4	superkingdom; clade; phylum; no rank; species
MBAA01000005.1	Archaea (Asgard)	1849166	Archaea; Asgard group; Candidatus Lokiarchaeota; unclassified Lokiarchaeota; Candidatus Lokiarchaeota archaeon CR_4	superkingdom; clade; phylum; no rank; species
MBAA01000006.1	Archaea (Asgard)	1849166	Archaea; Asgard group; Candidatus Lokiarchaeota; unclassified Lokiarchaeota; Candidatus Lokiarchaeota archaeon CR_4	superkingdom; clade; phylum; no rank; species
MBAA01000007.1	Archaea (Asgard)	1849166	Archaea; Asgard group; Candidatus Lokiarchaeota; unclassified Lokiarchaeota; Candidatus Lokiarchaeota archaeon CR_4	superkingdom; clade; phylum; no rank; species
MBAA01000008.1	Archaea (Asgard)	1849166	Archaea; Asgard group; Candidatus Lokiarchaeota; unclassified Lokiarchaeota; Candidatus Lokiarchaeota archaeon CR_4	superkingdom; clade; phylum; no rank; species
MBAA01000009.1	Archaea (Asgard)	1849166	Archaea; Asgard group; Candidatus Lokiarchaeota; unclassified Lokiarchaeota; Candidatus Lokiarchaeota archaeon CR_4	superkingdom; clade; phylum; no rank; species
MBAA01000010.1	Archaea (Asgard)	1849166	Archaea; Asgard group; Candidatus Lokiarchaeota; unclassified Lokiarchaeota; Candidatus Lokiarchaeota archaeon CR_4	superkingdom; clade; phylum; no rank; species
MBAA01000011.1	Archaea (Asgard)	1849166	Archaea; Asgard group; Candidatus Lokiarchaeota; unclassified Lokiarchaeota; Candidatus Lokiarchaeota archaeon CR_4	superkingdom; clade; phylum; no rank; species
MBAA01000012.1	Archaea (Asgard)	1849166	Archaea; Asgard group; Candidatus Lokiarchaeota; unclassified Lokiarchaeota; Candidatus Lokiarchaeota archaeon CR_4	superkingdom; clade; phylum; no rank; species
MBAA01000013.1	Archaea (Asgard)	1849166	Archaea; Asgard group; Candidatus Lokiarchaeota; unclassified Lokiarchaeota; Candidatus Lokiarchaeota archaeon CR_4	superkingdom; clade; phylum; no rank; species
MBAA01000014.1	Archaea (Asgard)	1849166	Archaea; Asgard group; Candidatus Lokiarchaeota; unclassified Lokiarchaeota; Candidatus Lokiarchaeota archaeon CR_4	superkingdom; clade; phylum; no rank; species
MBAA01000015.1	Archaea (Asgard)	1849166	Archaea; Asgard group; Candidatus Lokiarchaeota; unclassified Lokiarchaeota; Candidatus Lokiarchaeota archaeon CR_4	superkingdom; clade; phylum; no rank; species
MBAA01000016.1	Archaea (Asgard)	1849166	Archaea; Asgard group; Candidatus Lokiarchaeota; unclassified Lokiarchaeota; Candidatus Lokiarchaeota archaeon CR_4	superkingdom; clade; phylum; no rank; species
MBAA01000017.1	Archaea (Asgard)	1849166	Archaea; Asgard group; Candidatus Lokiarchaeota; unclassified Lokiarchaeota; Candidatus Lokiarchaeota archaeon CR_4	superkingdom; clade; phylum; no rank; species
MBAA01000018.1	Archaea (Asgard)	1849166	Archaea; Asgard group; Candidatus Lokiarchaeota; unclassified Lokiarchaeota; Candidatus Lokiarchaeota archaeon CR_4	superkingdom; clade; phylum; no rank; species
MBAA01000019.1	Archaea (Asgard)	1849166	Archaea; Asgard group; Candidatus Lokiarchaeota; unclassified Lokiarchaeota; Candidatus Lokiarchaeota archaeon CR_4	superkingdom; clade; phylum; no rank; species
MBAA01000020.1	Archaea (Asgard)	1849166	Archaea; Asgard group; Candidatus Lokiarchaeota; unclassified Lokiarchaeota; Candidatus Lokiarchaeota archaeon CR_4	superkingdom; clade; phylum; no rank; species
MBAA01000021.1	Archaea (Asgard)	1849166	Archaea; Asgard group; Candidatus Lokiarchaeota; unclassified Lokiarchaeota; Candidatus Lokiarchaeota archaeon CR_4	superkingdom; clade; phylum; no rank; species
MBAA01000022.1	Archaea (Asgard)	1849166	Archaea; Asgard group; Candidatus Lokiarchaeota; unclassified Lokiarchaeota; Candidatus Lokiarchaeota archaeon CR_4	superkingdom; clade; phylum; no rank; species
MBAA01000023.1	Archaea (Asgard)	1849166	Archaea; Asgard group; Candidatus Lokiarchaeota; unclassified Lokiarchaeota; Candidatus Lokiarchaeota archaeon CR_4	superkingdom; clade; phylum; no rank; species
MBAA01000024.1	Archaea (Asgard)	1849166	Archaea; Asgard group; Candidatus Lokiarchaeota; unclassified Lokiarchaeota; Candidatus Lokiarchaeota archaeon CR_4	superkingdom; clade; phylum; no rank; species
MBAA01000025.1	Archaea (Asgard)	1849166	Archaea; Asgard group; Candidatus Lokiarchaeota; unclassified Lokiarchaeota; Candidatus Lokiarchaeota archaeon CR_4	superkingdom; clade; phylum; no rank; species
MBAA01000026.1	Archaea (Asgard)	1849166	Archaea; Asgard group; Candidatus Lokiarchaeota; unclassified Lokiarchaeota; Candidatus Lokiarchaeota archaeon CR_4	superkingdom; clade; phylum; no rank; species
MBAA01000027.1	Archaea (Asgard)	1849166	Archaea; Asgard group; Candidatus Lokiarchaeota; unclassified Lokiarchaeota; Candidatus Lokiarchaeota archaeon CR_4	superkingdom; clade; phylum; no rank; species
MBAA01000028.1	Archaea (Asgard)	1849166	Archaea; Asgard group; Candidatus Lokiarchaeota; unclassified Lokiarchaeota; Candidatus Lokiarchaeota archaeon CR_4	superkingdom; clade; phylum; no rank; species
MBAA01000029.1	Archaea (Asgard)	1849166	Archaea; Asgard group; Candidatus Lokiarchaeota; unclassified Lokiarchaeota; Candidatus Lokiarchaeota archaeon CR_4	superkingdom; clade; phylum; no rank; species
MBAA01000030.1	Archaea (Asgard)	1849166	Archaea; Asgard group; Candidatus Lokiarchaeota; unclassified Lokiarchaeota; Candidatus Lokiarchaeota archaeon CR_4	superkingdom; clade; phylum; no rank; species
MBAA01000031.1	Archaea (Asgard)	1849166	Archaea; Asgard group; Candidatus Lokiarchaeota; unclassified Lokiarchaeota; Candidatus Lokiarchaeota archaeon CR_4	superkingdom; clade; phylum; no rank; species
MBAA01000032.1	Archaea (Asgard)	1849166	Archaea; Asgard group; Candidatus Lokiarchaeota; unclassified Lokiarchaeota; Candidatus Lokiarchaeota archaeon CR_4	superkingdom; clade; phylum; no rank; species
MBAA01000033.1	Archaea (Asgard)	1849166	Archaea; Asgard group; Candidatus Lokiarchaeota; unclassified Lokiarchaeota; Candidatus Lokiarchaeota archaeon CR_4	superkingdom; clade; phylum; no rank; species
MBAA01000034.1	Archaea (Asgard)	1849166	Archaea; Asgard group; Candidatus Lokiarchaeota; unclassified Lokiarchaeota; Candidatus Lokiarchaeota archaeon CR_4	superkingdom; clade; phylum; no rank; species
MBAA01000035.1	Archaea (Asgard)	1849166	Archaea; Asgard group; Candidatus Lokiarchaeota; unclassified Lokiarchaeota; Candidatus Lokiarchaeota archaeon CR_4	superkingdom; clade; phylum; no rank; species
MBAA01000036.1	Archaea (Asgard)	1849166	Archaea; Asgard group; Candidatus Lokiarchaeota; unclassified Lokiarchaeota; Candidatus Lokiarchaeota archaeon CR_4	superkingdom; clade; phylum; no rank; species
MBAA01000037.1	Archaea (Asgard)	1849166	Archaea; Asgard group; Candidatus Lokiarchaeota; unclassified Lokiarchaeota; Candidatus Lokiarchaeota archaeon CR_4	superkingdom; clade; phylum; no rank; species
MBAA01000038.1	Archaea (Asgard)	1849166	Archaea; Asgard group; Candidatus Lokiarchaeota; unclassified Lokiarchaeota; Candidatus Lokiarchaeota archaeon CR_4	superkingdom; clade; phylum; no rank; species
MBAA01000039.1	Archaea (Asgard)	1849166	Archaea; Asgard group; Candidatus Lokiarchaeota; unclassified Lokiarchaeota; Candidatus Lokiarchaeota archaeon CR_4	superkingdom; clade; phylum; no rank; species
MBAA01000040.1	Archaea (Asgard)	1849166	Archaea; Asgard group; Candidatus Lokiarchaeota; unclassified Lokiarchaeota; Candidatus Lokiarchaeota archaeon CR_4	superkingdom; clade; phylum; no rank; species
MBAA01000041.1	Archaea (Asgard)	1849166	Archaea; Asgard group; Candidatus Lokiarchaeota; unclassified Lokiarchaeota; Candidatus Lokiarchaeota archaeon CR_4	superkingdom; clade; phylum; no rank; species
MBAA01000042.1	Archaea (Asgard)	1849166	Archaea; Asgard group; Candidatus Lokiarchaeota; unclassified Lokiarchaeota; Candidatus Lokiarchaeota archaeon CR_4	superkingdom; clade; phylum; no rank; species
MBAA01000043.1	Archaea (Asgard)	1849166	Archaea; Asgard group; Candidatus Lokiarchaeota; unclassified Lokiarchaeota; Candidatus Lokiarchaeota archaeon CR_4	superkingdom; clade; phylum; no rank; species
MBAA01000044.1	Archaea (Asgard)	1849166	Archaea; Asgard group; Candidatus Lokiarchaeota; unclassified Lokiarchaeota; Candidatus Lokiarchaeota archaeon CR_4	superkingdom; clade; phylum; no rank; species
MBAA01000045.1	Archaea (Asgard)	1849166	Archaea; Asgard group; Candidatus Lokiarchaeota; unclassified Lokiarchaeota; Candidatus Lokiarchaeota archaeon CR_4	superkingdom; clade; phylum; no rank; species
MBAA01000046.1	Archaea (Asgard)	1849166	Archaea; Asgard group; Candidatus Lokiarchaeota; unclassified Lokiarchaeota; Candidatus Lokiarchaeota archaeon CR_4	superkingdom; clade; phylum; no rank; species
MBAA01000047.1	Archaea (Asgard)	1849166	Archaea; Asgard group; Candidatus Lokiarchaeota; unclassified Lokiarchaeota; Candidatus Lokiarchaeota archaeon CR_4	superkingdom; clade; phylum; no rank; species
MBAA01000048.1	Archaea (Asgard)	1849166	Archaea; Asgard group; Candidatus Lokiarchaeota; unclassified Lokiarchaeota; Candidatus Lokiarchaeota archaeon CR_4	superkingdom; clade; phylum; no rank; species
MBAA01000049.1	Archaea (Asgard)	1849166	Archaea; Asgard group; Candidatus Lokiarchaeota; unclassified Lokiarchaeota; Candidatus Lokiarchaeota archaeon CR_4	superkingdom; clade; phylum; no rank; species
MBAA01000050.1	Archaea (Asgard)	1849166	Archaea; Asgard group; Candidatus Lokiarchaeota; unclassified Lokiarchaeota; Candidatus Lokiarchaeota archaeon CR_4	superkingdom; clade; phylum; no rank; species
MBAA01000051.1	Archaea (Asgard)	1849166	Archaea; Asgard group; Candidatus Lokiarchaeota; unclassified Lokiarchaeota; Candidatus Lokiarchaeota archaeon CR_4	superkingdom; clade; phylum; no rank; species
MBAA01000052.1	Archaea (Asgard)	1849166	Archaea; Asgard group; Candidatus Lokiarchaeota; unclassified Lokiarchaeota; Candidatus Lokiarchaeota archaeon CR_4	superkingdom; clade; phylum; no rank; species
MBAA01000053.1	Archaea (Asgard)	1849166	Archaea; Asgard group; Candidatus Lokiarchaeota; unclassified Lokiarchaeota; Candidatus Lokiarchaeota archaeon CR_4	superkingdom; clade; phylum; no rank; species
MBAA01000054.1	Archaea (Asgard)	1849166	Archaea; Asgard group; Candidatus Lokiarchaeota; unclassified Lokiarchaeota; Candidatus Lokiarchaeota archaeon CR_4	superkingdom; clade; phylum; no rank; species
MBAA01000055.1	Archaea (Asgard)	1849166	Archaea; Asgard group; Candidatus Lokiarchaeota; unclassified Lokiarchaeota; Candidatus Lokiarchaeota archaeon CR_4	superkingdom; clade; phylum; no rank; species
MBAA01000056.1	Archaea (Asgard)	1849166	Archaea; Asgard group; Candidatus Lokiarchaeota; unclassified Lokiarchaeota; Candidatus Lokiarchaeota archaeon CR_4	superkingdom; clade; phylum; no rank; species
MBAA01000057.1	Archaea (Asgard)	1849166	Archaea; Asgard group; Candidatus Lokiarchaeota; unclassified Lokiarchaeota; Candidatus Lokiarchaeota archaeon CR_4	superkingdom; clade; phylum; no rank; species
MBAA01000058.1	Archaea (Asgard)	1849166	Archaea; Asgard group; Candidatus Lokiarchaeota; unclassified Lokiarchaeota; Candidatus Lokiarchaeota archaeon CR_4	superkingdom; clade; phylum; no rank; species
MBAA01000059.1	Archaea (Asgard)	1849166	Archaea; Asgard group; Candidatus Lokiarchaeota; unclassified Lokiarchaeota; Candidatus Lokiarchaeota archaeon CR_4	superkingdom; clade; phylum; no rank; species
MBAA01000060.1	Archaea (Asgard)	1849166	Archaea; Asgard group; Candidatus Lokiarchaeota; unclassified Lokiarchaeota; Candidatus Lokiarchaeota archaeon CR_4	superkingdom; clade; phylum; no rank; species
MBAA01000061.1	Archaea (Asgard)	1849166	Archaea; Asgard group; Candidatus Lokiarchaeota; unclassified Lokiarchaeota; Candidatus Lokiarchaeota archaeon CR_4	superkingdom; clade; phylum; no rank; species
MBAA01000062.1	Archaea (Asgard)	1849166	Archaea; Asgard group; Candidatus Lokiarchaeota; unclassified Lokiarchaeota; Candidatus Lokiarchaeota archaeon CR_4	superkingdom; clade; phylum; no rank; species
MBAA01000063.1	Archaea (Asgard)	1849166	Archaea; Asgard group; Candidatus Lokiarchaeota; unclassified Lokiarchaeota; Candidatus Lokiarchaeota archaeon CR_4	superkingdom; clade; phylum; no rank; species
MBAA01000064.1	Archaea (Asgard)	1849166	Archaea; Asgard group; Candidatus Lokiarchaeota; unclassified Lokiarchaeota; Candidatus Lokiarchaeota archaeon CR_4	superkingdom; clade; phylum; no rank; species
MBAA01000065.1	Archaea (Asgard)	1849166	Archaea; Asgard group; Candidatus Lokiarchaeota; unclassified Lokiarchaeota; Candidatus Lokiarchaeota archaeon CR_4	superkingdom; clade; phylum; no rank; species
MBAA01000066.1	Archaea (Asgard)	1849166	Archaea; Asgard group; Candidatus Lokiarchaeota; unclassified Lokiarchaeota; Candidatus Lokiarchaeota archaeon CR_4	superkingdom; clade; phylum; no rank; species
MBAA01000067.1	Archaea (Asgard)	1849166	Archaea; Asgard group; Candidatus Lokiarchaeota; unclassified Lokiarchaeota; Candidatus Lokiarchaeota archaeon CR_4	superkingdom; clade; phylum; no rank; species
MBAA01000068.1	Archaea (Asgard)	1849166	Archaea; Asgard group; Candidatus Lokiarchaeota; unclassified Lokiarchaeota; Candidatus Lokiarchaeota archaeon CR_4	superkingdom; clade; phylum; no rank; species
MBAA01000069.1	Archaea (Asgard)	1849166	Archaea; Asgard group; Candidatus Lokiarchaeota; unclassified Lokiarchaeota; Candidatus Lokiarchaeota archaeon CR_4	superkingdom; clade; phylum; no rank; species
MBAA01000070.1	Archaea (Asgard)	1849166	Archaea; Asgard group; Candidatus Lokiarchaeota; unclassified Lokiarchaeota; Candidatus Lokiarchaeota archaeon CR_4	superkingdom; clade; phylum; no rank; species
MBAA01000071.1	Archaea (Asgard)	1849166	Archaea; Asgard group; Candidatus Lokiarchaeota; unclassified Lokiarchaeota; Candidatus Lokiarchaeota archaeon CR_4	superkingdom; clade; phylum; no rank; species
MBAA01000072.1	Archaea (Asgard)	1849166	Archaea; Asgard group; Candidatus Lokiarchaeota; unclassified Lokiarchaeota; Candidatus Lokiarchaeota archaeon CR_4	superkingdom; clade; phylum; no rank; species
MBAA01000073.1	Archaea (Asgard)	1849166	Archaea; Asgard group; Candidatus Lokiarchaeota; unclassified Lokiarchaeota; Candidatus Lokiarchaeota archaeon CR_4	superkingdom; clade; phylum; no rank; species
MBAA01000074.1	Archaea (Asgard)	1849166	Archaea; Asgard group; Candidatus Lokiarchaeota; unclassified Lokiarchaeota; Candidatus Lokiarchaeota archaeon CR_4	superkingdom; clade; phylum; no rank; species
MBAA01000075.1	Archaea (Asgard)	1849166	Archaea; Asgard group; Candidatus Lokiarchaeota; unclassified Lokiarchaeota; Candidatus Lokiarchaeota archaeon CR_4	superkingdom; clade; phylum; no rank; species
MBAA01000076.1	Archaea (Asgard)	1849166	Archaea; Asgard group; Candidatus Lokiarchaeota; unclassified Lokiarchaeota; Candidatus Lokiarchaeota archaeon CR_4	superkingdom; clade; phylum; no rank; species
MBAA01000077.1	Archaea (Asgard)	1849166	Archaea; Asgard group; Candidatus Lokiarchaeota; unclassified Lokiarchaeota; Candidatus Lokiarchaeota archaeon CR_4	superkingdom; clade; phylum; no rank; species
MBAA01000078.1	Archaea (Asgard)	1849166	Archaea; Asgard group; Candidatus Lokiarchaeota; unclassified Lokiarchaeota; Candidatus Lokiarchaeota archaeon CR_4	superkingdom; clade; phylum; no rank; species
MBAA01000079.1	Archaea (Asgard)	1849166	Archaea; Asgard group; Candidatus Lokiarchaeota; unclassified Lokiarchaeota; Candidatus Lokiarchaeota archaeon CR_4	superkingdom; clade; phylum; no rank; species
MBAA01000080.1	Archaea (Asgard)	1849166	Archaea; Asgard group; Candidatus Lokiarchaeota; unclassified Lokiarchaeota; Candidatus Lokiarchaeota archaeon CR_4	superkingdom; clade; phylum; no rank; species
MBAA01000081.1	Archaea (Asgard)	1849166	Archaea; Asgard group; Candidatus Lokiarchaeota; unclassified Lokiarchaeota; Candidatus Lokiarchaeota archaeon CR_4	superkingdom; clade; phylum; no rank; species
MBAA01000082.1	Archaea (Asgard)	1849166	Archaea; Asgard group; Candidatus Lokiarchaeota; unclassified Lokiarchaeota; Candidatus Lokiarchaeota archaeon CR_4	superkingdom; clade; phylum; no rank; species
MBAA01000083.1	Archaea (Asgard)	1849166	Archaea; Asgard group; Candidatus Lokiarchaeota; unclassified Lokiarchaeota; Candidatus Lokiarchaeota archaeon CR_4	superkingdom; clade; phylum; no rank; species
MBAA01000084.1	Archaea (Asgard)	1849166	Archaea; Asgard group; Candidatus Lokiarchaeota; unclassified Lokiarchaeota; Candidatus Lokiarchaeota archaeon CR_4	superkingdom; clade; phylum; no rank; species
MBAA01000085.1	Archaea (Asgard)	1849166	Archaea; Asgard group; Candidatus Lokiarchaeota; unclassified Lokiarchaeota; Candidatus Lokiarchaeota archaeon CR_4	superkingdom; clade; phylum; no rank; species
MBAA01000086.1	Archaea (Asgard)	1849166	Archaea; Asgard group; Candidatus Lokiarchaeota; unclassified Lokiarchaeota; Candidatus Lokiarchaeota archaeon CR_4	superkingdom; clade; phylum; no rank; species
MBAA01000087.1	Archaea (Asgard)	1849166	Archaea; Asgard group; Candidatus Lokiarchaeota; unclassified Lokiarchaeota; Candidatus Lokiarchaeota archaeon CR_4	superkingdom; clade; phylum; no rank; species
MBAA01000088.1	Archaea (Asgard)	1849166	Archaea; Asgard group; Candidatus Lokiarchaeota; unclassified Lokiarchaeota; Candidatus Lokiarchaeota archaeon CR_4	superkingdom; clade; phylum; no rank; species
MBAA01000089.1	Archaea (Asgard)	1849166	Archaea; Asgard group; Candidatus Lokiarchaeota; unclassified Lokiarchaeota; Candidatus Lokiarchaeota archaeon CR_4	superkingdom; clade; phylum; no rank; species
MBAA01000090.1	Archaea (Asgard)	1849166	Archaea; Asgard group; Candidatus Lokiarchaeota; unclassified Lokiarchaeota; Candidatus Lokiarchaeota archaeon CR_4	superkingdom; clade; phylum; no rank; species
MBAA01000091.1	Archaea (Asgard)	1849166	Archaea; Asgard group; Candidatus Lokiarchaeota; unclassified Lokiarchaeota; Candidatus Lokiarchaeota archaeon CR_4	superkingdom; clade; phylum; no rank; species
MBAA01000092.1	Archaea (Asgard)	1849166	Archaea; Asgard group; Candidatus Lokiarchaeota; unclassified Lokiarchaeota; Candidatus Lokiarchaeota archaeon CR_4	superkingdom; clade; phylum; no rank; species
MBAA01000093.1	Archaea (Asgard)	1849166	Archaea; Asgard group; Candidatus Lokiarchaeota; unclassified Lokiarchaeota; Candidatus Lokiarchaeota archaeon CR_4	superkingdom; clade; phylum; no rank; species
MBAA01000094.1	Archaea (Asgard)	1849166	Archaea; Asgard group; Candidatus Lokiarchaeota; unclassified Lokiarchaeota; Candidatus Lokiarchaeota archaeon CR_4	superkingdom; clade; phylum; no rank; species
MBAA01000095.1	Archaea (Asgard)	1849166	Archaea; Asgard group; Candidatus Lokiarchaeota; unclassified Lokiarchaeota; Candidatus Lokiarchaeota archaeon CR_4	superkingdom; clade; phylum; no rank; species
MBAA01000096.1	Archaea (Asgard)	1849166	Archaea; Asgard group; Candidatus Lokiarchaeota; unclassified Lokiarchaeota; Candidatus Lokiarchaeota archaeon CR_4	superkingdom; clade; phylum; no rank; species
MBAA01000097.1	Archaea (Asgard)	1849166	Archaea; Asgard group; Candidatus Lokiarchaeota; unclassified Lokiarchaeota; Candidatus Lokiarchaeota archaeon CR_4	superkingdom; clade; phylum; no rank; species
MBAA01000098.1	Archaea (Asgard)	1849166	Archaea; Asgard group; Candidatus Lokiarchaeota; unclassified Lokiarchaeota; Candidatus Lokiarchaeota archaeon CR_4	superkingdom; clade; phylum; no rank; species
MBAA01000099.1	Archaea (Asgard)	1849166	Archaea; Asgard group; Candidatus Lokiarchaeota; unclassified Lokiarchaeota; Candidatus Lokiarchaeota archaeon CR_4	superkingdom; clade; phylum; no rank; species
MBAA01000100.1	Archaea (Asgard)	1849166	Archaea; Asgard group; Candidatus Lokiarchaeota; unclassified Lokiarchaeota; Candidatus Lokiarchaeota archaeon CR_4	superkingdom; clade; phylum; no rank; species
MBAA01000101.1	Archaea (Asgard)	1849166	Archaea; Asgard group; Candidatus Lokiarchaeota; unclassified Lokiarchaeota; Candidatus Lokiarchaeota archaeon CR_4	superkingdom; clade; phylum; no rank; species
MBAA01000102.1	Archaea (Asgard)	1849166	Archaea; Asgard group; Candidatus Lokiarchaeota; unclassified Lokiarchaeota; Candidatus Lokiarchaeota archaeon CR_4	superkingdom; clade; phylum; no rank; species
MBAA01000103.1	Archaea (Asgard)	1849166	Archaea; Asgard group; Candidatus Lokiarchaeota; unclassified Lokiarchaeota; Candidatus Lokiarchaeota archaeon CR_4	superkingdom; clade; phylum; no rank; species
MBAA01000104.1	Archaea (Asgard)	1849166	Archaea; Asgard group; Candidatus Lokiarchaeota; unclassified Lokiarchaeota; Candidatus Lokiarchaeota archaeon CR_4	superkingdom; clade; phylum; no rank; species
MBAA01000105.1	Archaea (Asgard)	1849166	Archaea; Asgard group; Candidatus Lokiarchaeota; unclassified Lokiarchaeota; Candidatus Lokiarchaeota archaeon CR_4	superkingdom; clade; phylum; no rank; species
MBAA01000106.1	Archaea (Asgard)	1849166	Archaea; Asgard group; Candidatus Lokiarchaeota; unclassified Lokiarchaeota; Candidatus Lokiarchaeota archaeon CR_4	superkingdom; clade; phylum; no rank; species
MBAA01000107.1	Archaea (Asgard)	1849166	Archaea; Asgard group; Candidatus Lokiarchaeota; unclassified Lokiarchaeota; Candidatus Lokiarchaeota archaeon CR_4	superkingdom; clade; phylum; no rank; species
MBAA01000108.1	Archaea (Asgard)	1849166	Archaea; Asgard group; Candidatus Lokiarchaeota; unclassified Lokiarchaeota; Candidatus Lokiarchaeota archaeon CR_4	superkingdom; clade; phylum; no rank; species
MBAA01000109.1	Archaea (Asgard)	1849166	Archaea; Asgard group; Candidatus Lokiarchaeota; unclassified Lokiarchaeota; Candidatus Lokiarchaeota archaeon CR_4	superkingdom; clade; phylum; no rank; species
MBAA01000110.1	Archaea (Asgard)	1849166	Archaea; Asgard group; Candidatus Lokiarchaeota; unclassified Lokiarchaeota; Candidatus Lokiarchaeota archaeon CR_4	superkingdom; clade; phylum; no rank; species
MBAA01000111.1	Archaea (Asgard)	1849166	Archaea; Asgard group; Candidatus Lokiarchaeota; unclassified Lokiarchaeota; Candidatus Lokiarchaeota archaeon CR_4	superkingdom; clade; phylum; no rank; species
MBAA01000112.1	Archaea (Asgard)	1849166	Archaea; Asgard group; Candidatus Lokiarchaeota; unclassified Lokiarchaeota; Candidatus Lokiarchaeota archaeon CR_4	superkingdom; clade; phylum; no rank; species
MBAA01000113.1	Archaea (Asgard)	1849166	Archaea; Asgard group; Candidatus Lokiarchaeota; unclassified Lokiarchaeota; Candidatus Lokiarchaeota archaeon CR_4	superkingdom; clade; phylum; no rank; species
MBAA01000114.1	Archaea (Asgard)	1849166	Archaea; Asgard group; Candidatus Lokiarchaeota; unclassified Lokiarchaeota; Candidatus Lokiarchaeota archaeon CR_4	superkingdom; clade; phylum; no rank; species
MBAA01000115.1	Archaea (Asgard)	1849166	Archaea; Asgard group; Candidatus Lokiarchaeota; unclassified Lokiarchaeota; Candidatus Lokiarchaeota archaeon CR_4	superkingdom; clade; phylum; no rank; species
MBAA01000116.1	Archaea (Asgard)	1849166	Archaea; Asgard group; Candidatus Lokiarchaeota; unclassified Lokiarchaeota; Candidatus Lokiarchaeota archaeon CR_4	superkingdom; clade; phylum; no rank; species
MBAA01000117.1	Archaea (Asgard)	1849166	Archaea; Asgard group; Candidatus Lokiarchaeota; unclassified Lokiarchaeota; Candidatus Lokiarchaeota archaeon CR_4	superkingdom; clade; phylum; no rank; species
MBAA01000118.1	Archaea (Asgard)	1849166	Archaea; Asgard group; Candidatus Lokiarchaeota; unclassified Lokiarchaeota; Candidatus Lokiarchaeota archaeon CR_4	superkingdom; clade; phylum; no rank; species
MBAA01000119.1	Archaea (Asgard)	1849166	Archaea; Asgard group; Candidatus Lokiarchaeota; unclassified Lokiarchaeota; Candidatus Lokiarchaeota archaeon CR_4	superkingdom; clade; phylum; no rank; species
MBAA01000120.1	Archaea (Asgard)	1849166	Archaea; Asgard group; Candidatus Lokiarchaeota; unclassified Lokiarchaeota; Candidatus Lokiarchaeota archaeon CR_4	superkingdom; clade; phylum; no rank; species
MBAA01000121.1	Archaea (Asgard)	1849166	Archaea; Asgard group; Candidatus Lokiarchaeota; unclassified Lokiarchaeota; Candidatus Lokiarchaeota archaeon CR_4	superkingdom; clade; phylum; no rank; species
MBAA01000122.1	Archaea (Asgard)	1849166	Archaea; Asgard group; Candidatus Lokiarchaeota; unclassified Lokiarchaeota; Candidatus Lokiarchaeota archaeon CR_4	superkingdom; clade; phylum; no rank; species
MBAA01000123.1	Archaea (Asgard)	1849166	Archaea; Asgard group; Candidatus Lokiarchaeota; unclassified Lokiarchaeota; Candidatus Lokiarchaeota archaeon CR_4	superkingdom; clade; phylum; no rank; species
MBAA01000124.1	Archaea (Asgard)	1849166	Archaea; Asgard group; Candidatus Lokiarchaeota; unclassified Lokiarchaeota; Candidatus Lokiarchaeota archaeon CR_4	superkingdom; clade; phylum; no rank; species
MBAA01000125.1	Archaea (Asgard)	1849166	Archaea; Asgard group; Candidatus Lokiarchaeota; unclassified Lokiarchaeota; Candidatus Lokiarchaeota archaeon CR_4	superkingdom; clade; phylum; no rank; species
MBAA01000126.1	Archaea (Asgard)	1849166	Archaea; Asgard group; Candidatus Lokiarchaeota; unclassified Lokiarchaeota; Candidatus Lokiarchaeota archaeon CR_4	superkingdom; clade; phylum; no rank; species
MBAA01000127.1	Archaea (Asgard)	1849166	Archaea; Asgard group; Candidatus Lokiarchaeota; unclassified Lokiarchaeota; Candidatus Lokiarchaeota archaeon CR_4	superkingdom; clade; phylum; no rank; species
MBAA01000128.1	Archaea (Asgard)	1849166	Archaea; Asgard group; Candidatus Lokiarchaeota; unclassified Lokiarchaeota; Candidatus Lokiarchaeota archaeon CR_4	superkingdom; clade; phylum; no rank; species
MBAA01000129.1	Archaea (Asgard)	1849166	Archaea; Asgard group; Candidatus Lokiarchaeota; unclassified Lokiarchaeota; Candidatus Lokiarchaeota archaeon CR_4	superkingdom; clade; phylum; no rank; species
MBAA01000130.1	Archaea (Asgard)	1849166	Archaea; Asgard group; Candidatus Lokiarchaeota; unclassified Lokiarchaeota; Candidatus Lokiarchaeota archaeon CR_4	superkingdom; clade; phylum; no rank; species
MBAA01000131.1	Archaea (Asgard)	1849166	Archaea; Asgard group; Candidatus Lokiarchaeota; unclassified Lokiarchaeota; Candidatus Lokiarchaeota archaeon CR_4	superkingdom; clade; phylum; no rank; species
MBAA01000132.1	Archaea (Asgard)	1849166	Archaea; Asgard group; Candidatus Lokiarchaeota; unclassified Lokiarchaeota; Candidatus Lokiarchaeota archaeon CR_4	superkingdom; clade; phylum; no rank; species
MBAA01000133.1	Archaea (Asgard)	1849166	Archaea; Asgard group; Candidatus Lokiarchaeota; unclassified Lokiarchaeota; Candidatus Lokiarchaeota archaeon CR_4	superkingdom; clade; phylum; no rank; species
MBAA01000134.1	Archaea (Asgard)	1849166	Archaea; Asgard group; Candidatus Lokiarchaeota; unclassified Lokiarchaeota; Candidatus Lokiarchaeota archaeon CR_4	superkingdom; clade; phylum; no rank; species
MBAA01000135.1	Archaea (Asgard)	1849166	Archaea; Asgard group; Candidatus Lokiarchaeota; unclassified Lokiarchaeota; Candidatus Lokiarchaeota archaeon CR_4	superkingdom; clade; phylum; no rank; species
MBAA01000136.1	Archaea (Asgard)	1849166	Archaea; Asgard group; Candidatus Lokiarchaeota; unclassified Lokiarchaeota; Candidatus Lokiarchaeota archaeon CR_4	superkingdom; clade; phylum; no rank; species
MBAA01000137.1	Archaea (Asgard)	1849166	Archaea; Asgard group; Candidatus Lokiarchaeota; unclassified Lokiarchaeota; Candidatus Lokiarchaeota archaeon CR_4	superkingdom; clade; phylum; no rank; species
MBAA01000138.1	Archaea (Asgard)	1849166	Archaea; Asgard group; Candidatus Lokiarchaeota; unclassified Lokiarchaeota; Candidatus Lokiarchaeota archaeon CR_4	superkingdom; clade; phylum; no rank; species
MBAA01000139.1	Archaea (Asgard)	1849166	Archaea; Asgard group; Candidatus Lokiarchaeota; unclassified Lokiarchaeota; Candidatus Lokiarchaeota archaeon CR_4	superkingdom; clade; phylum; no rank; species
MBAA01000140.1	Archaea (Asgard)	1849166	Archaea; Asgard group; Candidatus Lokiarchaeota; unclassified Lokiarchaeota; Candidatus Lokiarchaeota archaeon CR_4	superkingdom; clade; phylum; no rank; species
MBAA01000141.1	Archaea (Asgard)	1849166	Archaea; Asgard group; Candidatus Lokiarchaeota; unclassified Lokiarchaeota; Candidatus Lokiarchaeota archaeon CR_4	superkingdom; clade; phylum; no rank; species
MBAA01000142.1	Archaea (Asgard)	1849166	Archaea; Asgard group; Candidatus Lokiarchaeota; unclassified Lokiarchaeota; Candidatus Lokiarchaeota archaeon CR_4	superkingdom; clade; phylum; no rank; species
MBAA01000143.1	Archaea (Asgard)	1849166	Archaea; Asgard group; Candidatus Lokiarchaeota; unclassified Lokiarchaeota; Candidatus Lokiarchaeota archaeon CR_4	superkingdom; clade; phylum; no rank; species
MBAA01000144.1	Archaea (Asgard)	1849166	Archaea; Asgard group; Candidatus Lokiarchaeota; unclassified Lokiarchaeota; Candidatus Lokiarchaeota archaeon CR_4	superkingdom; clade; phylum; no rank; species
MBAA01000145.1	Archaea (Asgard)	1849166	Archaea; Asgard group; Candidatus Lokiarchaeota; unclassified Lokiarchaeota; Candidatus Lokiarchaeota archaeon CR_4	superkingdom; clade; phylum; no rank; species
MBAA01000146.1	Archaea (Asgard)	1849166	Archaea; Asgard group; Candidatus Lokiarchaeota; unclassified Lokiarchaeota; Candidatus Lokiarchaeota archaeon CR_4	superkingdom; clade; phylum; no rank; species
MBAA01000147.1	Archaea (Asgard)	1849166	Archaea; Asgard group; Candidatus Lokiarchaeota; unclassified Lokiarchaeota; Candidatus Lokiarchaeota archaeon CR_4	superkingdom; clade; phylum; no rank; species
MBAA01000148.1	Archaea (Asgard)	1849166	Archaea; Asgard group; Candidatus Lokiarchaeota; unclassified Lokiarchaeota; Candidatus Lokiarchaeota archaeon CR_4	superkingdom; clade; phylum; no rank; species
MBAA01000149.1	Archaea (Asgard)	1849166	Archaea; Asgard group; Candidatus Lokiarchaeota; unclassified Lokiarchaeota; Candidatus Lokiarchaeota archaeon CR_4	superkingdom; clade; phylum; no rank; species
MBAA01000150.1	Archaea (Asgard)	1849166	Archaea; Asgard group; Candidatus Lokiarchaeota; unclassified Lokiarchaeota; Candidatus Lokiarchaeota archaeon CR_4	superkingdom; clade; phylum; no rank; species
MBAA01000151.1	Archaea (Asgard)	1849166	Archaea; Asgard group; Candidatus Lokiarchaeota; unclassified Lokiarchaeota; Candidatus Lokiarchaeota archaeon CR_4	superkingdom; clade; phylum; no rank; species
MBAA01000152.1	Archaea (Asgard)	1849166	Archaea; Asgard group; Candidatus Lokiarchaeota; unclassified Lokiarchaeota; Candidatus Lokiarchaeota archaeon CR_4	superkingdom; clade; phylum; no rank; species
MBAA01000153.1	Archaea (Asgard)	1849166	Archaea; Asgard group; Candidatus Lokiarchaeota; unclassified Lokiarchaeota; Candidatus Lokiarchaeota archaeon CR_4	superkingdom; clade; phylum; no rank; species
MBAA01000154.1	Archaea (Asgard)	1849166	Archaea; Asgard group; Candidatus Lokiarchaeota; unclassified Lokiarchaeota; Candidatus Lokiarchaeota archaeon CR_4	superkingdom; clade; phylum; no rank; species
MBAA01000155.1	Archaea (Asgard)	1849166	Archaea; Asgard group; Candidatus Lokiarchaeota; unclassified Lokiarchaeota; Candidatus Lokiarchaeota archaeon CR_4	superkingdom; clade; phylum; no rank; species
MBAA01000156.1	Archaea (Asgard)	1849166	Archaea; Asgard group; Candidatus Lokiarchaeota; unclassified Lokiarchaeota; Candidatus Lokiarchaeota archaeon CR_4	superkingdom; clade; phylum; no rank; species
MBAA01000157.1	Archaea (Asgard)	1849166	Archaea; Asgard group; Candidatus Lokiarchaeota; unclassified Lokiarchaeota; Candidatus Lokiarchaeota archaeon CR_4	superkingdom; clade; phylum; no rank; species
MBAA01000158.1	Archaea (Asgard)	1849166	Archaea; Asgard group; Candidatus Lokiarchaeota; unclassified Lokiarchaeota; Candidatus Lokiarchaeota archaeon CR_4	superkingdom; clade; phylum; no rank; species
MBAA01000159.1	Archaea (Asgard)	1849166	Archaea; Asgard group; Candidatus Lokiarchaeota; unclassified Lokiarchaeota; Candidatus Lokiarchaeota archaeon CR_4	superkingdom; clade; phylum; no rank; species
MBAA01000160.1	Archaea (Asgard)	1849166	Archaea; Asgard group; Candidatus Lokiarchaeota; unclassified Lokiarchaeota; Candidatus Lokiarchaeota archaeon CR_4	superkingdom; clade; phylum; no rank; species
MBAA01000161.1	Archaea (Asgard)	1849166	Archaea; Asgard group; Candidatus Lokiarchaeota; unclassified Lokiarchaeota; Candidatus Lokiarchaeota archaeon CR_4	superkingdom; clade; phylum; no rank; species
MBAA01000162.1	Archaea (Asgard)	1849166	Archaea; Asgard group; Candidatus Lokiarchaeota; unclassified Lokiarchaeota; Candidatus Lokiarchaeota archaeon CR_4	superkingdom; clade; phylum; no rank; species
MBAA01000163.1	Archaea (Asgard)	1849166	Archaea; Asgard group; Candidatus Lokiarchaeota; unclassified Lokiarchaeota; Candidatus Lokiarchaeota archaeon CR_4	superkingdom; clade; phylum; no rank; species
MBAA01000164.1	Archaea (Asgard)	1849166	Archaea; Asgard group; Candidatus Lokiarchaeota; unclassified Lokiarchaeota; Candidatus Lokiarchaeota archaeon CR_4	superkingdom; clade; phylum; no rank; species
MBAA01000165.1	Archaea (Asgard)	1849166	Archaea; Asgard group; Candidatus Lokiarchaeota; unclassified Lokiarchaeota; Candidatus Lokiarchaeota archaeon CR_4	superkingdom; clade; phylum; no rank; species
MBAA01000166.1	Archaea (Asgard)	1849166	Archaea; Asgard group; Candidatus Lokiarchaeota; unclassified Lokiarchaeota; Candidatus Lokiarchaeota archaeon CR_4	superkingdom; clade; phylum; no rank; species
MBAA01000167.1	Archaea (Asgard)	1849166	Archaea; Asgard group; Candidatus Lokiarchaeota; unclassified Lokiarchaeota; Candidatus Lokiarchaeota archaeon CR_4	superkingdom; clade; phylum; no rank; species
MBAA01000168.1	Archaea (Asgard)	1849166	Archaea; Asgard group; Candidatus Lokiarchaeota; unclassified Lokiarchaeota; Candidatus Lokiarchaeota archaeon CR_4	superkingdom; clade; phylum; no rank; species
MBAA01000169.1	Archaea (Asgard)	1849166	Archaea; Asgard group; Candidatus Lokiarchaeota; unclassified Lokiarchaeota; Candidatus Lokiarchaeota archaeon CR_4	superkingdom; clade; phylum; no rank; species
MBAA01000170.1	Archaea (Asgard)	1849166	Archaea; Asgard group; Candidatus Lokiarchaeota; unclassified Lokiarchaeota; Candidatus Lokiarchaeota archaeon CR_4	superkingdom; clade; phylum; no rank; species
MBAA01000171.1	Archaea (Asgard)	1849166	Archaea; Asgard group; Candidatus Lokiarchaeota; unclassified Lokiarchaeota; Candidatus Lokiarchaeota archaeon CR_4	superkingdom; clade; phylum; no rank; species
MBAA01000172.1	Archaea (Asgard)	1849166	Archaea; Asgard group; Candidatus Lokiarchaeota; unclassified Lokiarchaeota; Candidatus Lokiarchaeota archaeon CR_4	superkingdom; clade; phylum; no rank; species
MBAA01000173.1	Archaea (Asgard)	1849166	Archaea; Asgard group; Candidatus Lokiarchaeota; unclassified Lokiarchaeota; Candidatus Lokiarchaeota archaeon CR_4	superkingdom; clade; phylum; no rank; species
MBAA01000174.1	Archaea (Asgard)	1849166	Archaea; Asgard group; Candidatus Lokiarchaeota; unclassified Lokiarchaeota; Candidatus Lokiarchaeota archaeon CR_4	superkingdom; clade; phylum; no rank; species
MBAA01000175.1	Archaea (Asgard)	1849166	Archaea; Asgard group; Candidatus Lokiarchaeota; unclassified Lokiarchaeota; Candidatus Lokiarchaeota archaeon CR_4	superkingdom; clade; phylum; no rank; species
MBAA01000176.1	Archaea (Asgard)	1849166	Archaea; Asgard group; Candidatus Lokiarchaeota; unclassified Lokiarchaeota; Candidatus Lokiarchaeota archaeon CR_4	superkingdom; clade; phylum; no rank; species
MBAA01000177.1	Archaea (Asgard)	1849166	Archaea; Asgard group; Candidatus Lokiarchaeota; unclassified Lokiarchaeota; Candidatus Lokiarchaeota archaeon CR_4	superkingdom; clade; phylum; no rank; species
MBAA01000178.1	Archaea (Asgard)	1849166	Archaea; Asgard group; Candidatus Lokiarchaeota; unclassified Lokiarchaeota; Candidatus Lokiarchaeota archaeon CR_4	superkingdom; clade; phylum; no rank; species
MBAA01000179.1	Archaea (Asgard)	1849166	Archaea; Asgard group; Candidatus Lokiarchaeota; unclassified Lokiarchaeota; Candidatus Lokiarchaeota archaeon CR_4	superkingdom; clade; phylum; no rank; species
MBAA01000180.1	Archaea (Asgard)	1849166	Archaea; Asgard group; Candidatus Lokiarchaeota; unclassified Lokiarchaeota; Candidatus Lokiarchaeota archaeon CR_4	superkingdom; clade; phylum; no rank; species
MBAA01000181.1	Archaea (Asgard)	1849166	Archaea; Asgard group; Candidatus Lokiarchaeota; unclassified Lokiarchaeota; Candidatus Lokiarchaeota archaeon CR_4	superkingdom; clade; phylum; no rank; species
MBAA01000182.1	Archaea (Asgard)	1849166	Archaea; Asgard group; Candidatus Lokiarchaeota; unclassified Lokiarchaeota; Candidatus Lokiarchaeota archaeon CR_4	superkingdom; clade; phylum; no rank; species
MBAA01000183.1	Archaea (Asgard)	1849166	Archaea; Asgard group; Candidatus Lokiarchaeota; unclassified Lokiarchaeota; Candidatus Lokiarchaeota archaeon CR_4	superkingdom; clade; phylum; no rank; species
MBAA01000184.1	Archaea (Asgard)	1849166	Archaea; Asgard group; Candidatus Lokiarchaeota; unclassified Lokiarchaeota; Candidatus Lokiarchaeota archaeon CR_4	superkingdom; clade; phylum; no rank; species
MBAA01000185.1	Archaea (Asgard)	1849166	Archaea; Asgard group; Candidatus Lokiarchaeota; unclassified Lokiarchaeota; Candidatus Lokiarchaeota archaeon CR_4	superkingdom; clade; phylum; no rank; species
MBAA01000186.1	Archaea (Asgard)	1849166	Archaea; Asgard group; Candidatus Lokiarchaeota; unclassified Lokiarchaeota; Candidatus Lokiarchaeota archaeon CR_4	superkingdom; clade; phylum; no rank; species
MBAA01000187.1	Archaea (Asgard)	1849166	Archaea; Asgard group; Candidatus Lokiarchaeota; unclassified Lokiarchaeota; Candidatus Lokiarchaeota archaeon CR_4	superkingdom; clade; phylum; no rank; species
MBAA01000188.1	Archaea (Asgard)	1849166	Archaea; Asgard group; Candidatus Lokiarchaeota; unclassified Lokiarchaeota; Candidatus Lokiarchaeota archaeon CR_4	superkingdom; clade; phylum; no rank; species
MBAA01000189.1	Archaea (Asgard)	1849166	Archaea; Asgard group; Candidatus Lokiarchaeota; unclassified Lokiarchaeota; Candidatus Lokiarchaeota archaeon CR_4	superkingdom; clade; phylum; no rank; species
MBAA01000190.1	Archaea (Asgard)	1849166	Archaea; Asgard group; Candidatus Lokiarchaeota; unclassified Lokiarchaeota; Candidatus Lokiarchaeota archaeon CR_4	superkingdom; clade; phylum; no rank; species
MBAA01000191.1	Archaea (Asgard)	1849166	Archaea; Asgard group; Candidatus Lokiarchaeota; unclassified Lokiarchaeota; Candidatus Lokiarchaeota archaeon CR_4	superkingdom; clade; phylum; no rank; species
MBAA01000192.1	Archaea (Asgard)	1849166	Archaea; Asgard group; Candidatus Lokiarchaeota; unclassified Lokiarchaeota; Candidatus Lokiarchaeota archaeon CR_4	superkingdom; clade; phylum; no rank; species
MBAA01000193.1	Archaea (Asgard)	1849166	Archaea; Asgard group; Candidatus Lokiarchaeota; unclassified Lokiarchaeota; Candidatus Lokiarchaeota archaeon CR_4	superkingdom; clade; phylum; no rank; species
MBAA01000194.1	Archaea (Asgard)	1849166	Archaea; Asgard group; Candidatus Lokiarchaeota; unclassified Lokiarchaeota; Candidatus Lokiarchaeota archaeon CR_4	superkingdom; clade; phylum; no rank; species
MBAA01000195.1	Archaea (Asgard)	1849166	Archaea; Asgard group; Candidatus Lokiarchaeota; unclassified Lokiarchaeota; Candidatus Lokiarchaeota archaeon CR_4	superkingdom; clade; phylum; no rank; species
MBAA01000196.1	Archaea (Asgard)	1849166	Archaea; Asgard group; Candidatus Lokiarchaeota; unclassified Lokiarchaeota; Candidatus Lokiarchaeota archaeon CR_4	superkingdom; clade; phylum; no rank; species
MBAA01000197.1	Archaea (Asgard)	1849166	Archaea; Asgard group; Candidatus Lokiarchaeota; unclassified Lokiarchaeota; Candidatus Lokiarchaeota archaeon CR_4	superkingdom; clade; phylum; no rank; species
MBAA01000198.1	Archaea (Asgard)	1849166	Archaea; Asgard group; Candidatus Lokiarchaeota; unclassified Lokiarchaeota; Candidatus Lokiarchaeota archaeon CR_4	superkingdom; clade; phylum; no rank; species
MBAA01000199.1	Archaea (Asgard)	1849166	Archaea; Asgard group; Candidatus Lokiarchaeota; unclassified Lokiarchaeota; Candidatus Lokiarchaeota archaeon CR_4	superkingdom; clade; phylum; no rank; species
MBAA01000200.1	Archaea (Asgard)	1849166	Archaea; Asgard group; Candidatus Lokiarchaeota; unclassified Lokiarchaeota; Candidatus Lokiarchaeota archaeon CR_4	superkingdom; clade; phylum; no rank; species
MBAA01000201.1	Archaea (Asgard)	1849166	Archaea; Asgard group; Candidatus Lokiarchaeota; unclassified Lokiarchaeota; Candidatus Lokiarchaeota archaeon CR_4	superkingdom; clade; phylum; no rank; species
MBAA01000202.1	Archaea (Asgard)	1849166	Archaea; Asgard group; Candidatus Lokiarchaeota; unclassified Lokiarchaeota; Candidatus Lokiarchaeota archaeon CR_4	superkingdom; clade; phylum; no rank; species
MBAA01000203.1	Archaea (Asgard)	1849166	Archaea; Asgard group; Candidatus Lokiarchaeota; unclassified Lokiarchaeota; Candidatus Lokiarchaeota archaeon CR_4	superkingdom; clade; phylum; no rank; species
MBAA01000204.1	Archaea (Asgard)	1849166	Archaea; Asgard group; Candidatus Lokiarchaeota; unclassified Lokiarchaeota; Candidatus Lokiarchaeota archaeon CR_4	superkingdom; clade; phylum; no rank; species
MBAA01000205.1	Archaea (Asgard)	1849166	Archaea; Asgard group; Candidatus Lokiarchaeota; unclassified Lokiarchaeota; Candidatus Lokiarchaeota archaeon CR_4	superkingdom; clade; phylum; no rank; species
MBAA01000206.1	Archaea (Asgard)	1849166	Archaea; Asgard group; Candidatus Lokiarchaeota; unclassified Lokiarchaeota; Candidatus Lokiarchaeota archaeon CR_4	superkingdom; clade; phylum; no rank; species
MBAA01000207.1	Archaea (Asgard)	1849166	Archaea; Asgard group; Candidatus Lokiarchaeota; unclassified Lokiarchaeota; Candidatus Lokiarchaeota archaeon CR_4	superkingdom; clade; phylum; no rank; species
MBAA01000208.1	Archaea (Asgard)	1849166	Archaea; Asgard group; Candidatus Lokiarchaeota; unclassified Lokiarchaeota; Candidatus Lokiarchaeota archaeon CR_4	superkingdom; clade; phylum; no rank; species
MBAA01000209.1	Archaea (Asgard)	1849166	Archaea; Asgard group; Candidatus Lokiarchaeota; unclassified Lokiarchaeota; Candidatus Lokiarchaeota archaeon CR_4	superkingdom; clade; phylum; no rank; species
MBAA01000210.1	Archaea (Asgard)	1849166	Archaea; Asgard group; Candidatus Lokiarchaeota; unclassified Lokiarchaeota; Candidatus Lokiarchaeota archaeon CR_4	superkingdom; clade; phylum; no rank; species
MBAA01000211.1	Archaea (Asgard)	1849166	Archaea; Asgard group; Candidatus Lokiarchaeota; unclassified Lokiarchaeota; Candidatus Lokiarchaeota archaeon CR_4	superkingdom; clade; phylum; no rank; species
MBAA01000212.1	Archaea (Asgard)	1849166	Archaea; Asgard group; Candidatus Lokiarchaeota; unclassified Lokiarchaeota; Candidatus Lokiarchaeota archaeon CR_4	superkingdom; clade; phylum; no rank; species
MBAA01000213.1	Archaea (Asgard)	1849166	Archaea; Asgard group; Candidatus Lokiarchaeota; unclassified Lokiarchaeota; Candidatus Lokiarchaeota archaeon CR_4	superkingdom; clade; phylum; no rank; species
MBAA01000214.1	Archaea (Asgard)	1849166	Archaea; Asgard group; Candidatus Lokiarchaeota; unclassified Lokiarchaeota; Candidatus Lokiarchaeota archaeon CR_4	superkingdom; clade; phylum; no rank; species
MBAA01000215.1	Archaea (Asgard)	1849166	Archaea; Asgard group; Candidatus Lokiarchaeota; unclassified Lokiarchaeota; Candidatus Lokiarchaeota archaeon CR_4	superkingdom; clade; phylum; no rank; species
MBAA01000216.1	Archaea (Asgard)	1849166	Archaea; Asgard group; Candidatus Lokiarchaeota; unclassified Lokiarchaeota; Candidatus Lokiarchaeota archaeon CR_4	superkingdom; clade; phylum; no rank; species
MBAA01000217.1	Archaea (Asgard)	1849166	Archaea; Asgard group; Candidatus Lokiarchaeota; unclassified Lokiarchaeota; Candidatus Lokiarchaeota archaeon CR_4	superkingdom; clade; phylum; no rank; species
MBAA01000218.1	Archaea (Asgard)	1849166	Archaea; Asgard group; Candidatus Lokiarchaeota; unclassified Lokiarchaeota; Candidatus Lokiarchaeota archaeon CR_4	superkingdom; clade; phylum; no rank; species
MBAA01000219.1	Archaea (Asgard)	1849166	Archaea; Asgard group; Candidatus Lokiarchaeota; unclassified Lokiarchaeota; Candidatus Lokiarchaeota archaeon CR_4	superkingdom; clade; phylum; no rank; species
MBAA01000220.1	Archaea (Asgard)	1849166	Archaea; Asgard group; Candidatus Lokiarchaeota; unclassified Lokiarchaeota; Candidatus Lokiarchaeota archaeon CR_4	superkingdom; clade; phylum; no rank; species
MBAA01000221.1	Archaea (Asgard)	1849166	Archaea; Asgard group; Candidatus Lokiarchaeota; unclassified Lokiarchaeota; Candidatus Lokiarchaeota archaeon CR_4	superkingdom; clade; phylum; no rank; species
MBAA01000222.1	Archaea (Asgard)	1849166	Archaea; Asgard group; Candidatus Lokiarchaeota; unclassified Lokiarchaeota; Candidatus Lokiarchaeota archaeon CR_4	superkingdom; clade; phylum; no rank; species
MBAA01000223.1	Archaea (Asgard)	1849166	Archaea; Asgard group; Candidatus Lokiarchaeota; unclassified Lokiarchaeota; Candidatus Lokiarchaeota archaeon CR_4	superkingdom; clade; phylum; no rank; species
MBAA01000224.1	Archaea (Asgard)	1849166	Archaea; Asgard group; Candidatus Lokiarchaeota; unclassified Lokiarchaeota; Candidatus Lokiarchaeota archaeon CR_4	superkingdom; clade; phylum; no rank; species
MBAA01000225.1	Archaea (Asgard)	1849166	Archaea; Asgard group; Candidatus Lokiarchaeota; unclassified Lokiarchaeota; Candidatus Lokiarchaeota archaeon CR_4	superkingdom; clade; phylum; no rank; species
MBAA01000226.1	Archaea (Asgard)	1849166	Archaea; Asgard group; Candidatus Lokiarchaeota; unclassified Lokiarchaeota; Candidatus Lokiarchaeota archaeon CR_4	superkingdom; clade; phylum; no rank; species
MBAA01000227.1	Archaea (Asgard)	1849166	Archaea; Asgard group; Candidatus Lokiarchaeota; unclassified Lokiarchaeota; Candidatus Lokiarchaeota archaeon CR_4	superkingdom; clade; phylum; no rank; species
MBAA01000228.1	Archaea (Asgard)	1849166	Archaea; Asgard group; Candidatus Lokiarchaeota; unclassified Lokiarchaeota; Candidatus Lokiarchaeota archaeon CR_4	superkingdom; clade; phylum; no rank; species
MBAA01000229.1	Archaea (Asgard)	1849166	Archaea; Asgard group; Candidatus Lokiarchaeota; unclassified Lokiarchaeota; Candidatus Lokiarchaeota archaeon CR_4	superkingdom; clade; phylum; no rank; species
MBAA01000230.1	Archaea (Asgard)	1849166	Archaea; Asgard group; Candidatus Lokiarchaeota; unclassified Lokiarchaeota; Candidatus Lokiarchaeota archaeon CR_4	superkingdom; clade; phylum; no rank; species
MBAA01000231.1	Archaea (Asgard)	1849166	Archaea; Asgard group; Candidatus Lokiarchaeota; unclassified Lokiarchaeota; Candidatus Lokiarchaeota archaeon CR_4	superkingdom; clade; phylum; no rank; species
MBAA01000232.1	Archaea (Asgard)	1849166	Archaea; Asgard group; Candidatus Lokiarchaeota; unclassified Lokiarchaeota; Candidatus Lokiarchaeota archaeon CR_4	superkingdom; clade; phylum; no rank; species
MBAA01000233.1	Archaea (Asgard)	1849166	Archaea; Asgard group; Candidatus Lokiarchaeota; unclassified Lokiarchaeota; Candidatus Lokiarchaeota archaeon CR_4	superkingdom; clade; phylum; no rank; species
MBAA01000234.1	Archaea (Asgard)	1849166	Archaea; Asgard group; Candidatus Lokiarchaeota; unclassified Lokiarchaeota; Candidatus Lokiarchaeota archaeon CR_4	superkingdom; clade; phylum; no rank; species
MBAA01000235.1	Archaea (Asgard)	1849166	Archaea; Asgard group; Candidatus Lokiarchaeota; unclassified Lokiarchaeota; Candidatus Lokiarchaeota archaeon CR_4	superkingdom; clade; phylum; no rank; species
MBAA01000236.1	Archaea (Asgard)	1849166	Archaea; Asgard group; Candidatus Lokiarchaeota; unclassified Lokiarchaeota; Candidatus Lokiarchaeota archaeon CR_4	superkingdom; clade; phylum; no rank; species
MBAA01000237.1	Archaea (Asgard)	1849166	Archaea; Asgard group; Candidatus Lokiarchaeota; unclassified Lokiarchaeota; Candidatus Lokiarchaeota archaeon CR_4	superkingdom; clade; phylum; no rank; species
MBAA01000238.1	Archaea (Asgard)	1849166	Archaea; Asgard group; Candidatus Lokiarchaeota; unclassified Lokiarchaeota; Candidatus Lokiarchaeota archaeon CR_4	superkingdom; clade; phylum; no rank; species
MBAA01000239.1	Archaea (Asgard)	1849166	Archaea; Asgard group; Candidatus Lokiarchaeota; unclassified Lokiarchaeota; Candidatus Lokiarchaeota archaeon CR_4	superkingdom; clade; phylum; no rank; species
LRSK01000001.1	Archaea (Asgard)	1706445	Archaea; Asgard group; Candidatus Thorarchaeota; Candidatus Thorarchaeota archaeon SMTZ1-83	superkingdom; clade; phylum; species
LRSK01000002.1	Archaea (Asgard)	1706445	Archaea; Asgard group; Candidatus Thorarchaeota; Candidatus Thorarchaeota archaeon SMTZ1-83	superkingdom; clade; phylum; species
LRSK01000003.1	Archaea (Asgard)	1706445	Archaea; Asgard group; Candidatus Thorarchaeota; Candidatus Thorarchaeota archaeon SMTZ1-83	superkingdom; clade; phylum; species
LRSK01000004.1	Archaea (Asgard)	1706445	Archaea; Asgard group; Candidatus Thorarchaeota; Candidatus Thorarchaeota archaeon SMTZ1-83	superkingdom; clade; phylum; species
LRSK01000005.1	Archaea (Asgard)	1706445	Archaea; Asgard group; Candidatus Thorarchaeota; Candidatus Thorarchaeota archaeon SMTZ1-83	superkingdom; clade; phylum; species
LRSK01000006.1	Archaea (Asgard)	1706445	Archaea; Asgard group; Candidatus Thorarchaeota; Candidatus Thorarchaeota archaeon SMTZ1-83	superkingdom; clade; phylum; species
LRSK01000007.1	Archaea (Asgard)	1706445	Archaea; Asgard group; Candidatus Thorarchaeota; Candidatus Thorarchaeota archaeon SMTZ1-83	superkingdom; clade; phylum; species
LRSK01000008.1	Archaea (Asgard)	1706445	Archaea; Asgard group; Candidatus Thorarchaeota; Candidatus Thorarchaeota archaeon SMTZ1-83	superkingdom; clade; phylum; species
LRSK01000009.1	Archaea (Asgard)	1706445	Archaea; Asgard group; Candidatus Thorarchaeota; Candidatus Thorarchaeota archaeon SMTZ1-83	superkingdom; clade; phylum; species
LRSK01000010.1	Archaea (Asgard)	1706445	Archaea; Asgard group; Candidatus Thorarchaeota; Candidatus Thorarchaeota archaeon SMTZ1-83	superkingdom; clade; phylum; species
LRSK01000011.1	Archaea (Asgard)	1706445	Archaea; Asgard group; Candidatus Thorarchaeota; Candidatus Thorarchaeota archaeon SMTZ1-83	superkingdom; clade; phylum; species
LRSK01000012.1	Archaea (Asgard)	1706445	Archaea; Asgard group; Candidatus Thorarchaeota; Candidatus Thorarchaeota archaeon SMTZ1-83	superkingdom; clade; phylum; species
LRSK01000013.1	Archaea (Asgard)	1706445	Archaea; Asgard group; Candidatus Thorarchaeota; Candidatus Thorarchaeota archaeon SMTZ1-83	superkingdom; clade; phylum; species
LRSK01000014.1	Archaea (Asgard)	1706445	Archaea; Asgard group; Candidatus Thorarchaeota; Candidatus Thorarchaeota archaeon SMTZ1-83	superkingdom; clade; phylum; species
LRSK01000015.1	Archaea (Asgard)	1706445	Archaea; Asgard group; Candidatus Thorarchaeota; Candidatus Thorarchaeota archaeon SMTZ1-83	superkingdom; clade; phylum; species
LRSK01000016.1	Archaea (Asgard)	1706445	Archaea; Asgard group; Candidatus Thorarchaeota; Candidatus Thorarchaeota archaeon SMTZ1-83	superkingdom; clade; phylum; species
LRSK01000017.1	Archaea (Asgard)	1706445	Archaea; Asgard group; Candidatus Thorarchaeota; Candidatus Thorarchaeota archaeon SMTZ1-83	superkingdom; clade; phylum; species
LRSK01000018.1	Archaea (Asgard)	1706445	Archaea; Asgard group; Candidatus Thorarchaeota; Candidatus Thorarchaeota archaeon SMTZ1-83	superkingdom; clade; phylum; species
LRSK01000019.1	Archaea (Asgard)	1706445	Archaea; Asgard group; Candidatus Thorarchaeota; Candidatus Thorarchaeota archaeon SMTZ1-83	superkingdom; clade; phylum; species
LRSK01000020.1	Archaea (Asgard)	1706445	Archaea; Asgard group; Candidatus Thorarchaeota; Candidatus Thorarchaeota archaeon SMTZ1-83	superkingdom; clade; phylum; species
LRSK01000021.1	Archaea (Asgard)	1706445	Archaea; Asgard group; Candidatus Thorarchaeota; Candidatus Thorarchaeota archaeon SMTZ1-83	superkingdom; clade; phylum; species
LRSK01000022.1	Archaea (Asgard)	1706445	Archaea; Asgard group; Candidatus Thorarchaeota; Candidatus Thorarchaeota archaeon SMTZ1-83	superkingdom; clade; phylum; species
LRSK01000023.1	Archaea (Asgard)	1706445	Archaea; Asgard group; Candidatus Thorarchaeota; Candidatus Thorarchaeota archaeon SMTZ1-83	superkingdom; clade; phylum; species
LRSK01000024.1	Archaea (Asgard)	1706445	Archaea; Asgard group; Candidatus Thorarchaeota; Candidatus Thorarchaeota archaeon SMTZ1-83	superkingdom; clade; phylum; species
LRSK01000025.1	Archaea (Asgard)	1706445	Archaea; Asgard group; Candidatus Thorarchaeota; Candidatus Thorarchaeota archaeon SMTZ1-83	superkingdom; clade; phylum; species
LRSK01000026.1	Archaea (Asgard)	1706445	Archaea; Asgard group; Candidatus Thorarchaeota; Candidatus Thorarchaeota archaeon SMTZ1-83	superkingdom; clade; phylum; species
LRSK01000027.1	Archaea (Asgard)	1706445	Archaea; Asgard group; Candidatus Thorarchaeota; Candidatus Thorarchaeota archaeon SMTZ1-83	superkingdom; clade; phylum; species
LRSK01000028.1	Archaea (Asgard)	1706445	Archaea; Asgard group; Candidatus Thorarchaeota; Candidatus Thorarchaeota archaeon SMTZ1-83	superkingdom; clade; phylum; species
LRSK01000029.1	Archaea (Asgard)	1706445	Archaea; Asgard group; Candidatus Thorarchaeota; Candidatus Thorarchaeota archaeon SMTZ1-83	superkingdom; clade; phylum; species
LRSK01000030.1	Archaea (Asgard)	1706445	Archaea; Asgard group; Candidatus Thorarchaeota; Candidatus Thorarchaeota archaeon SMTZ1-83	superkingdom; clade; phylum; species
LRSK01000031.1	Archaea (Asgard)	1706445	Archaea; Asgard group; Candidatus Thorarchaeota; Candidatus Thorarchaeota archaeon SMTZ1-83	superkingdom; clade; phylum; species
LRSK01000032.1	Archaea (Asgard)	1706445	Archaea; Asgard group; Candidatus Thorarchaeota; Candidatus Thorarchaeota archaeon SMTZ1-83	superkingdom; clade; phylum; species
LRSK01000033.1	Archaea (Asgard)	1706445	Archaea; Asgard group; Candidatus Thorarchaeota; Candidatus Thorarchaeota archaeon SMTZ1-83	superkingdom; clade; phylum; species
LRSK01000034.1	Archaea (Asgard)	1706445	Archaea; Asgard group; Candidatus Thorarchaeota; Candidatus Thorarchaeota archaeon SMTZ1-83	superkingdom; clade; phylum; species
LRSK01000035.1	Archaea (Asgard)	1706445	Archaea; Asgard group; Candidatus Thorarchaeota; Candidatus Thorarchaeota archaeon SMTZ1-83	superkingdom; clade; phylum; species
LRSK01000036.1	Archaea (Asgard)	1706445	Archaea; Asgard group; Candidatus Thorarchaeota; Candidatus Thorarchaeota archaeon SMTZ1-83	superkingdom; clade; phylum; species
LRSK01000037.1	Archaea (Asgard)	1706445	Archaea; Asgard group; Candidatus Thorarchaeota; Candidatus Thorarchaeota archaeon SMTZ1-83	superkingdom; clade; phylum; species
LRSK01000038.1	Archaea (Asgard)	1706445	Archaea; Asgard group; Candidatus Thorarchaeota; Candidatus Thorarchaeota archaeon SMTZ1-83	superkingdom; clade; phylum; species
LRSK01000039.1	Archaea (Asgard)	1706445	Archaea; Asgard group; Candidatus Thorarchaeota; Candidatus Thorarchaeota archaeon SMTZ1-83	superkingdom; clade; phylum; species
LRSK01000040.1	Archaea (Asgard)	1706445	Archaea; Asgard group; Candidatus Thorarchaeota; Candidatus Thorarchaeota archaeon SMTZ1-83	superkingdom; clade; phylum; species
LRSK01000041.1	Archaea (Asgard)	1706445	Archaea; Asgard group; Candidatus Thorarchaeota; Candidatus Thorarchaeota archaeon SMTZ1-83	superkingdom; clade; phylum; species
LRSK01000042.1	Archaea (Asgard)	1706445	Archaea; Asgard group; Candidatus Thorarchaeota; Candidatus Thorarchaeota archaeon SMTZ1-83	superkingdom; clade; phylum; species
LRSK01000043.1	Archaea (Asgard)	1706445	Archaea; Asgard group; Candidatus Thorarchaeota; Candidatus Thorarchaeota archaeon SMTZ1-83	superkingdom; clade; phylum; species
LRSK01000044.1	Archaea (Asgard)	1706445	Archaea; Asgard group; Candidatus Thorarchaeota; Candidatus Thorarchaeota archaeon SMTZ1-83	superkingdom; clade; phylum; species
LRSK01000045.1	Archaea (Asgard)	1706445	Archaea; Asgard group; Candidatus Thorarchaeota; Candidatus Thorarchaeota archaeon SMTZ1-83	superkingdom; clade; phylum; species
LRSK01000046.1	Archaea (Asgard)	1706445	Archaea; Asgard group; Candidatus Thorarchaeota; Candidatus Thorarchaeota archaeon SMTZ1-83	superkingdom; clade; phylum; species
LRSK01000047.1	Archaea (Asgard)	1706445	Archaea; Asgard group; Candidatus Thorarchaeota; Candidatus Thorarchaeota archaeon SMTZ1-83	superkingdom; clade; phylum; species
LRSK01000048.1	Archaea (Asgard)	1706445	Archaea; Asgard group; Candidatus Thorarchaeota; Candidatus Thorarchaeota archaeon SMTZ1-83	superkingdom; clade; phylum; species
LRSK01000049.1	Archaea (Asgard)	1706445	Archaea; Asgard group; Candidatus Thorarchaeota; Candidatus Thorarchaeota archaeon SMTZ1-83	superkingdom; clade; phylum; species
LRSK01000050.1	Archaea (Asgard)	1706445	Archaea; Asgard group; Candidatus Thorarchaeota; Candidatus Thorarchaeota archaeon SMTZ1-83	superkingdom; clade; phylum; species
LRSK01000051.1	Archaea (Asgard)	1706445	Archaea; Asgard group; Candidatus Thorarchaeota; Candidatus Thorarchaeota archaeon SMTZ1-83	superkingdom; clade; phylum; species
LRSK01000052.1	Archaea (Asgard)	1706445	Archaea; Asgard group; Candidatus Thorarchaeota; Candidatus Thorarchaeota archaeon SMTZ1-83	superkingdom; clade; phylum; species
LRSK01000053.1	Archaea (Asgard)	1706445	Archaea; Asgard group; Candidatus Thorarchaeota; Candidatus Thorarchaeota archaeon SMTZ1-83	superkingdom; clade; phylum; species
LRSK01000054.1	Archaea (Asgard)	1706445	Archaea; Asgard group; Candidatus Thorarchaeota; Candidatus Thorarchaeota archaeon SMTZ1-83	superkingdom; clade; phylum; species
LRSK01000055.1	Archaea (Asgard)	1706445	Archaea; Asgard group; Candidatus Thorarchaeota; Candidatus Thorarchaeota archaeon SMTZ1-83	superkingdom; clade; phylum; species
LRSK01000056.1	Archaea (Asgard)	1706445	Archaea; Asgard group; Candidatus Thorarchaeota; Candidatus Thorarchaeota archaeon SMTZ1-83	superkingdom; clade; phylum; species
LRSK01000057.1	Archaea (Asgard)	1706445	Archaea; Asgard group; Candidatus Thorarchaeota; Candidatus Thorarchaeota archaeon SMTZ1-83	superkingdom; clade; phylum; species
LRSK01000058.1	Archaea (Asgard)	1706445	Archaea; Asgard group; Candidatus Thorarchaeota; Candidatus Thorarchaeota archaeon SMTZ1-83	superkingdom; clade; phylum; species
LRSK01000059.1	Archaea (Asgard)	1706445	Archaea; Asgard group; Candidatus Thorarchaeota; Candidatus Thorarchaeota archaeon SMTZ1-83	superkingdom; clade; phylum; species
LRSK01000060.1	Archaea (Asgard)	1706445	Archaea; Asgard group; Candidatus Thorarchaeota; Candidatus Thorarchaeota archaeon SMTZ1-83	superkingdom; clade; phylum; species
LRSK01000061.1	Archaea (Asgard)	1706445	Archaea; Asgard group; Candidatus Thorarchaeota; Candidatus Thorarchaeota archaeon SMTZ1-83	superkingdom; clade; phylum; species
LRSK01000062.1	Archaea (Asgard)	1706445	Archaea; Asgard group; Candidatus Thorarchaeota; Candidatus Thorarchaeota archaeon SMTZ1-83	superkingdom; clade; phylum; species
LRSK01000063.1	Archaea (Asgard)	1706445	Archaea; Asgard group; Candidatus Thorarchaeota; Candidatus Thorarchaeota archaeon SMTZ1-83	superkingdom; clade; phylum; species
LRSK01000064.1	Archaea (Asgard)	1706445	Archaea; Asgard group; Candidatus Thorarchaeota; Candidatus Thorarchaeota archaeon SMTZ1-83	superkingdom; clade; phylum; species
LRSK01000065.1	Archaea (Asgard)	1706445	Archaea; Asgard group; Candidatus Thorarchaeota; Candidatus Thorarchaeota archaeon SMTZ1-83	superkingdom; clade; phylum; species
LRSK01000066.1	Archaea (Asgard)	1706445	Archaea; Asgard group; Candidatus Thorarchaeota; Candidatus Thorarchaeota archaeon SMTZ1-83	superkingdom; clade; phylum; species
LRSK01000067.1	Archaea (Asgard)	1706445	Archaea; Asgard group; Candidatus Thorarchaeota; Candidatus Thorarchaeota archaeon SMTZ1-83	superkingdom; clade; phylum; species
LRSK01000068.1	Archaea (Asgard)	1706445	Archaea; Asgard group; Candidatus Thorarchaeota; Candidatus Thorarchaeota archaeon SMTZ1-83	superkingdom; clade; phylum; species
LRSK01000069.1	Archaea (Asgard)	1706445	Archaea; Asgard group; Candidatus Thorarchaeota; Candidatus Thorarchaeota archaeon SMTZ1-83	superkingdom; clade; phylum; species
LRSK01000070.1	Archaea (Asgard)	1706445	Archaea; Asgard group; Candidatus Thorarchaeota; Candidatus Thorarchaeota archaeon SMTZ1-83	superkingdom; clade; phylum; species
LRSK01000071.1	Archaea (Asgard)	1706445	Archaea; Asgard group; Candidatus Thorarchaeota; Candidatus Thorarchaeota archaeon SMTZ1-83	superkingdom; clade; phylum; species
LRSK01000072.1	Archaea (Asgard)	1706445	Archaea; Asgard group; Candidatus Thorarchaeota; Candidatus Thorarchaeota archaeon SMTZ1-83	superkingdom; clade; phylum; species
LRSK01000073.1	Archaea (Asgard)	1706445	Archaea; Asgard group; Candidatus Thorarchaeota; Candidatus Thorarchaeota archaeon SMTZ1-83	superkingdom; clade; phylum; species
LRSK01000074.1	Archaea (Asgard)	1706445	Archaea; Asgard group; Candidatus Thorarchaeota; Candidatus Thorarchaeota archaeon SMTZ1-83	superkingdom; clade; phylum; species
LRSK01000075.1	Archaea (Asgard)	1706445	Archaea; Asgard group; Candidatus Thorarchaeota; Candidatus Thorarchaeota archaeon SMTZ1-83	superkingdom; clade; phylum; species
LRSK01000076.1	Archaea (Asgard)	1706445	Archaea; Asgard group; Candidatus Thorarchaeota; Candidatus Thorarchaeota archaeon SMTZ1-83	superkingdom; clade; phylum; species
LRSK01000077.1	Archaea (Asgard)	1706445	Archaea; Asgard group; Candidatus Thorarchaeota; Candidatus Thorarchaeota archaeon SMTZ1-83	superkingdom; clade; phylum; species
LRSK01000078.1	Archaea (Asgard)	1706445	Archaea; Asgard group; Candidatus Thorarchaeota; Candidatus Thorarchaeota archaeon SMTZ1-83	superkingdom; clade; phylum; species
LRSK01000079.1	Archaea (Asgard)	1706445	Archaea; Asgard group; Candidatus Thorarchaeota; Candidatus Thorarchaeota archaeon SMTZ1-83	superkingdom; clade; phylum; species
LRSK01000080.1	Archaea (Asgard)	1706445	Archaea; Asgard group; Candidatus Thorarchaeota; Candidatus Thorarchaeota archaeon SMTZ1-83	superkingdom; clade; phylum; species
LRSK01000081.1	Archaea (Asgard)	1706445	Archaea; Asgard group; Candidatus Thorarchaeota; Candidatus Thorarchaeota archaeon SMTZ1-83	superkingdom; clade; phylum; species
LRSK01000082.1	Archaea (Asgard)	1706445	Archaea; Asgard group; Candidatus Thorarchaeota; Candidatus Thorarchaeota archaeon SMTZ1-83	superkingdom; clade; phylum; species
LRSK01000083.1	Archaea (Asgard)	1706445	Archaea; Asgard group; Candidatus Thorarchaeota; Candidatus Thorarchaeota archaeon SMTZ1-83	superkingdom; clade; phylum; species
LRSK01000084.1	Archaea (Asgard)	1706445	Archaea; Asgard group; Candidatus Thorarchaeota; Candidatus Thorarchaeota archaeon SMTZ1-83	superkingdom; clade; phylum; species
LRSK01000085.1	Archaea (Asgard)	1706445	Archaea; Asgard group; Candidatus Thorarchaeota; Candidatus Thorarchaeota archaeon SMTZ1-83	superkingdom; clade; phylum; species
LRSK01000086.1	Archaea (Asgard)	1706445	Archaea; Asgard group; Candidatus Thorarchaeota; Candidatus Thorarchaeota archaeon SMTZ1-83	superkingdom; clade; phylum; species
LRSK01000087.1	Archaea (Asgard)	1706445	Archaea; Asgard group; Candidatus Thorarchaeota; Candidatus Thorarchaeota archaeon SMTZ1-83	superkingdom; clade; phylum; species
LRSK01000088.1	Archaea (Asgard)	1706445	Archaea; Asgard group; Candidatus Thorarchaeota; Candidatus Thorarchaeota archaeon SMTZ1-83	superkingdom; clade; phylum; species
LRSK01000089.1	Archaea (Asgard)	1706445	Archaea; Asgard group; Candidatus Thorarchaeota; Candidatus Thorarchaeota archaeon SMTZ1-83	superkingdom; clade; phylum; species
LRSK01000090.1	Archaea (Asgard)	1706445	Archaea; Asgard group; Candidatus Thorarchaeota; Candidatus Thorarchaeota archaeon SMTZ1-83	superkingdom; clade; phylum; species
LRSK01000091.1	Archaea (Asgard)	1706445	Archaea; Asgard group; Candidatus Thorarchaeota; Candidatus Thorarchaeota archaeon SMTZ1-83	superkingdom; clade; phylum; species
LRSK01000092.1	Archaea (Asgard)	1706445	Archaea; Asgard group; Candidatus Thorarchaeota; Candidatus Thorarchaeota archaeon SMTZ1-83	superkingdom; clade; phylum; species
LRSK01000093.1	Archaea (Asgard)	1706445	Archaea; Asgard group; Candidatus Thorarchaeota; Candidatus Thorarchaeota archaeon SMTZ1-83	superkingdom; clade; phylum; species
LRSK01000094.1	Archaea (Asgard)	1706445	Archaea; Asgard group; Candidatus Thorarchaeota; Candidatus Thorarchaeota archaeon SMTZ1-83	superkingdom; clade; phylum; species
LRSK01000095.1	Archaea (Asgard)	1706445	Archaea; Asgard group; Candidatus Thorarchaeota; Candidatus Thorarchaeota archaeon SMTZ1-83	superkingdom; clade; phylum; species
LRSK01000096.1	Archaea (Asgard)	1706445	Archaea; Asgard group; Candidatus Thorarchaeota; Candidatus Thorarchaeota archaeon SMTZ1-83	superkingdom; clade; phylum; species
LRSK01000097.1	Archaea (Asgard)	1706445	Archaea; Asgard group; Candidatus Thorarchaeota; Candidatus Thorarchaeota archaeon SMTZ1-83	superkingdom; clade; phylum; species
LRSK01000098.1	Archaea (Asgard)	1706445	Archaea; Asgard group; Candidatus Thorarchaeota; Candidatus Thorarchaeota archaeon SMTZ1-83	superkingdom; clade; phylum; species
LRSK01000099.1	Archaea (Asgard)	1706445	Archaea; Asgard group; Candidatus Thorarchaeota; Candidatus Thorarchaeota archaeon SMTZ1-83	superkingdom; clade; phylum; species
LRSK01000100.1	Archaea (Asgard)	1706445	Archaea; Asgard group; Candidatus Thorarchaeota; Candidatus Thorarchaeota archaeon SMTZ1-83	superkingdom; clade; phylum; species
LRSK01000101.1	Archaea (Asgard)	1706445	Archaea; Asgard group; Candidatus Thorarchaeota; Candidatus Thorarchaeota archaeon SMTZ1-83	superkingdom; clade; phylum; species
LRSK01000102.1	Archaea (Asgard)	1706445	Archaea; Asgard group; Candidatus Thorarchaeota; Candidatus Thorarchaeota archaeon SMTZ1-83	superkingdom; clade; phylum; species
LRSK01000103.1	Archaea (Asgard)	1706445	Archaea; Asgard group; Candidatus Thorarchaeota; Candidatus Thorarchaeota archaeon SMTZ1-83	superkingdom; clade; phylum; species
LRSK01000104.1	Archaea (Asgard)	1706445	Archaea; Asgard group; Candidatus Thorarchaeota; Candidatus Thorarchaeota archaeon SMTZ1-83	superkingdom; clade; phylum; species
LRSK01000105.1	Archaea (Asgard)	1706445	Archaea; Asgard group; Candidatus Thorarchaeota; Candidatus Thorarchaeota archaeon SMTZ1-83	superkingdom; clade; phylum; species
LRSK01000106.1	Archaea (Asgard)	1706445	Archaea; Asgard group; Candidatus Thorarchaeota; Candidatus Thorarchaeota archaeon SMTZ1-83	superkingdom; clade; phylum; species
LRSK01000107.1	Archaea (Asgard)	1706445	Archaea; Asgard group; Candidatus Thorarchaeota; Candidatus Thorarchaeota archaeon SMTZ1-83	superkingdom; clade; phylum; species
LRSK01000108.1	Archaea (Asgard)	1706445	Archaea; Asgard group; Candidatus Thorarchaeota; Candidatus Thorarchaeota archaeon SMTZ1-83	superkingdom; clade; phylum; species
LRSK01000109.1	Archaea (Asgard)	1706445	Archaea; Asgard group; Candidatus Thorarchaeota; Candidatus Thorarchaeota archaeon SMTZ1-83	superkingdom; clade; phylum; species
LRSK01000110.1	Archaea (Asgard)	1706445	Archaea; Asgard group; Candidatus Thorarchaeota; Candidatus Thorarchaeota archaeon SMTZ1-83	superkingdom; clade; phylum; species
LRSK01000111.1	Archaea (Asgard)	1706445	Archaea; Asgard group; Candidatus Thorarchaeota; Candidatus Thorarchaeota archaeon SMTZ1-83	superkingdom; clade; phylum; species
LRSK01000112.1	Archaea (Asgard)	1706445	Archaea; Asgard group; Candidatus Thorarchaeota; Candidatus Thorarchaeota archaeon SMTZ1-83	superkingdom; clade; phylum; species
LRSK01000113.1	Archaea (Asgard)	1706445	Archaea; Asgard group; Candidatus Thorarchaeota; Candidatus Thorarchaeota archaeon SMTZ1-83	superkingdom; clade; phylum; species
LRSK01000114.1	Archaea (Asgard)	1706445	Archaea; Asgard group; Candidatus Thorarchaeota; Candidatus Thorarchaeota archaeon SMTZ1-83	superkingdom; clade; phylum; species
LRSK01000115.1	Archaea (Asgard)	1706445	Archaea; Asgard group; Candidatus Thorarchaeota; Candidatus Thorarchaeota archaeon SMTZ1-83	superkingdom; clade; phylum; species
LRSK01000116.1	Archaea (Asgard)	1706445	Archaea; Asgard group; Candidatus Thorarchaeota; Candidatus Thorarchaeota archaeon SMTZ1-83	superkingdom; clade; phylum; species
LRSK01000117.1	Archaea (Asgard)	1706445	Archaea; Asgard group; Candidatus Thorarchaeota; Candidatus Thorarchaeota archaeon SMTZ1-83	superkingdom; clade; phylum; species
LRSK01000118.1	Archaea (Asgard)	1706445	Archaea; Asgard group; Candidatus Thorarchaeota; Candidatus Thorarchaeota archaeon SMTZ1-83	superkingdom; clade; phylum; species
LRSK01000119.1	Archaea (Asgard)	1706445	Archaea; Asgard group; Candidatus Thorarchaeota; Candidatus Thorarchaeota archaeon SMTZ1-83	superkingdom; clade; phylum; species
LRSK01000120.1	Archaea (Asgard)	1706445	Archaea; Asgard group; Candidatus Thorarchaeota; Candidatus Thorarchaeota archaeon SMTZ1-83	superkingdom; clade; phylum; species
LRSK01000121.1	Archaea (Asgard)	1706445	Archaea; Asgard group; Candidatus Thorarchaeota; Candidatus Thorarchaeota archaeon SMTZ1-83	superkingdom; clade; phylum; species
LRSK01000122.1	Archaea (Asgard)	1706445	Archaea; Asgard group; Candidatus Thorarchaeota; Candidatus Thorarchaeota archaeon SMTZ1-83	superkingdom; clade; phylum; species
LRSK01000123.1	Archaea (Asgard)	1706445	Archaea; Asgard group; Candidatus Thorarchaeota; Candidatus Thorarchaeota archaeon SMTZ1-83	superkingdom; clade; phylum; species
LRSK01000124.1	Archaea (Asgard)	1706445	Archaea; Asgard group; Candidatus Thorarchaeota; Candidatus Thorarchaeota archaeon SMTZ1-83	superkingdom; clade; phylum; species
LRSK01000125.1	Archaea (Asgard)	1706445	Archaea; Asgard group; Candidatus Thorarchaeota; Candidatus Thorarchaeota archaeon SMTZ1-83	superkingdom; clade; phylum; species
LRSK01000126.1	Archaea (Asgard)	1706445	Archaea; Asgard group; Candidatus Thorarchaeota; Candidatus Thorarchaeota archaeon SMTZ1-83	superkingdom; clade; phylum; species
LRSK01000127.1	Archaea (Asgard)	1706445	Archaea; Asgard group; Candidatus Thorarchaeota; Candidatus Thorarchaeota archaeon SMTZ1-83	superkingdom; clade; phylum; species
LRSK01000128.1	Archaea (Asgard)	1706445	Archaea; Asgard group; Candidatus Thorarchaeota; Candidatus Thorarchaeota archaeon SMTZ1-83	superkingdom; clade; phylum; species
LRSK01000129.1	Archaea (Asgard)	1706445	Archaea; Asgard group; Candidatus Thorarchaeota; Candidatus Thorarchaeota archaeon SMTZ1-83	superkingdom; clade; phylum; species
LRSK01000130.1	Archaea (Asgard)	1706445	Archaea; Asgard group; Candidatus Thorarchaeota; Candidatus Thorarchaeota archaeon SMTZ1-83	superkingdom; clade; phylum; species
LRSK01000131.1	Archaea (Asgard)	1706445	Archaea; Asgard group; Candidatus Thorarchaeota; Candidatus Thorarchaeota archaeon SMTZ1-83	superkingdom; clade; phylum; species
LRSK01000132.1	Archaea (Asgard)	1706445	Archaea; Asgard group; Candidatus Thorarchaeota; Candidatus Thorarchaeota archaeon SMTZ1-83	superkingdom; clade; phylum; species
LRSK01000133.1	Archaea (Asgard)	1706445	Archaea; Asgard group; Candidatus Thorarchaeota; Candidatus Thorarchaeota archaeon SMTZ1-83	superkingdom; clade; phylum; species
LRSK01000134.1	Archaea (Asgard)	1706445	Archaea; Asgard group; Candidatus Thorarchaeota; Candidatus Thorarchaeota archaeon SMTZ1-83	superkingdom; clade; phylum; species
LRSK01000135.1	Archaea (Asgard)	1706445	Archaea; Asgard group; Candidatus Thorarchaeota; Candidatus Thorarchaeota archaeon SMTZ1-83	superkingdom; clade; phylum; species
LRSK01000136.1	Archaea (Asgard)	1706445	Archaea; Asgard group; Candidatus Thorarchaeota; Candidatus Thorarchaeota archaeon SMTZ1-83	superkingdom; clade; phylum; species
LRSK01000137.1	Archaea (Asgard)	1706445	Archaea; Asgard group; Candidatus Thorarchaeota; Candidatus Thorarchaeota archaeon SMTZ1-83	superkingdom; clade; phylum; species
LRSK01000138.1	Archaea (Asgard)	1706445	Archaea; Asgard group; Candidatus Thorarchaeota; Candidatus Thorarchaeota archaeon SMTZ1-83	superkingdom; clade; phylum; species
LRSK01000139.1	Archaea (Asgard)	1706445	Archaea; Asgard group; Candidatus Thorarchaeota; Candidatus Thorarchaeota archaeon SMTZ1-83	superkingdom; clade; phylum; species
LRSK01000140.1	Archaea (Asgard)	1706445	Archaea; Asgard group; Candidatus Thorarchaeota; Candidatus Thorarchaeota archaeon SMTZ1-83	superkingdom; clade; phylum; species
LRSK01000141.1	Archaea (Asgard)	1706445	Archaea; Asgard group; Candidatus Thorarchaeota; Candidatus Thorarchaeota archaeon SMTZ1-83	superkingdom; clade; phylum; species
LRSK01000142.1	Archaea (Asgard)	1706445	Archaea; Asgard group; Candidatus Thorarchaeota; Candidatus Thorarchaeota archaeon SMTZ1-83	superkingdom; clade; phylum; species
LRSK01000143.1	Archaea (Asgard)	1706445	Archaea; Asgard group; Candidatus Thorarchaeota; Candidatus Thorarchaeota archaeon SMTZ1-83	superkingdom; clade; phylum; species
LRSK01000144.1	Archaea (Asgard)	1706445	Archaea; Asgard group; Candidatus Thorarchaeota; Candidatus Thorarchaeota archaeon SMTZ1-83	superkingdom; clade; phylum; species
LRSK01000145.1	Archaea (Asgard)	1706445	Archaea; Asgard group; Candidatus Thorarchaeota; Candidatus Thorarchaeota archaeon SMTZ1-83	superkingdom; clade; phylum; species
LRSK01000146.1	Archaea (Asgard)	1706445	Archaea; Asgard group; Candidatus Thorarchaeota; Candidatus Thorarchaeota archaeon SMTZ1-83	superkingdom; clade; phylum; species
LRSK01000147.1	Archaea (Asgard)	1706445	Archaea; Asgard group; Candidatus Thorarchaeota; Candidatus Thorarchaeota archaeon SMTZ1-83	superkingdom; clade; phylum; species
LRSK01000148.1	Archaea (Asgard)	1706445	Archaea; Asgard group; Candidatus Thorarchaeota; Candidatus Thorarchaeota archaeon SMTZ1-83	superkingdom; clade; phylum; species
LRSK01000149.1	Archaea (Asgard)	1706445	Archaea; Asgard group; Candidatus Thorarchaeota; Candidatus Thorarchaeota archaeon SMTZ1-83	superkingdom; clade; phylum; species
LRSK01000150.1	Archaea (Asgard)	1706445	Archaea; Asgard group; Candidatus Thorarchaeota; Candidatus Thorarchaeota archaeon SMTZ1-83	superkingdom; clade; phylum; species
LRSK01000151.1	Archaea (Asgard)	1706445	Archaea; Asgard group; Candidatus Thorarchaeota; Candidatus Thorarchaeota archaeon SMTZ1-83	superkingdom; clade; phylum; species
LRSK01000152.1	Archaea (Asgard)	1706445	Archaea; Asgard group; Candidatus Thorarchaeota; Candidatus Thorarchaeota archaeon SMTZ1-83	superkingdom; clade; phylum; species
LRSK01000153.1	Archaea (Asgard)	1706445	Archaea; Asgard group; Candidatus Thorarchaeota; Candidatus Thorarchaeota archaeon SMTZ1-83	superkingdom; clade; phylum; species
LRSK01000154.1	Archaea (Asgard)	1706445	Archaea; Asgard group; Candidatus Thorarchaeota; Candidatus Thorarchaeota archaeon SMTZ1-83	superkingdom; clade; phylum; species
LRSK01000155.1	Archaea (Asgard)	1706445	Archaea; Asgard group; Candidatus Thorarchaeota; Candidatus Thorarchaeota archaeon SMTZ1-83	superkingdom; clade; phylum; species
LRSK01000156.1	Archaea (Asgard)	1706445	Archaea; Asgard group; Candidatus Thorarchaeota; Candidatus Thorarchaeota archaeon SMTZ1-83	superkingdom; clade; phylum; species
LRSK01000157.1	Archaea (Asgard)	1706445	Archaea; Asgard group; Candidatus Thorarchaeota; Candidatus Thorarchaeota archaeon SMTZ1-83	superkingdom; clade; phylum; species
LRSK01000158.1	Archaea (Asgard)	1706445	Archaea; Asgard group; Candidatus Thorarchaeota; Candidatus Thorarchaeota archaeon SMTZ1-83	superkingdom; clade; phylum; species
LRSK01000159.1	Archaea (Asgard)	1706445	Archaea; Asgard group; Candidatus Thorarchaeota; Candidatus Thorarchaeota archaeon SMTZ1-83	superkingdom; clade; phylum; species
LRSK01000160.1	Archaea (Asgard)	1706445	Archaea; Asgard group; Candidatus Thorarchaeota; Candidatus Thorarchaeota archaeon SMTZ1-83	superkingdom; clade; phylum; species
LRSK01000161.1	Archaea (Asgard)	1706445	Archaea; Asgard group; Candidatus Thorarchaeota; Candidatus Thorarchaeota archaeon SMTZ1-83	superkingdom; clade; phylum; species
LRSK01000162.1	Archaea (Asgard)	1706445	Archaea; Asgard group; Candidatus Thorarchaeota; Candidatus Thorarchaeota archaeon SMTZ1-83	superkingdom; clade; phylum; species
LRSK01000163.1	Archaea (Asgard)	1706445	Archaea; Asgard group; Candidatus Thorarchaeota; Candidatus Thorarchaeota archaeon SMTZ1-83	superkingdom; clade; phylum; species
LRSK01000164.1	Archaea (Asgard)	1706445	Archaea; Asgard group; Candidatus Thorarchaeota; Candidatus Thorarchaeota archaeon SMTZ1-83	superkingdom; clade; phylum; species
LRSK01000165.1	Archaea (Asgard)	1706445	Archaea; Asgard group; Candidatus Thorarchaeota; Candidatus Thorarchaeota archaeon SMTZ1-83	superkingdom; clade; phylum; species
LRSK01000166.1	Archaea (Asgard)	1706445	Archaea; Asgard group; Candidatus Thorarchaeota; Candidatus Thorarchaeota archaeon SMTZ1-83	superkingdom; clade; phylum; species
LRSK01000167.1	Archaea (Asgard)	1706445	Archaea; Asgard group; Candidatus Thorarchaeota; Candidatus Thorarchaeota archaeon SMTZ1-83	superkingdom; clade; phylum; species
LRSK01000168.1	Archaea (Asgard)	1706445	Archaea; Asgard group; Candidatus Thorarchaeota; Candidatus Thorarchaeota archaeon SMTZ1-83	superkingdom; clade; phylum; species
LRSK01000169.1	Archaea (Asgard)	1706445	Archaea; Asgard group; Candidatus Thorarchaeota; Candidatus Thorarchaeota archaeon SMTZ1-83	superkingdom; clade; phylum; species
LRSK01000170.1	Archaea (Asgard)	1706445	Archaea; Asgard group; Candidatus Thorarchaeota; Candidatus Thorarchaeota archaeon SMTZ1-83	superkingdom; clade; phylum; species
LRSK01000171.1	Archaea (Asgard)	1706445	Archaea; Asgard group; Candidatus Thorarchaeota; Candidatus Thorarchaeota archaeon SMTZ1-83	superkingdom; clade; phylum; species
LRSK01000172.1	Archaea (Asgard)	1706445	Archaea; Asgard group; Candidatus Thorarchaeota; Candidatus Thorarchaeota archaeon SMTZ1-83	superkingdom; clade; phylum; species
LRSK01000173.1	Archaea (Asgard)	1706445	Archaea; Asgard group; Candidatus Thorarchaeota; Candidatus Thorarchaeota archaeon SMTZ1-83	superkingdom; clade; phylum; species
LRSK01000174.1	Archaea (Asgard)	1706445	Archaea; Asgard group; Candidatus Thorarchaeota; Candidatus Thorarchaeota archaeon SMTZ1-83	superkingdom; clade; phylum; species
LRSK01000175.1	Archaea (Asgard)	1706445	Archaea; Asgard group; Candidatus Thorarchaeota; Candidatus Thorarchaeota archaeon SMTZ1-83	superkingdom; clade; phylum; species
LRSK01000176.1	Archaea (Asgard)	1706445	Archaea; Asgard group; Candidatus Thorarchaeota; Candidatus Thorarchaeota archaeon SMTZ1-83	superkingdom; clade; phylum; species
LRSK01000177.1	Archaea (Asgard)	1706445	Archaea; Asgard group; Candidatus Thorarchaeota; Candidatus Thorarchaeota archaeon SMTZ1-83	superkingdom; clade; phylum; species
LRSK01000178.1	Archaea (Asgard)	1706445	Archaea; Asgard group; Candidatus Thorarchaeota; Candidatus Thorarchaeota archaeon SMTZ1-83	superkingdom; clade; phylum; species
LRSK01000179.1	Archaea (Asgard)	1706445	Archaea; Asgard group; Candidatus Thorarchaeota; Candidatus Thorarchaeota archaeon SMTZ1-83	superkingdom; clade; phylum; species
LRSK01000180.1	Archaea (Asgard)	1706445	Archaea; Asgard group; Candidatus Thorarchaeota; Candidatus Thorarchaeota archaeon SMTZ1-83	superkingdom; clade; phylum; species
LRSK01000181.1	Archaea (Asgard)	1706445	Archaea; Asgard group; Candidatus Thorarchaeota; Candidatus Thorarchaeota archaeon SMTZ1-83	superkingdom; clade; phylum; species
LRSK01000182.1	Archaea (Asgard)	1706445	Archaea; Asgard group; Candidatus Thorarchaeota; Candidatus Thorarchaeota archaeon SMTZ1-83	superkingdom; clade; phylum; species
LRSK01000183.1	Archaea (Asgard)	1706445	Archaea; Asgard group; Candidatus Thorarchaeota; Candidatus Thorarchaeota archaeon SMTZ1-83	superkingdom; clade; phylum; species
LRSK01000184.1	Archaea (Asgard)	1706445	Archaea; Asgard group; Candidatus Thorarchaeota; Candidatus Thorarchaeota archaeon SMTZ1-83	superkingdom; clade; phylum; species
LRSK01000185.1	Archaea (Asgard)	1706445	Archaea; Asgard group; Candidatus Thorarchaeota; Candidatus Thorarchaeota archaeon SMTZ1-83	superkingdom; clade; phylum; species
LRSK01000186.1	Archaea (Asgard)	1706445	Archaea; Asgard group; Candidatus Thorarchaeota; Candidatus Thorarchaeota archaeon SMTZ1-83	superkingdom; clade; phylum; species
LRSK01000187.1	Archaea (Asgard)	1706445	Archaea; Asgard group; Candidatus Thorarchaeota; Candidatus Thorarchaeota archaeon SMTZ1-83	superkingdom; clade; phylum; species
LRSK01000188.1	Archaea (Asgard)	1706445	Archaea; Asgard group; Candidatus Thorarchaeota; Candidatus Thorarchaeota archaeon SMTZ1-83	superkingdom; clade; phylum; species
LRSK01000189.1	Archaea (Asgard)	1706445	Archaea; Asgard group; Candidatus Thorarchaeota; Candidatus Thorarchaeota archaeon SMTZ1-83	superkingdom; clade; phylum; species
LRSK01000190.1	Archaea (Asgard)	1706445	Archaea; Asgard group; Candidatus Thorarchaeota; Candidatus Thorarchaeota archaeon SMTZ1-83	superkingdom; clade; phylum; species
LRSK01000191.1	Archaea (Asgard)	1706445	Archaea; Asgard group; Candidatus Thorarchaeota; Candidatus Thorarchaeota archaeon SMTZ1-83	superkingdom; clade; phylum; species
LRSK01000192.1	Archaea (Asgard)	1706445	Archaea; Asgard group; Candidatus Thorarchaeota; Candidatus Thorarchaeota archaeon SMTZ1-83	superkingdom; clade; phylum; species
LRSK01000193.1	Archaea (Asgard)	1706445	Archaea; Asgard group; Candidatus Thorarchaeota; Candidatus Thorarchaeota archaeon SMTZ1-83	superkingdom; clade; phylum; species
LRSK01000194.1	Archaea (Asgard)	1706445	Archaea; Asgard group; Candidatus Thorarchaeota; Candidatus Thorarchaeota archaeon SMTZ1-83	superkingdom; clade; phylum; species
LRSK01000195.1	Archaea (Asgard)	1706445	Archaea; Asgard group; Candidatus Thorarchaeota; Candidatus Thorarchaeota archaeon SMTZ1-83	superkingdom; clade; phylum; species
LRSK01000196.1	Archaea (Asgard)	1706445	Archaea; Asgard group; Candidatus Thorarchaeota; Candidatus Thorarchaeota archaeon SMTZ1-83	superkingdom; clade; phylum; species
LRSK01000197.1	Archaea (Asgard)	1706445	Archaea; Asgard group; Candidatus Thorarchaeota; Candidatus Thorarchaeota archaeon SMTZ1-83	superkingdom; clade; phylum; species
LRSK01000198.1	Archaea (Asgard)	1706445	Archaea; Asgard group; Candidatus Thorarchaeota; Candidatus Thorarchaeota archaeon SMTZ1-83	superkingdom; clade; phylum; species
LRSK01000199.1	Archaea (Asgard)	1706445	Archaea; Asgard group; Candidatus Thorarchaeota; Candidatus Thorarchaeota archaeon SMTZ1-83	superkingdom; clade; phylum; species
LRSK01000200.1	Archaea (Asgard)	1706445	Archaea; Asgard group; Candidatus Thorarchaeota; Candidatus Thorarchaeota archaeon SMTZ1-83	superkingdom; clade; phylum; species
LRSK01000201.1	Archaea (Asgard)	1706445	Archaea; Asgard group; Candidatus Thorarchaeota; Candidatus Thorarchaeota archaeon SMTZ1-83	superkingdom; clade; phylum; species
LRSK01000202.1	Archaea (Asgard)	1706445	Archaea; Asgard group; Candidatus Thorarchaeota; Candidatus Thorarchaeota archaeon SMTZ1-83	superkingdom; clade; phylum; species
LRSK01000203.1	Archaea (Asgard)	1706445	Archaea; Asgard group; Candidatus Thorarchaeota; Candidatus Thorarchaeota archaeon SMTZ1-83	superkingdom; clade; phylum; species
LRSK01000204.1	Archaea (Asgard)	1706445	Archaea; Asgard group; Candidatus Thorarchaeota; Candidatus Thorarchaeota archaeon SMTZ1-83	superkingdom; clade; phylum; species
LRSK01000205.1	Archaea (Asgard)	1706445	Archaea; Asgard group; Candidatus Thorarchaeota; Candidatus Thorarchaeota archaeon SMTZ1-83	superkingdom; clade; phylum; species
LRSK01000206.1	Archaea (Asgard)	1706445	Archaea; Asgard group; Candidatus Thorarchaeota; Candidatus Thorarchaeota archaeon SMTZ1-83	superkingdom; clade; phylum; species
LRSK01000207.1	Archaea (Asgard)	1706445	Archaea; Asgard group; Candidatus Thorarchaeota; Candidatus Thorarchaeota archaeon SMTZ1-83	superkingdom; clade; phylum; species
LRSK01000208.1	Archaea (Asgard)	1706445	Archaea; Asgard group; Candidatus Thorarchaeota; Candidatus Thorarchaeota archaeon SMTZ1-83	superkingdom; clade; phylum; species
LRSK01000209.1	Archaea (Asgard)	1706445	Archaea; Asgard group; Candidatus Thorarchaeota; Candidatus Thorarchaeota archaeon SMTZ1-83	superkingdom; clade; phylum; species
LRSK01000210.1	Archaea (Asgard)	1706445	Archaea; Asgard group; Candidatus Thorarchaeota; Candidatus Thorarchaeota archaeon SMTZ1-83	superkingdom; clade; phylum; species
LRSK01000211.1	Archaea (Asgard)	1706445	Archaea; Asgard group; Candidatus Thorarchaeota; Candidatus Thorarchaeota archaeon SMTZ1-83	superkingdom; clade; phylum; species
LRSK01000212.1	Archaea (Asgard)	1706445	Archaea; Asgard group; Candidatus Thorarchaeota; Candidatus Thorarchaeota archaeon SMTZ1-83	superkingdom; clade; phylum; species
LRSK01000213.1	Archaea (Asgard)	1706445	Archaea; Asgard group; Candidatus Thorarchaeota; Candidatus Thorarchaeota archaeon SMTZ1-83	superkingdom; clade; phylum; species
LRSK01000214.1	Archaea (Asgard)	1706445	Archaea; Asgard group; Candidatus Thorarchaeota; Candidatus Thorarchaeota archaeon SMTZ1-83	superkingdom; clade; phylum; species
LRSK01000215.1	Archaea (Asgard)	1706445	Archaea; Asgard group; Candidatus Thorarchaeota; Candidatus Thorarchaeota archaeon SMTZ1-83	superkingdom; clade; phylum; species
LRSK01000216.1	Archaea (Asgard)	1706445	Archaea; Asgard group; Candidatus Thorarchaeota; Candidatus Thorarchaeota archaeon SMTZ1-83	superkingdom; clade; phylum; species
LRSK01000217.1	Archaea (Asgard)	1706445	Archaea; Asgard group; Candidatus Thorarchaeota; Candidatus Thorarchaeota archaeon SMTZ1-83	superkingdom; clade; phylum; species
LRSK01000218.1	Archaea (Asgard)	1706445	Archaea; Asgard group; Candidatus Thorarchaeota; Candidatus Thorarchaeota archaeon SMTZ1-83	superkingdom; clade; phylum; species
LRSK01000219.1	Archaea (Asgard)	1706445	Archaea; Asgard group; Candidatus Thorarchaeota; Candidatus Thorarchaeota archaeon SMTZ1-83	superkingdom; clade; phylum; species
LRSK01000220.1	Archaea (Asgard)	1706445	Archaea; Asgard group; Candidatus Thorarchaeota; Candidatus Thorarchaeota archaeon SMTZ1-83	superkingdom; clade; phylum; species
LRSK01000221.1	Archaea (Asgard)	1706445	Archaea; Asgard group; Candidatus Thorarchaeota; Candidatus Thorarchaeota archaeon SMTZ1-83	superkingdom; clade; phylum; species
LRSK01000222.1	Archaea (Asgard)	1706445	Archaea; Asgard group; Candidatus Thorarchaeota; Candidatus Thorarchaeota archaeon SMTZ1-83	superkingdom; clade; phylum; species
LRSK01000223.1	Archaea (Asgard)	1706445	Archaea; Asgard group; Candidatus Thorarchaeota; Candidatus Thorarchaeota archaeon SMTZ1-83	superkingdom; clade; phylum; species
LRSK01000224.1	Archaea (Asgard)	1706445	Archaea; Asgard group; Candidatus Thorarchaeota; Candidatus Thorarchaeota archaeon SMTZ1-83	superkingdom; clade; phylum; species
LRSK01000225.1	Archaea (Asgard)	1706445	Archaea; Asgard group; Candidatus Thorarchaeota; Candidatus Thorarchaeota archaeon SMTZ1-83	superkingdom; clade; phylum; species
LRSK01000226.1	Archaea (Asgard)	1706445	Archaea; Asgard group; Candidatus Thorarchaeota; Candidatus Thorarchaeota archaeon SMTZ1-83	superkingdom; clade; phylum; species
LRSK01000227.1	Archaea (Asgard)	1706445	Archaea; Asgard group; Candidatus Thorarchaeota; Candidatus Thorarchaeota archaeon SMTZ1-83	superkingdom; clade; phylum; species
LRSK01000228.1	Archaea (Asgard)	1706445	Archaea; Asgard group; Candidatus Thorarchaeota; Candidatus Thorarchaeota archaeon SMTZ1-83	superkingdom; clade; phylum; species
LRSK01000229.1	Archaea (Asgard)	1706445	Archaea; Asgard group; Candidatus Thorarchaeota; Candidatus Thorarchaeota archaeon SMTZ1-83	superkingdom; clade; phylum; species
LRSK01000230.1	Archaea (Asgard)	1706445	Archaea; Asgard group; Candidatus Thorarchaeota; Candidatus Thorarchaeota archaeon SMTZ1-83	superkingdom; clade; phylum; species
LRSK01000231.1	Archaea (Asgard)	1706445	Archaea; Asgard group; Candidatus Thorarchaeota; Candidatus Thorarchaeota archaeon SMTZ1-83	superkingdom; clade; phylum; species
LRSK01000232.1	Archaea (Asgard)	1706445	Archaea; Asgard group; Candidatus Thorarchaeota; Candidatus Thorarchaeota archaeon SMTZ1-83	superkingdom; clade; phylum; species
LRSK01000233.1	Archaea (Asgard)	1706445	Archaea; Asgard group; Candidatus Thorarchaeota; Candidatus Thorarchaeota archaeon SMTZ1-83	superkingdom; clade; phylum; species
LRSK01000234.1	Archaea (Asgard)	1706445	Archaea; Asgard group; Candidatus Thorarchaeota; Candidatus Thorarchaeota archaeon SMTZ1-83	superkingdom; clade; phylum; species
LRSK01000235.1	Archaea (Asgard)	1706445	Archaea; Asgard group; Candidatus Thorarchaeota; Candidatus Thorarchaeota archaeon SMTZ1-83	superkingdom; clade; phylum; species
LRSK01000236.1	Archaea (Asgard)	1706445	Archaea; Asgard group; Candidatus Thorarchaeota; Candidatus Thorarchaeota archaeon SMTZ1-83	superkingdom; clade; phylum; species
LRSK01000237.1	Archaea (Asgard)	1706445	Archaea; Asgard group; Candidatus Thorarchaeota; Candidatus Thorarchaeota archaeon SMTZ1-83	superkingdom; clade; phylum; species
LRSK01000238.1	Archaea (Asgard)	1706445	Archaea; Asgard group; Candidatus Thorarchaeota; Candidatus Thorarchaeota archaeon SMTZ1-83	superkingdom; clade; phylum; species
LRSK01000239.1	Archaea (Asgard)	1706445	Archaea; Asgard group; Candidatus Thorarchaeota; Candidatus Thorarchaeota archaeon SMTZ1-83	superkingdom; clade; phylum; species
LRSK01000240.1	Archaea (Asgard)	1706445	Archaea; Asgard group; Candidatus Thorarchaeota; Candidatus Thorarchaeota archaeon SMTZ1-83	superkingdom; clade; phylum; species
LRSK01000241.1	Archaea (Asgard)	1706445	Archaea; Asgard group; Candidatus Thorarchaeota; Candidatus Thorarchaeota archaeon SMTZ1-83	superkingdom; clade; phylum; species
LRSK01000242.1	Archaea (Asgard)	1706445	Archaea; Asgard group; Candidatus Thorarchaeota; Candidatus Thorarchaeota archaeon SMTZ1-83	superkingdom; clade; phylum; species
LRSK01000243.1	Archaea (Asgard)	1706445	Archaea; Asgard group; Candidatus Thorarchaeota; Candidatus Thorarchaeota archaeon SMTZ1-83	superkingdom; clade; phylum; species
LRSK01000244.1	Archaea (Asgard)	1706445	Archaea; Asgard group; Candidatus Thorarchaeota; Candidatus Thorarchaeota archaeon SMTZ1-83	superkingdom; clade; phylum; species
LRSK01000245.1	Archaea (Asgard)	1706445	Archaea; Asgard group; Candidatus Thorarchaeota; Candidatus Thorarchaeota archaeon SMTZ1-83	superkingdom; clade; phylum; species
LRSK01000246.1	Archaea (Asgard)	1706445	Archaea; Asgard group; Candidatus Thorarchaeota; Candidatus Thorarchaeota archaeon SMTZ1-83	superkingdom; clade; phylum; species
LRSK01000247.1	Archaea (Asgard)	1706445	Archaea; Asgard group; Candidatus Thorarchaeota; Candidatus Thorarchaeota archaeon SMTZ1-83	superkingdom; clade; phylum; species
LRSK01000248.1	Archaea (Asgard)	1706445	Archaea; Asgard group; Candidatus Thorarchaeota; Candidatus Thorarchaeota archaeon SMTZ1-83	superkingdom; clade; phylum; species
LRSK01000249.1	Archaea (Asgard)	1706445	Archaea; Asgard group; Candidatus Thorarchaeota; Candidatus Thorarchaeota archaeon SMTZ1-83	superkingdom; clade; phylum; species
LRSK01000250.1	Archaea (Asgard)	1706445	Archaea; Asgard group; Candidatus Thorarchaeota; Candidatus Thorarchaeota archaeon SMTZ1-83	superkingdom; clade; phylum; species
LRSK01000251.1	Archaea (Asgard)	1706445	Archaea; Asgard group; Candidatus Thorarchaeota; Candidatus Thorarchaeota archaeon SMTZ1-83	superkingdom; clade; phylum; species
LRSK01000252.1	Archaea (Asgard)	1706445	Archaea; Asgard group; Candidatus Thorarchaeota; Candidatus Thorarchaeota archaeon SMTZ1-83	superkingdom; clade; phylum; species
LRSK01000253.1	Archaea (Asgard)	1706445	Archaea; Asgard group; Candidatus Thorarchaeota; Candidatus Thorarchaeota archaeon SMTZ1-83	superkingdom; clade; phylum; species
LRSK01000254.1	Archaea (Asgard)	1706445	Archaea; Asgard group; Candidatus Thorarchaeota; Candidatus Thorarchaeota archaeon SMTZ1-83	superkingdom; clade; phylum; species
LRSK01000255.1	Archaea (Asgard)	1706445	Archaea; Asgard group; Candidatus Thorarchaeota; Candidatus Thorarchaeota archaeon SMTZ1-83	superkingdom; clade; phylum; species
LRSK01000256.1	Archaea (Asgard)	1706445	Archaea; Asgard group; Candidatus Thorarchaeota; Candidatus Thorarchaeota archaeon SMTZ1-83	superkingdom; clade; phylum; species
LRSK01000257.1	Archaea (Asgard)	1706445	Archaea; Asgard group; Candidatus Thorarchaeota; Candidatus Thorarchaeota archaeon SMTZ1-83	superkingdom; clade; phylum; species
LRSK01000258.1	Archaea (Asgard)	1706445	Archaea; Asgard group; Candidatus Thorarchaeota; Candidatus Thorarchaeota archaeon SMTZ1-83	superkingdom; clade; phylum; species
LRSK01000259.1	Archaea (Asgard)	1706445	Archaea; Asgard group; Candidatus Thorarchaeota; Candidatus Thorarchaeota archaeon SMTZ1-83	superkingdom; clade; phylum; species
LRSK01000260.1	Archaea (Asgard)	1706445	Archaea; Asgard group; Candidatus Thorarchaeota; Candidatus Thorarchaeota archaeon SMTZ1-83	superkingdom; clade; phylum; species
LRSK01000261.1	Archaea (Asgard)	1706445	Archaea; Asgard group; Candidatus Thorarchaeota; Candidatus Thorarchaeota archaeon SMTZ1-83	superkingdom; clade; phylum; species
LRSK01000262.1	Archaea (Asgard)	1706445	Archaea; Asgard group; Candidatus Thorarchaeota; Candidatus Thorarchaeota archaeon SMTZ1-83	superkingdom; clade; phylum; species
LRSK01000263.1	Archaea (Asgard)	1706445	Archaea; Asgard group; Candidatus Thorarchaeota; Candidatus Thorarchaeota archaeon SMTZ1-83	superkingdom; clade; phylum; species
LRSK01000264.1	Archaea (Asgard)	1706445	Archaea; Asgard group; Candidatus Thorarchaeota; Candidatus Thorarchaeota archaeon SMTZ1-83	superkingdom; clade; phylum; species
LRSK01000265.1	Archaea (Asgard)	1706445	Archaea; Asgard group; Candidatus Thorarchaeota; Candidatus Thorarchaeota archaeon SMTZ1-83	superkingdom; clade; phylum; species
LRSK01000266.1	Archaea (Asgard)	1706445	Archaea; Asgard group; Candidatus Thorarchaeota; Candidatus Thorarchaeota archaeon SMTZ1-83	superkingdom; clade; phylum; species
MEHG01000001.1	Archaea (Asgard)	1837170	Archaea; Asgard group; Candidatus Thorarchaeota; Candidatus Thorarchaeota archaeon AB_25	superkingdom; clade; phylum; species
MEHG01000002.1	Archaea (Asgard)	1837170	Archaea; Asgard group; Candidatus Thorarchaeota; Candidatus Thorarchaeota archaeon AB_25	superkingdom; clade; phylum; species
MEHG01000003.1	Archaea (Asgard)	1837170	Archaea; Asgard group; Candidatus Thorarchaeota; Candidatus Thorarchaeota archaeon AB_25	superkingdom; clade; phylum; species
MEHG01000004.1	Archaea (Asgard)	1837170	Archaea; Asgard group; Candidatus Thorarchaeota; Candidatus Thorarchaeota archaeon AB_25	superkingdom; clade; phylum; species
MEHG01000005.1	Archaea (Asgard)	1837170	Archaea; Asgard group; Candidatus Thorarchaeota; Candidatus Thorarchaeota archaeon AB_25	superkingdom; clade; phylum; species
MEHG01000006.1	Archaea (Asgard)	1837170	Archaea; Asgard group; Candidatus Thorarchaeota; Candidatus Thorarchaeota archaeon AB_25	superkingdom; clade; phylum; species
MEHG01000007.1	Archaea (Asgard)	1837170	Archaea; Asgard group; Candidatus Thorarchaeota; Candidatus Thorarchaeota archaeon AB_25	superkingdom; clade; phylum; species
MEHG01000008.1	Archaea (Asgard)	1837170	Archaea; Asgard group; Candidatus Thorarchaeota; Candidatus Thorarchaeota archaeon AB_25	superkingdom; clade; phylum; species
MEHG01000009.1	Archaea (Asgard)	1837170	Archaea; Asgard group; Candidatus Thorarchaeota; Candidatus Thorarchaeota archaeon AB_25	superkingdom; clade; phylum; species
MEHG01000010.1	Archaea (Asgard)	1837170	Archaea; Asgard group; Candidatus Thorarchaeota; Candidatus Thorarchaeota archaeon AB_25	superkingdom; clade; phylum; species
MEHG01000011.1	Archaea (Asgard)	1837170	Archaea; Asgard group; Candidatus Thorarchaeota; Candidatus Thorarchaeota archaeon AB_25	superkingdom; clade; phylum; species
MEHG01000012.1	Archaea (Asgard)	1837170	Archaea; Asgard group; Candidatus Thorarchaeota; Candidatus Thorarchaeota archaeon AB_25	superkingdom; clade; phylum; species
MEHG01000013.1	Archaea (Asgard)	1837170	Archaea; Asgard group; Candidatus Thorarchaeota; Candidatus Thorarchaeota archaeon AB_25	superkingdom; clade; phylum; species
MEHG01000014.1	Archaea (Asgard)	1837170	Archaea; Asgard group; Candidatus Thorarchaeota; Candidatus Thorarchaeota archaeon AB_25	superkingdom; clade; phylum; species
MEHG01000015.1	Archaea (Asgard)	1837170	Archaea; Asgard group; Candidatus Thorarchaeota; Candidatus Thorarchaeota archaeon AB_25	superkingdom; clade; phylum; species
MEHG01000016.1	Archaea (Asgard)	1837170	Archaea; Asgard group; Candidatus Thorarchaeota; Candidatus Thorarchaeota archaeon AB_25	superkingdom; clade; phylum; species
MEHG01000017.1	Archaea (Asgard)	1837170	Archaea; Asgard group; Candidatus Thorarchaeota; Candidatus Thorarchaeota archaeon AB_25	superkingdom; clade; phylum; species
MEHG01000018.1	Archaea (Asgard)	1837170	Archaea; Asgard group; Candidatus Thorarchaeota; Candidatus Thorarchaeota archaeon AB_25	superkingdom; clade; phylum; species
MEHG01000019.1	Archaea (Asgard)	1837170	Archaea; Asgard group; Candidatus Thorarchaeota; Candidatus Thorarchaeota archaeon AB_25	superkingdom; clade; phylum; species
MEHG01000020.1	Archaea (Asgard)	1837170	Archaea; Asgard group; Candidatus Thorarchaeota; Candidatus Thorarchaeota archaeon AB_25	superkingdom; clade; phylum; species
MEHG01000021.1	Archaea (Asgard)	1837170	Archaea; Asgard group; Candidatus Thorarchaeota; Candidatus Thorarchaeota archaeon AB_25	superkingdom; clade; phylum; species
MEHG01000022.1	Archaea (Asgard)	1837170	Archaea; Asgard group; Candidatus Thorarchaeota; Candidatus Thorarchaeota archaeon AB_25	superkingdom; clade; phylum; species
MEHG01000023.1	Archaea (Asgard)	1837170	Archaea; Asgard group; Candidatus Thorarchaeota; Candidatus Thorarchaeota archaeon AB_25	superkingdom; clade; phylum; species
MEHG01000024.1	Archaea (Asgard)	1837170	Archaea; Asgard group; Candidatus Thorarchaeota; Candidatus Thorarchaeota archaeon AB_25	superkingdom; clade; phylum; species
MEHG01000025.1	Archaea (Asgard)	1837170	Archaea; Asgard group; Candidatus Thorarchaeota; Candidatus Thorarchaeota archaeon AB_25	superkingdom; clade; phylum; species
MEHG01000026.1	Archaea (Asgard)	1837170	Archaea; Asgard group; Candidatus Thorarchaeota; Candidatus Thorarchaeota archaeon AB_25	superkingdom; clade; phylum; species
MEHG01000027.1	Archaea (Asgard)	1837170	Archaea; Asgard group; Candidatus Thorarchaeota; Candidatus Thorarchaeota archaeon AB_25	superkingdom; clade; phylum; species
MEHG01000028.1	Archaea (Asgard)	1837170	Archaea; Asgard group; Candidatus Thorarchaeota; Candidatus Thorarchaeota archaeon AB_25	superkingdom; clade; phylum; species
MEHG01000029.1	Archaea (Asgard)	1837170	Archaea; Asgard group; Candidatus Thorarchaeota; Candidatus Thorarchaeota archaeon AB_25	superkingdom; clade; phylum; species
MEHG01000030.1	Archaea (Asgard)	1837170	Archaea; Asgard group; Candidatus Thorarchaeota; Candidatus Thorarchaeota archaeon AB_25	superkingdom; clade; phylum; species
MEHG01000031.1	Archaea (Asgard)	1837170	Archaea; Asgard group; Candidatus Thorarchaeota; Candidatus Thorarchaeota archaeon AB_25	superkingdom; clade; phylum; species
MEHG01000032.1	Archaea (Asgard)	1837170	Archaea; Asgard group; Candidatus Thorarchaeota; Candidatus Thorarchaeota archaeon AB_25	superkingdom; clade; phylum; species
MEHG01000033.1	Archaea (Asgard)	1837170	Archaea; Asgard group; Candidatus Thorarchaeota; Candidatus Thorarchaeota archaeon AB_25	superkingdom; clade; phylum; species
MEHG01000034.1	Archaea (Asgard)	1837170	Archaea; Asgard group; Candidatus Thorarchaeota; Candidatus Thorarchaeota archaeon AB_25	superkingdom; clade; phylum; species
MEHG01000035.1	Archaea (Asgard)	1837170	Archaea; Asgard group; Candidatus Thorarchaeota; Candidatus Thorarchaeota archaeon AB_25	superkingdom; clade; phylum; species
MEHG01000036.1	Archaea (Asgard)	1837170	Archaea; Asgard group; Candidatus Thorarchaeota; Candidatus Thorarchaeota archaeon AB_25	superkingdom; clade; phylum; species
MEHG01000037.1	Archaea (Asgard)	1837170	Archaea; Asgard group; Candidatus Thorarchaeota; Candidatus Thorarchaeota archaeon AB_25	superkingdom; clade; phylum; species
MEHG01000038.1	Archaea (Asgard)	1837170	Archaea; Asgard group; Candidatus Thorarchaeota; Candidatus Thorarchaeota archaeon AB_25	superkingdom; clade; phylum; species
MEHG01000039.1	Archaea (Asgard)	1837170	Archaea; Asgard group; Candidatus Thorarchaeota; Candidatus Thorarchaeota archaeon AB_25	superkingdom; clade; phylum; species
MEHG01000040.1	Archaea (Asgard)	1837170	Archaea; Asgard group; Candidatus Thorarchaeota; Candidatus Thorarchaeota archaeon AB_25	superkingdom; clade; phylum; species
MEHG01000041.1	Archaea (Asgard)	1837170	Archaea; Asgard group; Candidatus Thorarchaeota; Candidatus Thorarchaeota archaeon AB_25	superkingdom; clade; phylum; species
MEHG01000042.1	Archaea (Asgard)	1837170	Archaea; Asgard group; Candidatus Thorarchaeota; Candidatus Thorarchaeota archaeon AB_25	superkingdom; clade; phylum; species
MEHG01000043.1	Archaea (Asgard)	1837170	Archaea; Asgard group; Candidatus Thorarchaeota; Candidatus Thorarchaeota archaeon AB_25	superkingdom; clade; phylum; species
MEHG01000044.1	Archaea (Asgard)	1837170	Archaea; Asgard group; Candidatus Thorarchaeota; Candidatus Thorarchaeota archaeon AB_25	superkingdom; clade; phylum; species
MEHG01000045.1	Archaea (Asgard)	1837170	Archaea; Asgard group; Candidatus Thorarchaeota; Candidatus Thorarchaeota archaeon AB_25	superkingdom; clade; phylum; species
MEHG01000046.1	Archaea (Asgard)	1837170	Archaea; Asgard group; Candidatus Thorarchaeota; Candidatus Thorarchaeota archaeon AB_25	superkingdom; clade; phylum; species
MEHG01000047.1	Archaea (Asgard)	1837170	Archaea; Asgard group; Candidatus Thorarchaeota; Candidatus Thorarchaeota archaeon AB_25	superkingdom; clade; phylum; species
MEHG01000048.1	Archaea (Asgard)	1837170	Archaea; Asgard group; Candidatus Thorarchaeota; Candidatus Thorarchaeota archaeon AB_25	superkingdom; clade; phylum; species
MEHG01000049.1	Archaea (Asgard)	1837170	Archaea; Asgard group; Candidatus Thorarchaeota; Candidatus Thorarchaeota archaeon AB_25	superkingdom; clade; phylum; species
MEHG01000050.1	Archaea (Asgard)	1837170	Archaea; Asgard group; Candidatus Thorarchaeota; Candidatus Thorarchaeota archaeon AB_25	superkingdom; clade; phylum; species
MEHG01000051.1	Archaea (Asgard)	1837170	Archaea; Asgard group; Candidatus Thorarchaeota; Candidatus Thorarchaeota archaeon AB_25	superkingdom; clade; phylum; species
MEHG01000052.1	Archaea (Asgard)	1837170	Archaea; Asgard group; Candidatus Thorarchaeota; Candidatus Thorarchaeota archaeon AB_25	superkingdom; clade; phylum; species
MEHG01000053.1	Archaea (Asgard)	1837170	Archaea; Asgard group; Candidatus Thorarchaeota; Candidatus Thorarchaeota archaeon AB_25	superkingdom; clade; phylum; species
MEHG01000054.1	Archaea (Asgard)	1837170	Archaea; Asgard group; Candidatus Thorarchaeota; Candidatus Thorarchaeota archaeon AB_25	superkingdom; clade; phylum; species
MEHG01000055.1	Archaea (Asgard)	1837170	Archaea; Asgard group; Candidatus Thorarchaeota; Candidatus Thorarchaeota archaeon AB_25	superkingdom; clade; phylum; species
MEHG01000056.1	Archaea (Asgard)	1837170	Archaea; Asgard group; Candidatus Thorarchaeota; Candidatus Thorarchaeota archaeon AB_25	superkingdom; clade; phylum; species
MEHG01000057.1	Archaea (Asgard)	1837170	Archaea; Asgard group; Candidatus Thorarchaeota; Candidatus Thorarchaeota archaeon AB_25	superkingdom; clade; phylum; species
MEHG01000058.1	Archaea (Asgard)	1837170	Archaea; Asgard group; Candidatus Thorarchaeota; Candidatus Thorarchaeota archaeon AB_25	superkingdom; clade; phylum; species
MEHG01000059.1	Archaea (Asgard)	1837170	Archaea; Asgard group; Candidatus Thorarchaeota; Candidatus Thorarchaeota archaeon AB_25	superkingdom; clade; phylum; species
MEHG01000060.1	Archaea (Asgard)	1837170	Archaea; Asgard group; Candidatus Thorarchaeota; Candidatus Thorarchaeota archaeon AB_25	superkingdom; clade; phylum; species
MEHG01000061.1	Archaea (Asgard)	1837170	Archaea; Asgard group; Candidatus Thorarchaeota; Candidatus Thorarchaeota archaeon AB_25	superkingdom; clade; phylum; species
MEHG01000062.1	Archaea (Asgard)	1837170	Archaea; Asgard group; Candidatus Thorarchaeota; Candidatus Thorarchaeota archaeon AB_25	superkingdom; clade; phylum; species
MEHG01000063.1	Archaea (Asgard)	1837170	Archaea; Asgard group; Candidatus Thorarchaeota; Candidatus Thorarchaeota archaeon AB_25	superkingdom; clade; phylum; species
MEHG01000064.1	Archaea (Asgard)	1837170	Archaea; Asgard group; Candidatus Thorarchaeota; Candidatus Thorarchaeota archaeon AB_25	superkingdom; clade; phylum; species
MEHG01000065.1	Archaea (Asgard)	1837170	Archaea; Asgard group; Candidatus Thorarchaeota; Candidatus Thorarchaeota archaeon AB_25	superkingdom; clade; phylum; species
MEHG01000066.1	Archaea (Asgard)	1837170	Archaea; Asgard group; Candidatus Thorarchaeota; Candidatus Thorarchaeota archaeon AB_25	superkingdom; clade; phylum; species
MEHG01000067.1	Archaea (Asgard)	1837170	Archaea; Asgard group; Candidatus Thorarchaeota; Candidatus Thorarchaeota archaeon AB_25	superkingdom; clade; phylum; species
MEHG01000068.1	Archaea (Asgard)	1837170	Archaea; Asgard group; Candidatus Thorarchaeota; Candidatus Thorarchaeota archaeon AB_25	superkingdom; clade; phylum; species
MEHG01000069.1	Archaea (Asgard)	1837170	Archaea; Asgard group; Candidatus Thorarchaeota; Candidatus Thorarchaeota archaeon AB_25	superkingdom; clade; phylum; species
MEHG01000070.1	Archaea (Asgard)	1837170	Archaea; Asgard group; Candidatus Thorarchaeota; Candidatus Thorarchaeota archaeon AB_25	superkingdom; clade; phylum; species
MEHG01000071.1	Archaea (Asgard)	1837170	Archaea; Asgard group; Candidatus Thorarchaeota; Candidatus Thorarchaeota archaeon AB_25	superkingdom; clade; phylum; species
MEHG01000072.1	Archaea (Asgard)	1837170	Archaea; Asgard group; Candidatus Thorarchaeota; Candidatus Thorarchaeota archaeon AB_25	superkingdom; clade; phylum; species
MEHG01000073.1	Archaea (Asgard)	1837170	Archaea; Asgard group; Candidatus Thorarchaeota; Candidatus Thorarchaeota archaeon AB_25	superkingdom; clade; phylum; species
MEHG01000074.1	Archaea (Asgard)	1837170	Archaea; Asgard group; Candidatus Thorarchaeota; Candidatus Thorarchaeota archaeon AB_25	superkingdom; clade; phylum; species
MEHG01000075.1	Archaea (Asgard)	1837170	Archaea; Asgard group; Candidatus Thorarchaeota; Candidatus Thorarchaeota archaeon AB_25	superkingdom; clade; phylum; species
MEHG01000076.1	Archaea (Asgard)	1837170	Archaea; Asgard group; Candidatus Thorarchaeota; Candidatus Thorarchaeota archaeon AB_25	superkingdom; clade; phylum; species
MEHG01000077.1	Archaea (Asgard)	1837170	Archaea; Asgard group; Candidatus Thorarchaeota; Candidatus Thorarchaeota archaeon AB_25	superkingdom; clade; phylum; species
MEHG01000078.1	Archaea (Asgard)	1837170	Archaea; Asgard group; Candidatus Thorarchaeota; Candidatus Thorarchaeota archaeon AB_25	superkingdom; clade; phylum; species
MEHG01000079.1	Archaea (Asgard)	1837170	Archaea; Asgard group; Candidatus Thorarchaeota; Candidatus Thorarchaeota archaeon AB_25	superkingdom; clade; phylum; species
MEHG01000080.1	Archaea (Asgard)	1837170	Archaea; Asgard group; Candidatus Thorarchaeota; Candidatus Thorarchaeota archaeon AB_25	superkingdom; clade; phylum; species
MEHG01000081.1	Archaea (Asgard)	1837170	Archaea; Asgard group; Candidatus Thorarchaeota; Candidatus Thorarchaeota archaeon AB_25	superkingdom; clade; phylum; species
MEHG01000082.1	Archaea (Asgard)	1837170	Archaea; Asgard group; Candidatus Thorarchaeota; Candidatus Thorarchaeota archaeon AB_25	superkingdom; clade; phylum; species
MEHG01000083.1	Archaea (Asgard)	1837170	Archaea; Asgard group; Candidatus Thorarchaeota; Candidatus Thorarchaeota archaeon AB_25	superkingdom; clade; phylum; species
MEHG01000084.1	Archaea (Asgard)	1837170	Archaea; Asgard group; Candidatus Thorarchaeota; Candidatus Thorarchaeota archaeon AB_25	superkingdom; clade; phylum; species
MEHG01000085.1	Archaea (Asgard)	1837170	Archaea; Asgard group; Candidatus Thorarchaeota; Candidatus Thorarchaeota archaeon AB_25	superkingdom; clade; phylum; species
MEHG01000086.1	Archaea (Asgard)	1837170	Archaea; Asgard group; Candidatus Thorarchaeota; Candidatus Thorarchaeota archaeon AB_25	superkingdom; clade; phylum; species
MEHG01000087.1	Archaea (Asgard)	1837170	Archaea; Asgard group; Candidatus Thorarchaeota; Candidatus Thorarchaeota archaeon AB_25	superkingdom; clade; phylum; species
MEHG01000088.1	Archaea (Asgard)	1837170	Archaea; Asgard group; Candidatus Thorarchaeota; Candidatus Thorarchaeota archaeon AB_25	superkingdom; clade; phylum; species
MEHG01000089.1	Archaea (Asgard)	1837170	Archaea; Asgard group; Candidatus Thorarchaeota; Candidatus Thorarchaeota archaeon AB_25	superkingdom; clade; phylum; species
MEHG01000090.1	Archaea (Asgard)	1837170	Archaea; Asgard group; Candidatus Thorarchaeota; Candidatus Thorarchaeota archaeon AB_25	superkingdom; clade; phylum; species
MEHG01000091.1	Archaea (Asgard)	1837170	Archaea; Asgard group; Candidatus Thorarchaeota; Candidatus Thorarchaeota archaeon AB_25	superkingdom; clade; phylum; species
MEHG01000092.1	Archaea (Asgard)	1837170	Archaea; Asgard group; Candidatus Thorarchaeota; Candidatus Thorarchaeota archaeon AB_25	superkingdom; clade; phylum; species
MEHG01000093.1	Archaea (Asgard)	1837170	Archaea; Asgard group; Candidatus Thorarchaeota; Candidatus Thorarchaeota archaeon AB_25	superkingdom; clade; phylum; species
MEHG01000094.1	Archaea (Asgard)	1837170	Archaea; Asgard group; Candidatus Thorarchaeota; Candidatus Thorarchaeota archaeon AB_25	superkingdom; clade; phylum; species
MEHG01000095.1	Archaea (Asgard)	1837170	Archaea; Asgard group; Candidatus Thorarchaeota; Candidatus Thorarchaeota archaeon AB_25	superkingdom; clade; phylum; species
MEHG01000096.1	Archaea (Asgard)	1837170	Archaea; Asgard group; Candidatus Thorarchaeota; Candidatus Thorarchaeota archaeon AB_25	superkingdom; clade; phylum; species
MEHG01000097.1	Archaea (Asgard)	1837170	Archaea; Asgard group; Candidatus Thorarchaeota; Candidatus Thorarchaeota archaeon AB_25	superkingdom; clade; phylum; species
MEHG01000098.1	Archaea (Asgard)	1837170	Archaea; Asgard group; Candidatus Thorarchaeota; Candidatus Thorarchaeota archaeon AB_25	superkingdom; clade; phylum; species
MEHG01000099.1	Archaea (Asgard)	1837170	Archaea; Asgard group; Candidatus Thorarchaeota; Candidatus Thorarchaeota archaeon AB_25	superkingdom; clade; phylum; species
MEHG01000100.1	Archaea (Asgard)	1837170	Archaea; Asgard group; Candidatus Thorarchaeota; Candidatus Thorarchaeota archaeon AB_25	superkingdom; clade; phylum; species
MEHG01000101.1	Archaea (Asgard)	1837170	Archaea; Asgard group; Candidatus Thorarchaeota; Candidatus Thorarchaeota archaeon AB_25	superkingdom; clade; phylum; species
MEHG01000102.1	Archaea (Asgard)	1837170	Archaea; Asgard group; Candidatus Thorarchaeota; Candidatus Thorarchaeota archaeon AB_25	superkingdom; clade; phylum; species
MEHG01000103.1	Archaea (Asgard)	1837170	Archaea; Asgard group; Candidatus Thorarchaeota; Candidatus Thorarchaeota archaeon AB_25	superkingdom; clade; phylum; species
MEHG01000104.1	Archaea (Asgard)	1837170	Archaea; Asgard group; Candidatus Thorarchaeota; Candidatus Thorarchaeota archaeon AB_25	superkingdom; clade; phylum; species
MEHG01000105.1	Archaea (Asgard)	1837170	Archaea; Asgard group; Candidatus Thorarchaeota; Candidatus Thorarchaeota archaeon AB_25	superkingdom; clade; phylum; species
MEHG01000106.1	Archaea (Asgard)	1837170	Archaea; Asgard group; Candidatus Thorarchaeota; Candidatus Thorarchaeota archaeon AB_25	superkingdom; clade; phylum; species
MEHG01000107.1	Archaea (Asgard)	1837170	Archaea; Asgard group; Candidatus Thorarchaeota; Candidatus Thorarchaeota archaeon AB_25	superkingdom; clade; phylum; species
MEHG01000108.1	Archaea (Asgard)	1837170	Archaea; Asgard group; Candidatus Thorarchaeota; Candidatus Thorarchaeota archaeon AB_25	superkingdom; clade; phylum; species
MEHG01000109.1	Archaea (Asgard)	1837170	Archaea; Asgard group; Candidatus Thorarchaeota; Candidatus Thorarchaeota archaeon AB_25	superkingdom; clade; phylum; species
MEHG01000110.1	Archaea (Asgard)	1837170	Archaea; Asgard group; Candidatus Thorarchaeota; Candidatus Thorarchaeota archaeon AB_25	superkingdom; clade; phylum; species
MEHG01000111.1	Archaea (Asgard)	1837170	Archaea; Asgard group; Candidatus Thorarchaeota; Candidatus Thorarchaeota archaeon AB_25	superkingdom; clade; phylum; species
MEHG01000112.1	Archaea (Asgard)	1837170	Archaea; Asgard group; Candidatus Thorarchaeota; Candidatus Thorarchaeota archaeon AB_25	superkingdom; clade; phylum; species
MEHG01000113.1	Archaea (Asgard)	1837170	Archaea; Asgard group; Candidatus Thorarchaeota; Candidatus Thorarchaeota archaeon AB_25	superkingdom; clade; phylum; species
MEHG01000114.1	Archaea (Asgard)	1837170	Archaea; Asgard group; Candidatus Thorarchaeota; Candidatus Thorarchaeota archaeon AB_25	superkingdom; clade; phylum; species
MEHG01000115.1	Archaea (Asgard)	1837170	Archaea; Asgard group; Candidatus Thorarchaeota; Candidatus Thorarchaeota archaeon AB_25	superkingdom; clade; phylum; species
MEHG01000116.1	Archaea (Asgard)	1837170	Archaea; Asgard group; Candidatus Thorarchaeota; Candidatus Thorarchaeota archaeon AB_25	superkingdom; clade; phylum; species
MEHG01000117.1	Archaea (Asgard)	1837170	Archaea; Asgard group; Candidatus Thorarchaeota; Candidatus Thorarchaeota archaeon AB_25	superkingdom; clade; phylum; species
MEHG01000118.1	Archaea (Asgard)	1837170	Archaea; Asgard group; Candidatus Thorarchaeota; Candidatus Thorarchaeota archaeon AB_25	superkingdom; clade; phylum; species
MEHG01000119.1	Archaea (Asgard)	1837170	Archaea; Asgard group; Candidatus Thorarchaeota; Candidatus Thorarchaeota archaeon AB_25	superkingdom; clade; phylum; species
MEHG01000120.1	Archaea (Asgard)	1837170	Archaea; Asgard group; Candidatus Thorarchaeota; Candidatus Thorarchaeota archaeon AB_25	superkingdom; clade; phylum; species
MEHG01000121.1	Archaea (Asgard)	1837170	Archaea; Asgard group; Candidatus Thorarchaeota; Candidatus Thorarchaeota archaeon AB_25	superkingdom; clade; phylum; species
MEHG01000122.1	Archaea (Asgard)	1837170	Archaea; Asgard group; Candidatus Thorarchaeota; Candidatus Thorarchaeota archaeon AB_25	superkingdom; clade; phylum; species
MEHG01000123.1	Archaea (Asgard)	1837170	Archaea; Asgard group; Candidatus Thorarchaeota; Candidatus Thorarchaeota archaeon AB_25	superkingdom; clade; phylum; species
MEHG01000124.1	Archaea (Asgard)	1837170	Archaea; Asgard group; Candidatus Thorarchaeota; Candidatus Thorarchaeota archaeon AB_25	superkingdom; clade; phylum; species
MEHG01000125.1	Archaea (Asgard)	1837170	Archaea; Asgard group; Candidatus Thorarchaeota; Candidatus Thorarchaeota archaeon AB_25	superkingdom; clade; phylum; species
MEHG01000126.1	Archaea (Asgard)	1837170	Archaea; Asgard group; Candidatus Thorarchaeota; Candidatus Thorarchaeota archaeon AB_25	superkingdom; clade; phylum; species
MEHG01000127.1	Archaea (Asgard)	1837170	Archaea; Asgard group; Candidatus Thorarchaeota; Candidatus Thorarchaeota archaeon AB_25	superkingdom; clade; phylum; species
MEHG01000128.1	Archaea (Asgard)	1837170	Archaea; Asgard group; Candidatus Thorarchaeota; Candidatus Thorarchaeota archaeon AB_25	superkingdom; clade; phylum; species
MEHG01000129.1	Archaea (Asgard)	1837170	Archaea; Asgard group; Candidatus Thorarchaeota; Candidatus Thorarchaeota archaeon AB_25	superkingdom; clade; phylum; species
MEHG01000130.1	Archaea (Asgard)	1837170	Archaea; Asgard group; Candidatus Thorarchaeota; Candidatus Thorarchaeota archaeon AB_25	superkingdom; clade; phylum; species
MEHG01000131.1	Archaea (Asgard)	1837170	Archaea; Asgard group; Candidatus Thorarchaeota; Candidatus Thorarchaeota archaeon AB_25	superkingdom; clade; phylum; species
MEHG01000132.1	Archaea (Asgard)	1837170	Archaea; Asgard group; Candidatus Thorarchaeota; Candidatus Thorarchaeota archaeon AB_25	superkingdom; clade; phylum; species
MEHG01000133.1	Archaea (Asgard)	1837170	Archaea; Asgard group; Candidatus Thorarchaeota; Candidatus Thorarchaeota archaeon AB_25	superkingdom; clade; phylum; species
MEHG01000134.1	Archaea (Asgard)	1837170	Archaea; Asgard group; Candidatus Thorarchaeota; Candidatus Thorarchaeota archaeon AB_25	superkingdom; clade; phylum; species
MEHG01000135.1	Archaea (Asgard)	1837170	Archaea; Asgard group; Candidatus Thorarchaeota; Candidatus Thorarchaeota archaeon AB_25	superkingdom; clade; phylum; species
MEHG01000136.1	Archaea (Asgard)	1837170	Archaea; Asgard group; Candidatus Thorarchaeota; Candidatus Thorarchaeota archaeon AB_25	superkingdom; clade; phylum; species
MEHG01000137.1	Archaea (Asgard)	1837170	Archaea; Asgard group; Candidatus Thorarchaeota; Candidatus Thorarchaeota archaeon AB_25	superkingdom; clade; phylum; species
MEHG01000138.1	Archaea (Asgard)	1837170	Archaea; Asgard group; Candidatus Thorarchaeota; Candidatus Thorarchaeota archaeon AB_25	superkingdom; clade; phylum; species
MEHG01000139.1	Archaea (Asgard)	1837170	Archaea; Asgard group; Candidatus Thorarchaeota; Candidatus Thorarchaeota archaeon AB_25	superkingdom; clade; phylum; species
MEHG01000140.1	Archaea (Asgard)	1837170	Archaea; Asgard group; Candidatus Thorarchaeota; Candidatus Thorarchaeota archaeon AB_25	superkingdom; clade; phylum; species
MEHG01000141.1	Archaea (Asgard)	1837170	Archaea; Asgard group; Candidatus Thorarchaeota; Candidatus Thorarchaeota archaeon AB_25	superkingdom; clade; phylum; species
MEHG01000142.1	Archaea (Asgard)	1837170	Archaea; Asgard group; Candidatus Thorarchaeota; Candidatus Thorarchaeota archaeon AB_25	superkingdom; clade; phylum; species
MEHG01000143.1	Archaea (Asgard)	1837170	Archaea; Asgard group; Candidatus Thorarchaeota; Candidatus Thorarchaeota archaeon AB_25	superkingdom; clade; phylum; species
MEHG01000144.1	Archaea (Asgard)	1837170	Archaea; Asgard group; Candidatus Thorarchaeota; Candidatus Thorarchaeota archaeon AB_25	superkingdom; clade; phylum; species
MEHG01000145.1	Archaea (Asgard)	1837170	Archaea; Asgard group; Candidatus Thorarchaeota; Candidatus Thorarchaeota archaeon AB_25	superkingdom; clade; phylum; species
MEHG01000146.1	Archaea (Asgard)	1837170	Archaea; Asgard group; Candidatus Thorarchaeota; Candidatus Thorarchaeota archaeon AB_25	superkingdom; clade; phylum; species
MEHG01000147.1	Archaea (Asgard)	1837170	Archaea; Asgard group; Candidatus Thorarchaeota; Candidatus Thorarchaeota archaeon AB_25	superkingdom; clade; phylum; species
MEHG01000148.1	Archaea (Asgard)	1837170	Archaea; Asgard group; Candidatus Thorarchaeota; Candidatus Thorarchaeota archaeon AB_25	superkingdom; clade; phylum; species
MEHG01000149.1	Archaea (Asgard)	1837170	Archaea; Asgard group; Candidatus Thorarchaeota; Candidatus Thorarchaeota archaeon AB_25	superkingdom; clade; phylum; species
MEHG01000150.1	Archaea (Asgard)	1837170	Archaea; Asgard group; Candidatus Thorarchaeota; Candidatus Thorarchaeota archaeon AB_25	superkingdom; clade; phylum; species
MEHG01000151.1	Archaea (Asgard)	1837170	Archaea; Asgard group; Candidatus Thorarchaeota; Candidatus Thorarchaeota archaeon AB_25	superkingdom; clade; phylum; species
MEHG01000152.1	Archaea (Asgard)	1837170	Archaea; Asgard group; Candidatus Thorarchaeota; Candidatus Thorarchaeota archaeon AB_25	superkingdom; clade; phylum; species
MEHG01000153.1	Archaea (Asgard)	1837170	Archaea; Asgard group; Candidatus Thorarchaeota; Candidatus Thorarchaeota archaeon AB_25	superkingdom; clade; phylum; species
MEHG01000154.1	Archaea (Asgard)	1837170	Archaea; Asgard group; Candidatus Thorarchaeota; Candidatus Thorarchaeota archaeon AB_25	superkingdom; clade; phylum; species
MEHG01000155.1	Archaea (Asgard)	1837170	Archaea; Asgard group; Candidatus Thorarchaeota; Candidatus Thorarchaeota archaeon AB_25	superkingdom; clade; phylum; species
MEHG01000156.1	Archaea (Asgard)	1837170	Archaea; Asgard group; Candidatus Thorarchaeota; Candidatus Thorarchaeota archaeon AB_25	superkingdom; clade; phylum; species
MEHG01000157.1	Archaea (Asgard)	1837170	Archaea; Asgard group; Candidatus Thorarchaeota; Candidatus Thorarchaeota archaeon AB_25	superkingdom; clade; phylum; species
MEHG01000158.1	Archaea (Asgard)	1837170	Archaea; Asgard group; Candidatus Thorarchaeota; Candidatus Thorarchaeota archaeon AB_25	superkingdom; clade; phylum; species
MEHG01000159.1	Archaea (Asgard)	1837170	Archaea; Asgard group; Candidatus Thorarchaeota; Candidatus Thorarchaeota archaeon AB_25	superkingdom; clade; phylum; species
MEHG01000160.1	Archaea (Asgard)	1837170	Archaea; Asgard group; Candidatus Thorarchaeota; Candidatus Thorarchaeota archaeon AB_25	superkingdom; clade; phylum; species
MEHG01000161.1	Archaea (Asgard)	1837170	Archaea; Asgard group; Candidatus Thorarchaeota; Candidatus Thorarchaeota archaeon AB_25	superkingdom; clade; phylum; species
MEHG01000162.1	Archaea (Asgard)	1837170	Archaea; Asgard group; Candidatus Thorarchaeota; Candidatus Thorarchaeota archaeon AB_25	superkingdom; clade; phylum; species
MEHG01000163.1	Archaea (Asgard)	1837170	Archaea; Asgard group; Candidatus Thorarchaeota; Candidatus Thorarchaeota archaeon AB_25	superkingdom; clade; phylum; species
MEHG01000164.1	Archaea (Asgard)	1837170	Archaea; Asgard group; Candidatus Thorarchaeota; Candidatus Thorarchaeota archaeon AB_25	superkingdom; clade; phylum; species
MEHG01000165.1	Archaea (Asgard)	1837170	Archaea; Asgard group; Candidatus Thorarchaeota; Candidatus Thorarchaeota archaeon AB_25	superkingdom; clade; phylum; species
MEHG01000166.1	Archaea (Asgard)	1837170	Archaea; Asgard group; Candidatus Thorarchaeota; Candidatus Thorarchaeota archaeon AB_25	superkingdom; clade; phylum; species
MEHG01000167.1	Archaea (Asgard)	1837170	Archaea; Asgard group; Candidatus Thorarchaeota; Candidatus Thorarchaeota archaeon AB_25	superkingdom; clade; phylum; species
MEHG01000168.1	Archaea (Asgard)	1837170	Archaea; Asgard group; Candidatus Thorarchaeota; Candidatus Thorarchaeota archaeon AB_25	superkingdom; clade; phylum; species
MEHG01000169.1	Archaea (Asgard)	1837170	Archaea; Asgard group; Candidatus Thorarchaeota; Candidatus Thorarchaeota archaeon AB_25	superkingdom; clade; phylum; species
MEHG01000170.1	Archaea (Asgard)	1837170	Archaea; Asgard group; Candidatus Thorarchaeota; Candidatus Thorarchaeota archaeon AB_25	superkingdom; clade; phylum; species
MEHG01000171.1	Archaea (Asgard)	1837170	Archaea; Asgard group; Candidatus Thorarchaeota; Candidatus Thorarchaeota archaeon AB_25	superkingdom; clade; phylum; species
MEHG01000172.1	Archaea (Asgard)	1837170	Archaea; Asgard group; Candidatus Thorarchaeota; Candidatus Thorarchaeota archaeon AB_25	superkingdom; clade; phylum; species
MEHG01000173.1	Archaea (Asgard)	1837170	Archaea; Asgard group; Candidatus Thorarchaeota; Candidatus Thorarchaeota archaeon AB_25	superkingdom; clade; phylum; species
MEHG01000174.1	Archaea (Asgard)	1837170	Archaea; Asgard group; Candidatus Thorarchaeota; Candidatus Thorarchaeota archaeon AB_25	superkingdom; clade; phylum; species
MEHG01000175.1	Archaea (Asgard)	1837170	Archaea; Asgard group; Candidatus Thorarchaeota; Candidatus Thorarchaeota archaeon AB_25	superkingdom; clade; phylum; species
MEHG01000176.1	Archaea (Asgard)	1837170	Archaea; Asgard group; Candidatus Thorarchaeota; Candidatus Thorarchaeota archaeon AB_25	superkingdom; clade; phylum; species
MEHG01000177.1	Archaea (Asgard)	1837170	Archaea; Asgard group; Candidatus Thorarchaeota; Candidatus Thorarchaeota archaeon AB_25	superkingdom; clade; phylum; species
MEHG01000178.1	Archaea (Asgard)	1837170	Archaea; Asgard group; Candidatus Thorarchaeota; Candidatus Thorarchaeota archaeon AB_25	superkingdom; clade; phylum; species
MEHG01000179.1	Archaea (Asgard)	1837170	Archaea; Asgard group; Candidatus Thorarchaeota; Candidatus Thorarchaeota archaeon AB_25	superkingdom; clade; phylum; species
MEHG01000180.1	Archaea (Asgard)	1837170	Archaea; Asgard group; Candidatus Thorarchaeota; Candidatus Thorarchaeota archaeon AB_25	superkingdom; clade; phylum; species
MEHG01000181.1	Archaea (Asgard)	1837170	Archaea; Asgard group; Candidatus Thorarchaeota; Candidatus Thorarchaeota archaeon AB_25	superkingdom; clade; phylum; species
MEHG01000182.1	Archaea (Asgard)	1837170	Archaea; Asgard group; Candidatus Thorarchaeota; Candidatus Thorarchaeota archaeon AB_25	superkingdom; clade; phylum; species
MEHG01000183.1	Archaea (Asgard)	1837170	Archaea; Asgard group; Candidatus Thorarchaeota; Candidatus Thorarchaeota archaeon AB_25	superkingdom; clade; phylum; species
MEHG01000184.1	Archaea (Asgard)	1837170	Archaea; Asgard group; Candidatus Thorarchaeota; Candidatus Thorarchaeota archaeon AB_25	superkingdom; clade; phylum; species
MEHG01000185.1	Archaea (Asgard)	1837170	Archaea; Asgard group; Candidatus Thorarchaeota; Candidatus Thorarchaeota archaeon AB_25	superkingdom; clade; phylum; species
MEHG01000186.1	Archaea (Asgard)	1837170	Archaea; Asgard group; Candidatus Thorarchaeota; Candidatus Thorarchaeota archaeon AB_25	superkingdom; clade; phylum; species
MEHG01000187.1	Archaea (Asgard)	1837170	Archaea; Asgard group; Candidatus Thorarchaeota; Candidatus Thorarchaeota archaeon AB_25	superkingdom; clade; phylum; species
MEHG01000188.1	Archaea (Asgard)	1837170	Archaea; Asgard group; Candidatus Thorarchaeota; Candidatus Thorarchaeota archaeon AB_25	superkingdom; clade; phylum; species
MEHG01000189.1	Archaea (Asgard)	1837170	Archaea; Asgard group; Candidatus Thorarchaeota; Candidatus Thorarchaeota archaeon AB_25	superkingdom; clade; phylum; species
MEHG01000190.1	Archaea (Asgard)	1837170	Archaea; Asgard group; Candidatus Thorarchaeota; Candidatus Thorarchaeota archaeon AB_25	superkingdom; clade; phylum; species
MEHG01000191.1	Archaea (Asgard)	1837170	Archaea; Asgard group; Candidatus Thorarchaeota; Candidatus Thorarchaeota archaeon AB_25	superkingdom; clade; phylum; species
MEHG01000192.1	Archaea (Asgard)	1837170	Archaea; Asgard group; Candidatus Thorarchaeota; Candidatus Thorarchaeota archaeon AB_25	superkingdom; clade; phylum; species
MEHG01000193.1	Archaea (Asgard)	1837170	Archaea; Asgard group; Candidatus Thorarchaeota; Candidatus Thorarchaeota archaeon AB_25	superkingdom; clade; phylum; species
MEHG01000194.1	Archaea (Asgard)	1837170	Archaea; Asgard group; Candidatus Thorarchaeota; Candidatus Thorarchaeota archaeon AB_25	superkingdom; clade; phylum; species
MEHG01000195.1	Archaea (Asgard)	1837170	Archaea; Asgard group; Candidatus Thorarchaeota; Candidatus Thorarchaeota archaeon AB_25	superkingdom; clade; phylum; species
MEHG01000196.1	Archaea (Asgard)	1837170	Archaea; Asgard group; Candidatus Thorarchaeota; Candidatus Thorarchaeota archaeon AB_25	superkingdom; clade; phylum; species
MEHG01000197.1	Archaea (Asgard)	1837170	Archaea; Asgard group; Candidatus Thorarchaeota; Candidatus Thorarchaeota archaeon AB_25	superkingdom; clade; phylum; species
MEHG01000198.1	Archaea (Asgard)	1837170	Archaea; Asgard group; Candidatus Thorarchaeota; Candidatus Thorarchaeota archaeon AB_25	superkingdom; clade; phylum; species
MEHG01000199.1	Archaea (Asgard)	1837170	Archaea; Asgard group; Candidatus Thorarchaeota; Candidatus Thorarchaeota archaeon AB_25	superkingdom; clade; phylum; species
MEHG01000200.1	Archaea (Asgard)	1837170	Archaea; Asgard group; Candidatus Thorarchaeota; Candidatus Thorarchaeota archaeon AB_25	superkingdom; clade; phylum; species
MEHG01000201.1	Archaea (Asgard)	1837170	Archaea; Asgard group; Candidatus Thorarchaeota; Candidatus Thorarchaeota archaeon AB_25	superkingdom; clade; phylum; species
MEHG01000202.1	Archaea (Asgard)	1837170	Archaea; Asgard group; Candidatus Thorarchaeota; Candidatus Thorarchaeota archaeon AB_25	superkingdom; clade; phylum; species
MEHG01000203.1	Archaea (Asgard)	1837170	Archaea; Asgard group; Candidatus Thorarchaeota; Candidatus Thorarchaeota archaeon AB_25	superkingdom; clade; phylum; species
MEHG01000204.1	Archaea (Asgard)	1837170	Archaea; Asgard group; Candidatus Thorarchaeota; Candidatus Thorarchaeota archaeon AB_25	superkingdom; clade; phylum; species
MEHG01000205.1	Archaea (Asgard)	1837170	Archaea; Asgard group; Candidatus Thorarchaeota; Candidatus Thorarchaeota archaeon AB_25	superkingdom; clade; phylum; species
MEHG01000206.1	Archaea (Asgard)	1837170	Archaea; Asgard group; Candidatus Thorarchaeota; Candidatus Thorarchaeota archaeon AB_25	superkingdom; clade; phylum; species
MEHG01000207.1	Archaea (Asgard)	1837170	Archaea; Asgard group; Candidatus Thorarchaeota; Candidatus Thorarchaeota archaeon AB_25	superkingdom; clade; phylum; species
MEHG01000208.1	Archaea (Asgard)	1837170	Archaea; Asgard group; Candidatus Thorarchaeota; Candidatus Thorarchaeota archaeon AB_25	superkingdom; clade; phylum; species
MEHG01000209.1	Archaea (Asgard)	1837170	Archaea; Asgard group; Candidatus Thorarchaeota; Candidatus Thorarchaeota archaeon AB_25	superkingdom; clade; phylum; species
MEHG01000210.1	Archaea (Asgard)	1837170	Archaea; Asgard group; Candidatus Thorarchaeota; Candidatus Thorarchaeota archaeon AB_25	superkingdom; clade; phylum; species
MEHG01000211.1	Archaea (Asgard)	1837170	Archaea; Asgard group; Candidatus Thorarchaeota; Candidatus Thorarchaeota archaeon AB_25	superkingdom; clade; phylum; species
MEHG01000212.1	Archaea (Asgard)	1837170	Archaea; Asgard group; Candidatus Thorarchaeota; Candidatus Thorarchaeota archaeon AB_25	superkingdom; clade; phylum; species
MEHG01000213.1	Archaea (Asgard)	1837170	Archaea; Asgard group; Candidatus Thorarchaeota; Candidatus Thorarchaeota archaeon AB_25	superkingdom; clade; phylum; species
MEHG01000214.1	Archaea (Asgard)	1837170	Archaea; Asgard group; Candidatus Thorarchaeota; Candidatus Thorarchaeota archaeon AB_25	superkingdom; clade; phylum; species
MEHG01000215.1	Archaea (Asgard)	1837170	Archaea; Asgard group; Candidatus Thorarchaeota; Candidatus Thorarchaeota archaeon AB_25	superkingdom; clade; phylum; species
MEHG01000216.1	Archaea (Asgard)	1837170	Archaea; Asgard group; Candidatus Thorarchaeota; Candidatus Thorarchaeota archaeon AB_25	superkingdom; clade; phylum; species
MEHG01000217.1	Archaea (Asgard)	1837170	Archaea; Asgard group; Candidatus Thorarchaeota; Candidatus Thorarchaeota archaeon AB_25	superkingdom; clade; phylum; species
MEHG01000218.1	Archaea (Asgard)	1837170	Archaea; Asgard group; Candidatus Thorarchaeota; Candidatus Thorarchaeota archaeon AB_25	superkingdom; clade; phylum; species
MEHG01000219.1	Archaea (Asgard)	1837170	Archaea; Asgard group; Candidatus Thorarchaeota; Candidatus Thorarchaeota archaeon AB_25	superkingdom; clade; phylum; species
MEHG01000220.1	Archaea (Asgard)	1837170	Archaea; Asgard group; Candidatus Thorarchaeota; Candidatus Thorarchaeota archaeon AB_25	superkingdom; clade; phylum; species
MEHG01000221.1	Archaea (Asgard)	1837170	Archaea; Asgard group; Candidatus Thorarchaeota; Candidatus Thorarchaeota archaeon AB_25	superkingdom; clade; phylum; species
MEHG01000222.1	Archaea (Asgard)	1837170	Archaea; Asgard group; Candidatus Thorarchaeota; Candidatus Thorarchaeota archaeon AB_25	superkingdom; clade; phylum; species
MEHG01000223.1	Archaea (Asgard)	1837170	Archaea; Asgard group; Candidatus Thorarchaeota; Candidatus Thorarchaeota archaeon AB_25	superkingdom; clade; phylum; species
MEHG01000224.1	Archaea (Asgard)	1837170	Archaea; Asgard group; Candidatus Thorarchaeota; Candidatus Thorarchaeota archaeon AB_25	superkingdom; clade; phylum; species
MEHG01000225.1	Archaea (Asgard)	1837170	Archaea; Asgard group; Candidatus Thorarchaeota; Candidatus Thorarchaeota archaeon AB_25	superkingdom; clade; phylum; species
MEHG01000226.1	Archaea (Asgard)	1837170	Archaea; Asgard group; Candidatus Thorarchaeota; Candidatus Thorarchaeota archaeon AB_25	superkingdom; clade; phylum; species
MEHG01000227.1	Archaea (Asgard)	1837170	Archaea; Asgard group; Candidatus Thorarchaeota; Candidatus Thorarchaeota archaeon AB_25	superkingdom; clade; phylum; species
MEHG01000228.1	Archaea (Asgard)	1837170	Archaea; Asgard group; Candidatus Thorarchaeota; Candidatus Thorarchaeota archaeon AB_25	superkingdom; clade; phylum; species
MEHG01000229.1	Archaea (Asgard)	1837170	Archaea; Asgard group; Candidatus Thorarchaeota; Candidatus Thorarchaeota archaeon AB_25	superkingdom; clade; phylum; species
MEHG01000230.1	Archaea (Asgard)	1837170	Archaea; Asgard group; Candidatus Thorarchaeota; Candidatus Thorarchaeota archaeon AB_25	superkingdom; clade; phylum; species
MEHG01000231.1	Archaea (Asgard)	1837170	Archaea; Asgard group; Candidatus Thorarchaeota; Candidatus Thorarchaeota archaeon AB_25	superkingdom; clade; phylum; species
MEHG01000232.1	Archaea (Asgard)	1837170	Archaea; Asgard group; Candidatus Thorarchaeota; Candidatus Thorarchaeota archaeon AB_25	superkingdom; clade; phylum; species
MEHG01000233.1	Archaea (Asgard)	1837170	Archaea; Asgard group; Candidatus Thorarchaeota; Candidatus Thorarchaeota archaeon AB_25	superkingdom; clade; phylum; species
MEHG01000234.1	Archaea (Asgard)	1837170	Archaea; Asgard group; Candidatus Thorarchaeota; Candidatus Thorarchaeota archaeon AB_25	superkingdom; clade; phylum; species
MEHG01000235.1	Archaea (Asgard)	1837170	Archaea; Asgard group; Candidatus Thorarchaeota; Candidatus Thorarchaeota archaeon AB_25	superkingdom; clade; phylum; species
MEHG01000236.1	Archaea (Asgard)	1837170	Archaea; Asgard group; Candidatus Thorarchaeota; Candidatus Thorarchaeota archaeon AB_25	superkingdom; clade; phylum; species
MEHG01000237.1	Archaea (Asgard)	1837170	Archaea; Asgard group; Candidatus Thorarchaeota; Candidatus Thorarchaeota archaeon AB_25	superkingdom; clade; phylum; species
MEHG01000238.1	Archaea (Asgard)	1837170	Archaea; Asgard group; Candidatus Thorarchaeota; Candidatus Thorarchaeota archaeon AB_25	superkingdom; clade; phylum; species
MEHG01000239.1	Archaea (Asgard)	1837170	Archaea; Asgard group; Candidatus Thorarchaeota; Candidatus Thorarchaeota archaeon AB_25	superkingdom; clade; phylum; species
MEHG01000240.1	Archaea (Asgard)	1837170	Archaea; Asgard group; Candidatus Thorarchaeota; Candidatus Thorarchaeota archaeon AB_25	superkingdom; clade; phylum; species
MEHG01000241.1	Archaea (Asgard)	1837170	Archaea; Asgard group; Candidatus Thorarchaeota; Candidatus Thorarchaeota archaeon AB_25	superkingdom; clade; phylum; species
MEHG01000242.1	Archaea (Asgard)	1837170	Archaea; Asgard group; Candidatus Thorarchaeota; Candidatus Thorarchaeota archaeon AB_25	superkingdom; clade; phylum; species
MEHG01000243.1	Archaea (Asgard)	1837170	Archaea; Asgard group; Candidatus Thorarchaeota; Candidatus Thorarchaeota archaeon AB_25	superkingdom; clade; phylum; species
MEHG01000244.1	Archaea (Asgard)	1837170	Archaea; Asgard group; Candidatus Thorarchaeota; Candidatus Thorarchaeota archaeon AB_25	superkingdom; clade; phylum; species
MEHG01000245.1	Archaea (Asgard)	1837170	Archaea; Asgard group; Candidatus Thorarchaeota; Candidatus Thorarchaeota archaeon AB_25	superkingdom; clade; phylum; species
MEHG01000246.1	Archaea (Asgard)	1837170	Archaea; Asgard group; Candidatus Thorarchaeota; Candidatus Thorarchaeota archaeon AB_25	superkingdom; clade; phylum; species
MEHG01000247.1	Archaea (Asgard)	1837170	Archaea; Asgard group; Candidatus Thorarchaeota; Candidatus Thorarchaeota archaeon AB_25	superkingdom; clade; phylum; species
MEHG01000248.1	Archaea (Asgard)	1837170	Archaea; Asgard group; Candidatus Thorarchaeota; Candidatus Thorarchaeota archaeon AB_25	superkingdom; clade; phylum; species
MEHG01000249.1	Archaea (Asgard)	1837170	Archaea; Asgard group; Candidatus Thorarchaeota; Candidatus Thorarchaeota archaeon AB_25	superkingdom; clade; phylum; species
MEHG01000250.1	Archaea (Asgard)	1837170	Archaea; Asgard group; Candidatus Thorarchaeota; Candidatus Thorarchaeota archaeon AB_25	superkingdom; clade; phylum; species
MEHG01000251.1	Archaea (Asgard)	1837170	Archaea; Asgard group; Candidatus Thorarchaeota; Candidatus Thorarchaeota archaeon AB_25	superkingdom; clade; phylum; species
MEHG01000252.1	Archaea (Asgard)	1837170	Archaea; Asgard group; Candidatus Thorarchaeota; Candidatus Thorarchaeota archaeon AB_25	superkingdom; clade; phylum; species
MEHG01000253.1	Archaea (Asgard)	1837170	Archaea; Asgard group; Candidatus Thorarchaeota; Candidatus Thorarchaeota archaeon AB_25	superkingdom; clade; phylum; species
MEHG01000254.1	Archaea (Asgard)	1837170	Archaea; Asgard group; Candidatus Thorarchaeota; Candidatus Thorarchaeota archaeon AB_25	superkingdom; clade; phylum; species
MEHG01000255.1	Archaea (Asgard)	1837170	Archaea; Asgard group; Candidatus Thorarchaeota; Candidatus Thorarchaeota archaeon AB_25	superkingdom; clade; phylum; species
MEHG01000256.1	Archaea (Asgard)	1837170	Archaea; Asgard group; Candidatus Thorarchaeota; Candidatus Thorarchaeota archaeon AB_25	superkingdom; clade; phylum; species
MEHG01000257.1	Archaea (Asgard)	1837170	Archaea; Asgard group; Candidatus Thorarchaeota; Candidatus Thorarchaeota archaeon AB_25	superkingdom; clade; phylum; species
MEHG01000258.1	Archaea (Asgard)	1837170	Archaea; Asgard group; Candidatus Thorarchaeota; Candidatus Thorarchaeota archaeon AB_25	superkingdom; clade; phylum; species
MEHG01000259.1	Archaea (Asgard)	1837170	Archaea; Asgard group; Candidatus Thorarchaeota; Candidatus Thorarchaeota archaeon AB_25	superkingdom; clade; phylum; species
MEHG01000260.1	Archaea (Asgard)	1837170	Archaea; Asgard group; Candidatus Thorarchaeota; Candidatus Thorarchaeota archaeon AB_25	superkingdom; clade; phylum; species
MEHG01000261.1	Archaea (Asgard)	1837170	Archaea; Asgard group; Candidatus Thorarchaeota; Candidatus Thorarchaeota archaeon AB_25	superkingdom; clade; phylum; species
MEHG01000262.1	Archaea (Asgard)	1837170	Archaea; Asgard group; Candidatus Thorarchaeota; Candidatus Thorarchaeota archaeon AB_25	superkingdom; clade; phylum; species
MEHG01000263.1	Archaea (Asgard)	1837170	Archaea; Asgard group; Candidatus Thorarchaeota; Candidatus Thorarchaeota archaeon AB_25	superkingdom; clade; phylum; species
MEHG01000264.1	Archaea (Asgard)	1837170	Archaea; Asgard group; Candidatus Thorarchaeota; Candidatus Thorarchaeota archaeon AB_25	superkingdom; clade; phylum; species
MDVT01000001.1	Archaea (Asgard)	1841599	Archaea; Asgard group; Candidatus Odinarchaeota; Candidatus Odinarchaeum; Candidatus Odinarchaeum yellowstonii	superkingdom; clade; phylum; genus; species
MDVT01000002.1	Archaea (Asgard)	1841599	Archaea; Asgard group; Candidatus Odinarchaeota; Candidatus Odinarchaeum; Candidatus Odinarchaeum yellowstonii	superkingdom; clade; phylum; genus; species
MDVT01000003.1	Archaea (Asgard)	1841599	Archaea; Asgard group; Candidatus Odinarchaeota; Candidatus Odinarchaeum; Candidatus Odinarchaeum yellowstonii	superkingdom; clade; phylum; genus; species
MDVT01000004.1	Archaea (Asgard)	1841599	Archaea; Asgard group; Candidatus Odinarchaeota; Candidatus Odinarchaeum; Candidatus Odinarchaeum yellowstonii	superkingdom; clade; phylum; genus; species
MDVT01000005.1	Archaea (Asgard)	1841599	Archaea; Asgard group; Candidatus Odinarchaeota; Candidatus Odinarchaeum; Candidatus Odinarchaeum yellowstonii	superkingdom; clade; phylum; genus; species
MDVT01000006.1	Archaea (Asgard)	1841599	Archaea; Asgard group; Candidatus Odinarchaeota; Candidatus Odinarchaeum; Candidatus Odinarchaeum yellowstonii	superkingdom; clade; phylum; genus; species
MDVT01000007.1	Archaea (Asgard)	1841599	Archaea; Asgard group; Candidatus Odinarchaeota; Candidatus Odinarchaeum; Candidatus Odinarchaeum yellowstonii	superkingdom; clade; phylum; genus; species
MDVT01000008.1	Archaea (Asgard)	1841599	Archaea; Asgard group; Candidatus Odinarchaeota; Candidatus Odinarchaeum; Candidatus Odinarchaeum yellowstonii	superkingdom; clade; phylum; genus; species
MDVT01000009.1	Archaea (Asgard)	1841599	Archaea; Asgard group; Candidatus Odinarchaeota; Candidatus Odinarchaeum; Candidatus Odinarchaeum yellowstonii	superkingdom; clade; phylum; genus; species
PBWW01000001.1	Archaea (Asgard)	2026747	Archaea; Asgard group; Candidatus Heimdallarchaeota; unclassified Candidatus Heimdallarchaeota; Candidatus Heimdallarchaeota archaeon	superkingdom; clade; phylum; no rank; species
PBWW01000002.1	Archaea (Asgard)	2026747	Archaea; Asgard group; Candidatus Heimdallarchaeota; unclassified Candidatus Heimdallarchaeota; Candidatus Heimdallarchaeota archaeon	superkingdom; clade; phylum; no rank; species
PBWW01000003.1	Archaea (Asgard)	2026747	Archaea; Asgard group; Candidatus Heimdallarchaeota; unclassified Candidatus Heimdallarchaeota; Candidatus Heimdallarchaeota archaeon	superkingdom; clade; phylum; no rank; species
PBWW01000004.1	Archaea (Asgard)	2026747	Archaea; Asgard group; Candidatus Heimdallarchaeota; unclassified Candidatus Heimdallarchaeota; Candidatus Heimdallarchaeota archaeon	superkingdom; clade; phylum; no rank; species
PBWW01000005.1	Archaea (Asgard)	2026747	Archaea; Asgard group; Candidatus Heimdallarchaeota; unclassified Candidatus Heimdallarchaeota; Candidatus Heimdallarchaeota archaeon	superkingdom; clade; phylum; no rank; species
PBWW01000006.1	Archaea (Asgard)	2026747	Archaea; Asgard group; Candidatus Heimdallarchaeota; unclassified Candidatus Heimdallarchaeota; Candidatus Heimdallarchaeota archaeon	superkingdom; clade; phylum; no rank; species
PBWW01000007.1	Archaea (Asgard)	2026747	Archaea; Asgard group; Candidatus Heimdallarchaeota; unclassified Candidatus Heimdallarchaeota; Candidatus Heimdallarchaeota archaeon	superkingdom; clade; phylum; no rank; species
PBWW01000008.1	Archaea (Asgard)	2026747	Archaea; Asgard group; Candidatus Heimdallarchaeota; unclassified Candidatus Heimdallarchaeota; Candidatus Heimdallarchaeota archaeon	superkingdom; clade; phylum; no rank; species
PBWW01000009.1	Archaea (Asgard)	2026747	Archaea; Asgard group; Candidatus Heimdallarchaeota; unclassified Candidatus Heimdallarchaeota; Candidatus Heimdallarchaeota archaeon	superkingdom; clade; phylum; no rank; species
PBWW01000010.1	Archaea (Asgard)	2026747	Archaea; Asgard group; Candidatus Heimdallarchaeota; unclassified Candidatus Heimdallarchaeota; Candidatus Heimdallarchaeota archaeon	superkingdom; clade; phylum; no rank; species
PBWW01000011.1	Archaea (Asgard)	2026747	Archaea; Asgard group; Candidatus Heimdallarchaeota; unclassified Candidatus Heimdallarchaeota; Candidatus Heimdallarchaeota archaeon	superkingdom; clade; phylum; no rank; species
PBWW01000012.1	Archaea (Asgard)	2026747	Archaea; Asgard group; Candidatus Heimdallarchaeota; unclassified Candidatus Heimdallarchaeota; Candidatus Heimdallarchaeota archaeon	superkingdom; clade; phylum; no rank; species
PBWW01000013.1	Archaea (Asgard)	2026747	Archaea; Asgard group; Candidatus Heimdallarchaeota; unclassified Candidatus Heimdallarchaeota; Candidatus Heimdallarchaeota archaeon	superkingdom; clade; phylum; no rank; species
PBWW01000014.1	Archaea (Asgard)	2026747	Archaea; Asgard group; Candidatus Heimdallarchaeota; unclassified Candidatus Heimdallarchaeota; Candidatus Heimdallarchaeota archaeon	superkingdom; clade; phylum; no rank; species
PBWW01000015.1	Archaea (Asgard)	2026747	Archaea; Asgard group; Candidatus Heimdallarchaeota; unclassified Candidatus Heimdallarchaeota; Candidatus Heimdallarchaeota archaeon	superkingdom; clade; phylum; no rank; species
PBWW01000016.1	Archaea (Asgard)	2026747	Archaea; Asgard group; Candidatus Heimdallarchaeota; unclassified Candidatus Heimdallarchaeota; Candidatus Heimdallarchaeota archaeon	superkingdom; clade; phylum; no rank; species
PBWW01000017.1	Archaea (Asgard)	2026747	Archaea; Asgard group; Candidatus Heimdallarchaeota; unclassified Candidatus Heimdallarchaeota; Candidatus Heimdallarchaeota archaeon	superkingdom; clade; phylum; no rank; species
PBWW01000018.1	Archaea (Asgard)	2026747	Archaea; Asgard group; Candidatus Heimdallarchaeota; unclassified Candidatus Heimdallarchaeota; Candidatus Heimdallarchaeota archaeon	superkingdom; clade; phylum; no rank; species
PBWW01000019.1	Archaea (Asgard)	2026747	Archaea; Asgard group; Candidatus Heimdallarchaeota; unclassified Candidatus Heimdallarchaeota; Candidatus Heimdallarchaeota archaeon	superkingdom; clade; phylum; no rank; species
PBWW01000020.1	Archaea (Asgard)	2026747	Archaea; Asgard group; Candidatus Heimdallarchaeota; unclassified Candidatus Heimdallarchaeota; Candidatus Heimdallarchaeota archaeon	superkingdom; clade; phylum; no rank; species
PBWW01000021.1	Archaea (Asgard)	2026747	Archaea; Asgard group; Candidatus Heimdallarchaeota; unclassified Candidatus Heimdallarchaeota; Candidatus Heimdallarchaeota archaeon	superkingdom; clade; phylum; no rank; species
PBWW01000022.1	Archaea (Asgard)	2026747	Archaea; Asgard group; Candidatus Heimdallarchaeota; unclassified Candidatus Heimdallarchaeota; Candidatus Heimdallarchaeota archaeon	superkingdom; clade; phylum; no rank; species
PBWW01000023.1	Archaea (Asgard)	2026747	Archaea; Asgard group; Candidatus Heimdallarchaeota; unclassified Candidatus Heimdallarchaeota; Candidatus Heimdallarchaeota archaeon	superkingdom; clade; phylum; no rank; species
PBWW01000024.1	Archaea (Asgard)	2026747	Archaea; Asgard group; Candidatus Heimdallarchaeota; unclassified Candidatus Heimdallarchaeota; Candidatus Heimdallarchaeota archaeon	superkingdom; clade; phylum; no rank; species
PBWW01000025.1	Archaea (Asgard)	2026747	Archaea; Asgard group; Candidatus Heimdallarchaeota; unclassified Candidatus Heimdallarchaeota; Candidatus Heimdallarchaeota archaeon	superkingdom; clade; phylum; no rank; species
PBWW01000026.1	Archaea (Asgard)	2026747	Archaea; Asgard group; Candidatus Heimdallarchaeota; unclassified Candidatus Heimdallarchaeota; Candidatus Heimdallarchaeota archaeon	superkingdom; clade; phylum; no rank; species
PBWW01000027.1	Archaea (Asgard)	2026747	Archaea; Asgard group; Candidatus Heimdallarchaeota; unclassified Candidatus Heimdallarchaeota; Candidatus Heimdallarchaeota archaeon	superkingdom; clade; phylum; no rank; species
PBWW01000028.1	Archaea (Asgard)	2026747	Archaea; Asgard group; Candidatus Heimdallarchaeota; unclassified Candidatus Heimdallarchaeota; Candidatus Heimdallarchaeota archaeon	superkingdom; clade; phylum; no rank; species
PBWW01000029.1	Archaea (Asgard)	2026747	Archaea; Asgard group; Candidatus Heimdallarchaeota; unclassified Candidatus Heimdallarchaeota; Candidatus Heimdallarchaeota archaeon	superkingdom; clade; phylum; no rank; species
PBWW01000030.1	Archaea (Asgard)	2026747	Archaea; Asgard group; Candidatus Heimdallarchaeota; unclassified Candidatus Heimdallarchaeota; Candidatus Heimdallarchaeota archaeon	superkingdom; clade; phylum; no rank; species
PBWW01000031.1	Archaea (Asgard)	2026747	Archaea; Asgard group; Candidatus Heimdallarchaeota; unclassified Candidatus Heimdallarchaeota; Candidatus Heimdallarchaeota archaeon	superkingdom; clade; phylum; no rank; species
PBWW01000032.1	Archaea (Asgard)	2026747	Archaea; Asgard group; Candidatus Heimdallarchaeota; unclassified Candidatus Heimdallarchaeota; Candidatus Heimdallarchaeota archaeon	superkingdom; clade; phylum; no rank; species
PBWW01000033.1	Archaea (Asgard)	2026747	Archaea; Asgard group; Candidatus Heimdallarchaeota; unclassified Candidatus Heimdallarchaeota; Candidatus Heimdallarchaeota archaeon	superkingdom; clade; phylum; no rank; species
PBWW01000034.1	Archaea (Asgard)	2026747	Archaea; Asgard group; Candidatus Heimdallarchaeota; unclassified Candidatus Heimdallarchaeota; Candidatus Heimdallarchaeota archaeon	superkingdom; clade; phylum; no rank; species
PBWW01000035.1	Archaea (Asgard)	2026747	Archaea; Asgard group; Candidatus Heimdallarchaeota; unclassified Candidatus Heimdallarchaeota; Candidatus Heimdallarchaeota archaeon	superkingdom; clade; phylum; no rank; species
PBWW01000036.1	Archaea (Asgard)	2026747	Archaea; Asgard group; Candidatus Heimdallarchaeota; unclassified Candidatus Heimdallarchaeota; Candidatus Heimdallarchaeota archaeon	superkingdom; clade; phylum; no rank; species
PBWW01000037.1	Archaea (Asgard)	2026747	Archaea; Asgard group; Candidatus Heimdallarchaeota; unclassified Candidatus Heimdallarchaeota; Candidatus Heimdallarchaeota archaeon	superkingdom; clade; phylum; no rank; species
PBWW01000038.1	Archaea (Asgard)	2026747	Archaea; Asgard group; Candidatus Heimdallarchaeota; unclassified Candidatus Heimdallarchaeota; Candidatus Heimdallarchaeota archaeon	superkingdom; clade; phylum; no rank; species
PBWW01000039.1	Archaea (Asgard)	2026747	Archaea; Asgard group; Candidatus Heimdallarchaeota; unclassified Candidatus Heimdallarchaeota; Candidatus Heimdallarchaeota archaeon	superkingdom; clade; phylum; no rank; species
PBWW01000040.1	Archaea (Asgard)	2026747	Archaea; Asgard group; Candidatus Heimdallarchaeota; unclassified Candidatus Heimdallarchaeota; Candidatus Heimdallarchaeota archaeon	superkingdom; clade; phylum; no rank; species
PBWW01000041.1	Archaea (Asgard)	2026747	Archaea; Asgard group; Candidatus Heimdallarchaeota; unclassified Candidatus Heimdallarchaeota; Candidatus Heimdallarchaeota archaeon	superkingdom; clade; phylum; no rank; species
PBWW01000042.1	Archaea (Asgard)	2026747	Archaea; Asgard group; Candidatus Heimdallarchaeota; unclassified Candidatus Heimdallarchaeota; Candidatus Heimdallarchaeota archaeon	superkingdom; clade; phylum; no rank; species
PBWW01000043.1	Archaea (Asgard)	2026747	Archaea; Asgard group; Candidatus Heimdallarchaeota; unclassified Candidatus Heimdallarchaeota; Candidatus Heimdallarchaeota archaeon	superkingdom; clade; phylum; no rank; species
PBWW01000044.1	Archaea (Asgard)	2026747	Archaea; Asgard group; Candidatus Heimdallarchaeota; unclassified Candidatus Heimdallarchaeota; Candidatus Heimdallarchaeota archaeon	superkingdom; clade; phylum; no rank; species
PBWW01000045.1	Archaea (Asgard)	2026747	Archaea; Asgard group; Candidatus Heimdallarchaeota; unclassified Candidatus Heimdallarchaeota; Candidatus Heimdallarchaeota archaeon	superkingdom; clade; phylum; no rank; species
PBWW01000046.1	Archaea (Asgard)	2026747	Archaea; Asgard group; Candidatus Heimdallarchaeota; unclassified Candidatus Heimdallarchaeota; Candidatus Heimdallarchaeota archaeon	superkingdom; clade; phylum; no rank; species
PBWW01000047.1	Archaea (Asgard)	2026747	Archaea; Asgard group; Candidatus Heimdallarchaeota; unclassified Candidatus Heimdallarchaeota; Candidatus Heimdallarchaeota archaeon	superkingdom; clade; phylum; no rank; species
PBWW01000048.1	Archaea (Asgard)	2026747	Archaea; Asgard group; Candidatus Heimdallarchaeota; unclassified Candidatus Heimdallarchaeota; Candidatus Heimdallarchaeota archaeon	superkingdom; clade; phylum; no rank; species
PBWW01000049.1	Archaea (Asgard)	2026747	Archaea; Asgard group; Candidatus Heimdallarchaeota; unclassified Candidatus Heimdallarchaeota; Candidatus Heimdallarchaeota archaeon	superkingdom; clade; phylum; no rank; species
PBWW01000050.1	Archaea (Asgard)	2026747	Archaea; Asgard group; Candidatus Heimdallarchaeota; unclassified Candidatus Heimdallarchaeota; Candidatus Heimdallarchaeota archaeon	superkingdom; clade; phylum; no rank; species
PBWW01000051.1	Archaea (Asgard)	2026747	Archaea; Asgard group; Candidatus Heimdallarchaeota; unclassified Candidatus Heimdallarchaeota; Candidatus Heimdallarchaeota archaeon	superkingdom; clade; phylum; no rank; species
PBWW01000052.1	Archaea (Asgard)	2026747	Archaea; Asgard group; Candidatus Heimdallarchaeota; unclassified Candidatus Heimdallarchaeota; Candidatus Heimdallarchaeota archaeon	superkingdom; clade; phylum; no rank; species
PBWW01000053.1	Archaea (Asgard)	2026747	Archaea; Asgard group; Candidatus Heimdallarchaeota; unclassified Candidatus Heimdallarchaeota; Candidatus Heimdallarchaeota archaeon	superkingdom; clade; phylum; no rank; species
PBWW01000054.1	Archaea (Asgard)	2026747	Archaea; Asgard group; Candidatus Heimdallarchaeota; unclassified Candidatus Heimdallarchaeota; Candidatus Heimdallarchaeota archaeon	superkingdom; clade; phylum; no rank; species
PBWW01000055.1	Archaea (Asgard)	2026747	Archaea; Asgard group; Candidatus Heimdallarchaeota; unclassified Candidatus Heimdallarchaeota; Candidatus Heimdallarchaeota archaeon	superkingdom; clade; phylum; no rank; species
PBWW01000056.1	Archaea (Asgard)	2026747	Archaea; Asgard group; Candidatus Heimdallarchaeota; unclassified Candidatus Heimdallarchaeota; Candidatus Heimdallarchaeota archaeon	superkingdom; clade; phylum; no rank; species
PBWW01000057.1	Archaea (Asgard)	2026747	Archaea; Asgard group; Candidatus Heimdallarchaeota; unclassified Candidatus Heimdallarchaeota; Candidatus Heimdallarchaeota archaeon	superkingdom; clade; phylum; no rank; species
PBWW01000058.1	Archaea (Asgard)	2026747	Archaea; Asgard group; Candidatus Heimdallarchaeota; unclassified Candidatus Heimdallarchaeota; Candidatus Heimdallarchaeota archaeon	superkingdom; clade; phylum; no rank; species
PBWW01000059.1	Archaea (Asgard)	2026747	Archaea; Asgard group; Candidatus Heimdallarchaeota; unclassified Candidatus Heimdallarchaeota; Candidatus Heimdallarchaeota archaeon	superkingdom; clade; phylum; no rank; species
PBWW01000060.1	Archaea (Asgard)	2026747	Archaea; Asgard group; Candidatus Heimdallarchaeota; unclassified Candidatus Heimdallarchaeota; Candidatus Heimdallarchaeota archaeon	superkingdom; clade; phylum; no rank; species
PBWW01000061.1	Archaea (Asgard)	2026747	Archaea; Asgard group; Candidatus Heimdallarchaeota; unclassified Candidatus Heimdallarchaeota; Candidatus Heimdallarchaeota archaeon	superkingdom; clade; phylum; no rank; species
PBWW01000062.1	Archaea (Asgard)	2026747	Archaea; Asgard group; Candidatus Heimdallarchaeota; unclassified Candidatus Heimdallarchaeota; Candidatus Heimdallarchaeota archaeon	superkingdom; clade; phylum; no rank; species
PBWW01000063.1	Archaea (Asgard)	2026747	Archaea; Asgard group; Candidatus Heimdallarchaeota; unclassified Candidatus Heimdallarchaeota; Candidatus Heimdallarchaeota archaeon	superkingdom; clade; phylum; no rank; species
PBWW01000064.1	Archaea (Asgard)	2026747	Archaea; Asgard group; Candidatus Heimdallarchaeota; unclassified Candidatus Heimdallarchaeota; Candidatus Heimdallarchaeota archaeon	superkingdom; clade; phylum; no rank; species
PBWW01000065.1	Archaea (Asgard)	2026747	Archaea; Asgard group; Candidatus Heimdallarchaeota; unclassified Candidatus Heimdallarchaeota; Candidatus Heimdallarchaeota archaeon	superkingdom; clade; phylum; no rank; species
PBWW01000066.1	Archaea (Asgard)	2026747	Archaea; Asgard group; Candidatus Heimdallarchaeota; unclassified Candidatus Heimdallarchaeota; Candidatus Heimdallarchaeota archaeon	superkingdom; clade; phylum; no rank; species
PBWW01000067.1	Archaea (Asgard)	2026747	Archaea; Asgard group; Candidatus Heimdallarchaeota; unclassified Candidatus Heimdallarchaeota; Candidatus Heimdallarchaeota archaeon	superkingdom; clade; phylum; no rank; species
PBWW01000068.1	Archaea (Asgard)	2026747	Archaea; Asgard group; Candidatus Heimdallarchaeota; unclassified Candidatus Heimdallarchaeota; Candidatus Heimdallarchaeota archaeon	superkingdom; clade; phylum; no rank; species
PBWW01000069.1	Archaea (Asgard)	2026747	Archaea; Asgard group; Candidatus Heimdallarchaeota; unclassified Candidatus Heimdallarchaeota; Candidatus Heimdallarchaeota archaeon	superkingdom; clade; phylum; no rank; species
PBWW01000070.1	Archaea (Asgard)	2026747	Archaea; Asgard group; Candidatus Heimdallarchaeota; unclassified Candidatus Heimdallarchaeota; Candidatus Heimdallarchaeota archaeon	superkingdom; clade; phylum; no rank; species
PBWW01000071.1	Archaea (Asgard)	2026747	Archaea; Asgard group; Candidatus Heimdallarchaeota; unclassified Candidatus Heimdallarchaeota; Candidatus Heimdallarchaeota archaeon	superkingdom; clade; phylum; no rank; species
PBWW01000072.1	Archaea (Asgard)	2026747	Archaea; Asgard group; Candidatus Heimdallarchaeota; unclassified Candidatus Heimdallarchaeota; Candidatus Heimdallarchaeota archaeon	superkingdom; clade; phylum; no rank; species
PBWW01000073.1	Archaea (Asgard)	2026747	Archaea; Asgard group; Candidatus Heimdallarchaeota; unclassified Candidatus Heimdallarchaeota; Candidatus Heimdallarchaeota archaeon	superkingdom; clade; phylum; no rank; species
PBWW01000074.1	Archaea (Asgard)	2026747	Archaea; Asgard group; Candidatus Heimdallarchaeota; unclassified Candidatus Heimdallarchaeota; Candidatus Heimdallarchaeota archaeon	superkingdom; clade; phylum; no rank; species
PBWW01000075.1	Archaea (Asgard)	2026747	Archaea; Asgard group; Candidatus Heimdallarchaeota; unclassified Candidatus Heimdallarchaeota; Candidatus Heimdallarchaeota archaeon	superkingdom; clade; phylum; no rank; species
PBWW01000076.1	Archaea (Asgard)	2026747	Archaea; Asgard group; Candidatus Heimdallarchaeota; unclassified Candidatus Heimdallarchaeota; Candidatus Heimdallarchaeota archaeon	superkingdom; clade; phylum; no rank; species
JYIM01000001.1	Archaea (Asgard)	1538547	Archaea; Asgard group; Candidatus Lokiarchaeota; Candidatus Lokiarchaeum; unclassified Lokiarchaeum; Candidatus Lokiarchaeum sp. GC14_75	superkingdom; clade; phylum; genus; no rank; species
JYIM01000002.1	Archaea (Asgard)	1538547	Archaea; Asgard group; Candidatus Lokiarchaeota; Candidatus Lokiarchaeum; unclassified Lokiarchaeum; Candidatus Lokiarchaeum sp. GC14_75	superkingdom; clade; phylum; genus; no rank; species
JYIM01000003.1	Archaea (Asgard)	1538547	Archaea; Asgard group; Candidatus Lokiarchaeota; Candidatus Lokiarchaeum; unclassified Lokiarchaeum; Candidatus Lokiarchaeum sp. GC14_75	superkingdom; clade; phylum; genus; no rank; species
JYIM01000004.1	Archaea (Asgard)	1538547	Archaea; Asgard group; Candidatus Lokiarchaeota; Candidatus Lokiarchaeum; unclassified Lokiarchaeum; Candidatus Lokiarchaeum sp. GC14_75	superkingdom; clade; phylum; genus; no rank; species
JYIM01000005.1	Archaea (Asgard)	1538547	Archaea; Asgard group; Candidatus Lokiarchaeota; Candidatus Lokiarchaeum; unclassified Lokiarchaeum; Candidatus Lokiarchaeum sp. GC14_75	superkingdom; clade; phylum; genus; no rank; species
JYIM01000006.1	Archaea (Asgard)	1538547	Archaea; Asgard group; Candidatus Lokiarchaeota; Candidatus Lokiarchaeum; unclassified Lokiarchaeum; Candidatus Lokiarchaeum sp. GC14_75	superkingdom; clade; phylum; genus; no rank; species
JYIM01000007.1	Archaea (Asgard)	1538547	Archaea; Asgard group; Candidatus Lokiarchaeota; Candidatus Lokiarchaeum; unclassified Lokiarchaeum; Candidatus Lokiarchaeum sp. GC14_75	superkingdom; clade; phylum; genus; no rank; species
JYIM01000008.1	Archaea (Asgard)	1538547	Archaea; Asgard group; Candidatus Lokiarchaeota; Candidatus Lokiarchaeum; unclassified Lokiarchaeum; Candidatus Lokiarchaeum sp. GC14_75	superkingdom; clade; phylum; genus; no rank; species
JYIM01000009.1	Archaea (Asgard)	1538547	Archaea; Asgard group; Candidatus Lokiarchaeota; Candidatus Lokiarchaeum; unclassified Lokiarchaeum; Candidatus Lokiarchaeum sp. GC14_75	superkingdom; clade; phylum; genus; no rank; species
JYIM01000010.1	Archaea (Asgard)	1538547	Archaea; Asgard group; Candidatus Lokiarchaeota; Candidatus Lokiarchaeum; unclassified Lokiarchaeum; Candidatus Lokiarchaeum sp. GC14_75	superkingdom; clade; phylum; genus; no rank; species
JYIM01000011.1	Archaea (Asgard)	1538547	Archaea; Asgard group; Candidatus Lokiarchaeota; Candidatus Lokiarchaeum; unclassified Lokiarchaeum; Candidatus Lokiarchaeum sp. GC14_75	superkingdom; clade; phylum; genus; no rank; species
JYIM01000012.1	Archaea (Asgard)	1538547	Archaea; Asgard group; Candidatus Lokiarchaeota; Candidatus Lokiarchaeum; unclassified Lokiarchaeum; Candidatus Lokiarchaeum sp. GC14_75	superkingdom; clade; phylum; genus; no rank; species
JYIM01000013.1	Archaea (Asgard)	1538547	Archaea; Asgard group; Candidatus Lokiarchaeota; Candidatus Lokiarchaeum; unclassified Lokiarchaeum; Candidatus Lokiarchaeum sp. GC14_75	superkingdom; clade; phylum; genus; no rank; species
JYIM01000014.1	Archaea (Asgard)	1538547	Archaea; Asgard group; Candidatus Lokiarchaeota; Candidatus Lokiarchaeum; unclassified Lokiarchaeum; Candidatus Lokiarchaeum sp. GC14_75	superkingdom; clade; phylum; genus; no rank; species
JYIM01000015.1	Archaea (Asgard)	1538547	Archaea; Asgard group; Candidatus Lokiarchaeota; Candidatus Lokiarchaeum; unclassified Lokiarchaeum; Candidatus Lokiarchaeum sp. GC14_75	superkingdom; clade; phylum; genus; no rank; species
JYIM01000016.1	Archaea (Asgard)	1538547	Archaea; Asgard group; Candidatus Lokiarchaeota; Candidatus Lokiarchaeum; unclassified Lokiarchaeum; Candidatus Lokiarchaeum sp. GC14_75	superkingdom; clade; phylum; genus; no rank; species
JYIM01000017.1	Archaea (Asgard)	1538547	Archaea; Asgard group; Candidatus Lokiarchaeota; Candidatus Lokiarchaeum; unclassified Lokiarchaeum; Candidatus Lokiarchaeum sp. GC14_75	superkingdom; clade; phylum; genus; no rank; species
JYIM01000018.1	Archaea (Asgard)	1538547	Archaea; Asgard group; Candidatus Lokiarchaeota; Candidatus Lokiarchaeum; unclassified Lokiarchaeum; Candidatus Lokiarchaeum sp. GC14_75	superkingdom; clade; phylum; genus; no rank; species
JYIM01000019.1	Archaea (Asgard)	1538547	Archaea; Asgard group; Candidatus Lokiarchaeota; Candidatus Lokiarchaeum; unclassified Lokiarchaeum; Candidatus Lokiarchaeum sp. GC14_75	superkingdom; clade; phylum; genus; no rank; species
JYIM01000020.1	Archaea (Asgard)	1538547	Archaea; Asgard group; Candidatus Lokiarchaeota; Candidatus Lokiarchaeum; unclassified Lokiarchaeum; Candidatus Lokiarchaeum sp. GC14_75	superkingdom; clade; phylum; genus; no rank; species
JYIM01000021.1	Archaea (Asgard)	1538547	Archaea; Asgard group; Candidatus Lokiarchaeota; Candidatus Lokiarchaeum; unclassified Lokiarchaeum; Candidatus Lokiarchaeum sp. GC14_75	superkingdom; clade; phylum; genus; no rank; species
JYIM01000022.1	Archaea (Asgard)	1538547	Archaea; Asgard group; Candidatus Lokiarchaeota; Candidatus Lokiarchaeum; unclassified Lokiarchaeum; Candidatus Lokiarchaeum sp. GC14_75	superkingdom; clade; phylum; genus; no rank; species
JYIM01000023.1	Archaea (Asgard)	1538547	Archaea; Asgard group; Candidatus Lokiarchaeota; Candidatus Lokiarchaeum; unclassified Lokiarchaeum; Candidatus Lokiarchaeum sp. GC14_75	superkingdom; clade; phylum; genus; no rank; species
JYIM01000024.1	Archaea (Asgard)	1538547	Archaea; Asgard group; Candidatus Lokiarchaeota; Candidatus Lokiarchaeum; unclassified Lokiarchaeum; Candidatus Lokiarchaeum sp. GC14_75	superkingdom; clade; phylum; genus; no rank; species
JYIM01000025.1	Archaea (Asgard)	1538547	Archaea; Asgard group; Candidatus Lokiarchaeota; Candidatus Lokiarchaeum; unclassified Lokiarchaeum; Candidatus Lokiarchaeum sp. GC14_75	superkingdom; clade; phylum; genus; no rank; species
JYIM01000026.1	Archaea (Asgard)	1538547	Archaea; Asgard group; Candidatus Lokiarchaeota; Candidatus Lokiarchaeum; unclassified Lokiarchaeum; Candidatus Lokiarchaeum sp. GC14_75	superkingdom; clade; phylum; genus; no rank; species
JYIM01000027.1	Archaea (Asgard)	1538547	Archaea; Asgard group; Candidatus Lokiarchaeota; Candidatus Lokiarchaeum; unclassified Lokiarchaeum; Candidatus Lokiarchaeum sp. GC14_75	superkingdom; clade; phylum; genus; no rank; species
JYIM01000028.1	Archaea (Asgard)	1538547	Archaea; Asgard group; Candidatus Lokiarchaeota; Candidatus Lokiarchaeum; unclassified Lokiarchaeum; Candidatus Lokiarchaeum sp. GC14_75	superkingdom; clade; phylum; genus; no rank; species
JYIM01000029.1	Archaea (Asgard)	1538547	Archaea; Asgard group; Candidatus Lokiarchaeota; Candidatus Lokiarchaeum; unclassified Lokiarchaeum; Candidatus Lokiarchaeum sp. GC14_75	superkingdom; clade; phylum; genus; no rank; species
JYIM01000030.1	Archaea (Asgard)	1538547	Archaea; Asgard group; Candidatus Lokiarchaeota; Candidatus Lokiarchaeum; unclassified Lokiarchaeum; Candidatus Lokiarchaeum sp. GC14_75	superkingdom; clade; phylum; genus; no rank; species
JYIM01000031.1	Archaea (Asgard)	1538547	Archaea; Asgard group; Candidatus Lokiarchaeota; Candidatus Lokiarchaeum; unclassified Lokiarchaeum; Candidatus Lokiarchaeum sp. GC14_75	superkingdom; clade; phylum; genus; no rank; species
JYIM01000032.1	Archaea (Asgard)	1538547	Archaea; Asgard group; Candidatus Lokiarchaeota; Candidatus Lokiarchaeum; unclassified Lokiarchaeum; Candidatus Lokiarchaeum sp. GC14_75	superkingdom; clade; phylum; genus; no rank; species
JYIM01000033.1	Archaea (Asgard)	1538547	Archaea; Asgard group; Candidatus Lokiarchaeota; Candidatus Lokiarchaeum; unclassified Lokiarchaeum; Candidatus Lokiarchaeum sp. GC14_75	superkingdom; clade; phylum; genus; no rank; species
JYIM01000034.1	Archaea (Asgard)	1538547	Archaea; Asgard group; Candidatus Lokiarchaeota; Candidatus Lokiarchaeum; unclassified Lokiarchaeum; Candidatus Lokiarchaeum sp. GC14_75	superkingdom; clade; phylum; genus; no rank; species
JYIM01000035.1	Archaea (Asgard)	1538547	Archaea; Asgard group; Candidatus Lokiarchaeota; Candidatus Lokiarchaeum; unclassified Lokiarchaeum; Candidatus Lokiarchaeum sp. GC14_75	superkingdom; clade; phylum; genus; no rank; species
JYIM01000036.1	Archaea (Asgard)	1538547	Archaea; Asgard group; Candidatus Lokiarchaeota; Candidatus Lokiarchaeum; unclassified Lokiarchaeum; Candidatus Lokiarchaeum sp. GC14_75	superkingdom; clade; phylum; genus; no rank; species
JYIM01000037.1	Archaea (Asgard)	1538547	Archaea; Asgard group; Candidatus Lokiarchaeota; Candidatus Lokiarchaeum; unclassified Lokiarchaeum; Candidatus Lokiarchaeum sp. GC14_75	superkingdom; clade; phylum; genus; no rank; species
JYIM01000038.1	Archaea (Asgard)	1538547	Archaea; Asgard group; Candidatus Lokiarchaeota; Candidatus Lokiarchaeum; unclassified Lokiarchaeum; Candidatus Lokiarchaeum sp. GC14_75	superkingdom; clade; phylum; genus; no rank; species
JYIM01000039.1	Archaea (Asgard)	1538547	Archaea; Asgard group; Candidatus Lokiarchaeota; Candidatus Lokiarchaeum; unclassified Lokiarchaeum; Candidatus Lokiarchaeum sp. GC14_75	superkingdom; clade; phylum; genus; no rank; species
JYIM01000040.1	Archaea (Asgard)	1538547	Archaea; Asgard group; Candidatus Lokiarchaeota; Candidatus Lokiarchaeum; unclassified Lokiarchaeum; Candidatus Lokiarchaeum sp. GC14_75	superkingdom; clade; phylum; genus; no rank; species
JYIM01000041.1	Archaea (Asgard)	1538547	Archaea; Asgard group; Candidatus Lokiarchaeota; Candidatus Lokiarchaeum; unclassified Lokiarchaeum; Candidatus Lokiarchaeum sp. GC14_75	superkingdom; clade; phylum; genus; no rank; species
JYIM01000042.1	Archaea (Asgard)	1538547	Archaea; Asgard group; Candidatus Lokiarchaeota; Candidatus Lokiarchaeum; unclassified Lokiarchaeum; Candidatus Lokiarchaeum sp. GC14_75	superkingdom; clade; phylum; genus; no rank; species
JYIM01000043.1	Archaea (Asgard)	1538547	Archaea; Asgard group; Candidatus Lokiarchaeota; Candidatus Lokiarchaeum; unclassified Lokiarchaeum; Candidatus Lokiarchaeum sp. GC14_75	superkingdom; clade; phylum; genus; no rank; species
JYIM01000044.1	Archaea (Asgard)	1538547	Archaea; Asgard group; Candidatus Lokiarchaeota; Candidatus Lokiarchaeum; unclassified Lokiarchaeum; Candidatus Lokiarchaeum sp. GC14_75	superkingdom; clade; phylum; genus; no rank; species
JYIM01000045.1	Archaea (Asgard)	1538547	Archaea; Asgard group; Candidatus Lokiarchaeota; Candidatus Lokiarchaeum; unclassified Lokiarchaeum; Candidatus Lokiarchaeum sp. GC14_75	superkingdom; clade; phylum; genus; no rank; species
JYIM01000046.1	Archaea (Asgard)	1538547	Archaea; Asgard group; Candidatus Lokiarchaeota; Candidatus Lokiarchaeum; unclassified Lokiarchaeum; Candidatus Lokiarchaeum sp. GC14_75	superkingdom; clade; phylum; genus; no rank; species
JYIM01000047.1	Archaea (Asgard)	1538547	Archaea; Asgard group; Candidatus Lokiarchaeota; Candidatus Lokiarchaeum; unclassified Lokiarchaeum; Candidatus Lokiarchaeum sp. GC14_75	superkingdom; clade; phylum; genus; no rank; species
JYIM01000048.1	Archaea (Asgard)	1538547	Archaea; Asgard group; Candidatus Lokiarchaeota; Candidatus Lokiarchaeum; unclassified Lokiarchaeum; Candidatus Lokiarchaeum sp. GC14_75	superkingdom; clade; phylum; genus; no rank; species
JYIM01000049.1	Archaea (Asgard)	1538547	Archaea; Asgard group; Candidatus Lokiarchaeota; Candidatus Lokiarchaeum; unclassified Lokiarchaeum; Candidatus Lokiarchaeum sp. GC14_75	superkingdom; clade; phylum; genus; no rank; species
JYIM01000050.1	Archaea (Asgard)	1538547	Archaea; Asgard group; Candidatus Lokiarchaeota; Candidatus Lokiarchaeum; unclassified Lokiarchaeum; Candidatus Lokiarchaeum sp. GC14_75	superkingdom; clade; phylum; genus; no rank; species
JYIM01000051.1	Archaea (Asgard)	1538547	Archaea; Asgard group; Candidatus Lokiarchaeota; Candidatus Lokiarchaeum; unclassified Lokiarchaeum; Candidatus Lokiarchaeum sp. GC14_75	superkingdom; clade; phylum; genus; no rank; species
JYIM01000052.1	Archaea (Asgard)	1538547	Archaea; Asgard group; Candidatus Lokiarchaeota; Candidatus Lokiarchaeum; unclassified Lokiarchaeum; Candidatus Lokiarchaeum sp. GC14_75	superkingdom; clade; phylum; genus; no rank; species
JYIM01000053.1	Archaea (Asgard)	1538547	Archaea; Asgard group; Candidatus Lokiarchaeota; Candidatus Lokiarchaeum; unclassified Lokiarchaeum; Candidatus Lokiarchaeum sp. GC14_75	superkingdom; clade; phylum; genus; no rank; species
JYIM01000054.1	Archaea (Asgard)	1538547	Archaea; Asgard group; Candidatus Lokiarchaeota; Candidatus Lokiarchaeum; unclassified Lokiarchaeum; Candidatus Lokiarchaeum sp. GC14_75	superkingdom; clade; phylum; genus; no rank; species
JYIM01000055.1	Archaea (Asgard)	1538547	Archaea; Asgard group; Candidatus Lokiarchaeota; Candidatus Lokiarchaeum; unclassified Lokiarchaeum; Candidatus Lokiarchaeum sp. GC14_75	superkingdom; clade; phylum; genus; no rank; species
JYIM01000056.1	Archaea (Asgard)	1538547	Archaea; Asgard group; Candidatus Lokiarchaeota; Candidatus Lokiarchaeum; unclassified Lokiarchaeum; Candidatus Lokiarchaeum sp. GC14_75	superkingdom; clade; phylum; genus; no rank; species
JYIM01000057.1	Archaea (Asgard)	1538547	Archaea; Asgard group; Candidatus Lokiarchaeota; Candidatus Lokiarchaeum; unclassified Lokiarchaeum; Candidatus Lokiarchaeum sp. GC14_75	superkingdom; clade; phylum; genus; no rank; species
JYIM01000058.1	Archaea (Asgard)	1538547	Archaea; Asgard group; Candidatus Lokiarchaeota; Candidatus Lokiarchaeum; unclassified Lokiarchaeum; Candidatus Lokiarchaeum sp. GC14_75	superkingdom; clade; phylum; genus; no rank; species
JYIM01000059.1	Archaea (Asgard)	1538547	Archaea; Asgard group; Candidatus Lokiarchaeota; Candidatus Lokiarchaeum; unclassified Lokiarchaeum; Candidatus Lokiarchaeum sp. GC14_75	superkingdom; clade; phylum; genus; no rank; species
JYIM01000060.1	Archaea (Asgard)	1538547	Archaea; Asgard group; Candidatus Lokiarchaeota; Candidatus Lokiarchaeum; unclassified Lokiarchaeum; Candidatus Lokiarchaeum sp. GC14_75	superkingdom; clade; phylum; genus; no rank; species
JYIM01000061.1	Archaea (Asgard)	1538547	Archaea; Asgard group; Candidatus Lokiarchaeota; Candidatus Lokiarchaeum; unclassified Lokiarchaeum; Candidatus Lokiarchaeum sp. GC14_75	superkingdom; clade; phylum; genus; no rank; species
JYIM01000062.1	Archaea (Asgard)	1538547	Archaea; Asgard group; Candidatus Lokiarchaeota; Candidatus Lokiarchaeum; unclassified Lokiarchaeum; Candidatus Lokiarchaeum sp. GC14_75	superkingdom; clade; phylum; genus; no rank; species
JYIM01000063.1	Archaea (Asgard)	1538547	Archaea; Asgard group; Candidatus Lokiarchaeota; Candidatus Lokiarchaeum; unclassified Lokiarchaeum; Candidatus Lokiarchaeum sp. GC14_75	superkingdom; clade; phylum; genus; no rank; species
JYIM01000064.1	Archaea (Asgard)	1538547	Archaea; Asgard group; Candidatus Lokiarchaeota; Candidatus Lokiarchaeum; unclassified Lokiarchaeum; Candidatus Lokiarchaeum sp. GC14_75	superkingdom; clade; phylum; genus; no rank; species
JYIM01000065.1	Archaea (Asgard)	1538547	Archaea; Asgard group; Candidatus Lokiarchaeota; Candidatus Lokiarchaeum; unclassified Lokiarchaeum; Candidatus Lokiarchaeum sp. GC14_75	superkingdom; clade; phylum; genus; no rank; species
JYIM01000066.1	Archaea (Asgard)	1538547	Archaea; Asgard group; Candidatus Lokiarchaeota; Candidatus Lokiarchaeum; unclassified Lokiarchaeum; Candidatus Lokiarchaeum sp. GC14_75	superkingdom; clade; phylum; genus; no rank; species
JYIM01000067.1	Archaea (Asgard)	1538547	Archaea; Asgard group; Candidatus Lokiarchaeota; Candidatus Lokiarchaeum; unclassified Lokiarchaeum; Candidatus Lokiarchaeum sp. GC14_75	superkingdom; clade; phylum; genus; no rank; species
JYIM01000068.1	Archaea (Asgard)	1538547	Archaea; Asgard group; Candidatus Lokiarchaeota; Candidatus Lokiarchaeum; unclassified Lokiarchaeum; Candidatus Lokiarchaeum sp. GC14_75	superkingdom; clade; phylum; genus; no rank; species
JYIM01000069.1	Archaea (Asgard)	1538547	Archaea; Asgard group; Candidatus Lokiarchaeota; Candidatus Lokiarchaeum; unclassified Lokiarchaeum; Candidatus Lokiarchaeum sp. GC14_75	superkingdom; clade; phylum; genus; no rank; species
JYIM01000070.1	Archaea (Asgard)	1538547	Archaea; Asgard group; Candidatus Lokiarchaeota; Candidatus Lokiarchaeum; unclassified Lokiarchaeum; Candidatus Lokiarchaeum sp. GC14_75	superkingdom; clade; phylum; genus; no rank; species
JYIM01000071.1	Archaea (Asgard)	1538547	Archaea; Asgard group; Candidatus Lokiarchaeota; Candidatus Lokiarchaeum; unclassified Lokiarchaeum; Candidatus Lokiarchaeum sp. GC14_75	superkingdom; clade; phylum; genus; no rank; species
JYIM01000072.1	Archaea (Asgard)	1538547	Archaea; Asgard group; Candidatus Lokiarchaeota; Candidatus Lokiarchaeum; unclassified Lokiarchaeum; Candidatus Lokiarchaeum sp. GC14_75	superkingdom; clade; phylum; genus; no rank; species
JYIM01000073.1	Archaea (Asgard)	1538547	Archaea; Asgard group; Candidatus Lokiarchaeota; Candidatus Lokiarchaeum; unclassified Lokiarchaeum; Candidatus Lokiarchaeum sp. GC14_75	superkingdom; clade; phylum; genus; no rank; species
JYIM01000074.1	Archaea (Asgard)	1538547	Archaea; Asgard group; Candidatus Lokiarchaeota; Candidatus Lokiarchaeum; unclassified Lokiarchaeum; Candidatus Lokiarchaeum sp. GC14_75	superkingdom; clade; phylum; genus; no rank; species
JYIM01000075.1	Archaea (Asgard)	1538547	Archaea; Asgard group; Candidatus Lokiarchaeota; Candidatus Lokiarchaeum; unclassified Lokiarchaeum; Candidatus Lokiarchaeum sp. GC14_75	superkingdom; clade; phylum; genus; no rank; species
JYIM01000076.1	Archaea (Asgard)	1538547	Archaea; Asgard group; Candidatus Lokiarchaeota; Candidatus Lokiarchaeum; unclassified Lokiarchaeum; Candidatus Lokiarchaeum sp. GC14_75	superkingdom; clade; phylum; genus; no rank; species
JYIM01000077.1	Archaea (Asgard)	1538547	Archaea; Asgard group; Candidatus Lokiarchaeota; Candidatus Lokiarchaeum; unclassified Lokiarchaeum; Candidatus Lokiarchaeum sp. GC14_75	superkingdom; clade; phylum; genus; no rank; species
JYIM01000078.1	Archaea (Asgard)	1538547	Archaea; Asgard group; Candidatus Lokiarchaeota; Candidatus Lokiarchaeum; unclassified Lokiarchaeum; Candidatus Lokiarchaeum sp. GC14_75	superkingdom; clade; phylum; genus; no rank; species
JYIM01000079.1	Archaea (Asgard)	1538547	Archaea; Asgard group; Candidatus Lokiarchaeota; Candidatus Lokiarchaeum; unclassified Lokiarchaeum; Candidatus Lokiarchaeum sp. GC14_75	superkingdom; clade; phylum; genus; no rank; species
JYIM01000080.1	Archaea (Asgard)	1538547	Archaea; Asgard group; Candidatus Lokiarchaeota; Candidatus Lokiarchaeum; unclassified Lokiarchaeum; Candidatus Lokiarchaeum sp. GC14_75	superkingdom; clade; phylum; genus; no rank; species
JYIM01000081.1	Archaea (Asgard)	1538547	Archaea; Asgard group; Candidatus Lokiarchaeota; Candidatus Lokiarchaeum; unclassified Lokiarchaeum; Candidatus Lokiarchaeum sp. GC14_75	superkingdom; clade; phylum; genus; no rank; species
JYIM01000082.1	Archaea (Asgard)	1538547	Archaea; Asgard group; Candidatus Lokiarchaeota; Candidatus Lokiarchaeum; unclassified Lokiarchaeum; Candidatus Lokiarchaeum sp. GC14_75	superkingdom; clade; phylum; genus; no rank; species
JYIM01000083.1	Archaea (Asgard)	1538547	Archaea; Asgard group; Candidatus Lokiarchaeota; Candidatus Lokiarchaeum; unclassified Lokiarchaeum; Candidatus Lokiarchaeum sp. GC14_75	superkingdom; clade; phylum; genus; no rank; species
JYIM01000084.1	Archaea (Asgard)	1538547	Archaea; Asgard group; Candidatus Lokiarchaeota; Candidatus Lokiarchaeum; unclassified Lokiarchaeum; Candidatus Lokiarchaeum sp. GC14_75	superkingdom; clade; phylum; genus; no rank; species
JYIM01000085.1	Archaea (Asgard)	1538547	Archaea; Asgard group; Candidatus Lokiarchaeota; Candidatus Lokiarchaeum; unclassified Lokiarchaeum; Candidatus Lokiarchaeum sp. GC14_75	superkingdom; clade; phylum; genus; no rank; species
JYIM01000086.1	Archaea (Asgard)	1538547	Archaea; Asgard group; Candidatus Lokiarchaeota; Candidatus Lokiarchaeum; unclassified Lokiarchaeum; Candidatus Lokiarchaeum sp. GC14_75	superkingdom; clade; phylum; genus; no rank; species
JYIM01000087.1	Archaea (Asgard)	1538547	Archaea; Asgard group; Candidatus Lokiarchaeota; Candidatus Lokiarchaeum; unclassified Lokiarchaeum; Candidatus Lokiarchaeum sp. GC14_75	superkingdom; clade; phylum; genus; no rank; species
JYIM01000088.1	Archaea (Asgard)	1538547	Archaea; Asgard group; Candidatus Lokiarchaeota; Candidatus Lokiarchaeum; unclassified Lokiarchaeum; Candidatus Lokiarchaeum sp. GC14_75	superkingdom; clade; phylum; genus; no rank; species
JYIM01000089.1	Archaea (Asgard)	1538547	Archaea; Asgard group; Candidatus Lokiarchaeota; Candidatus Lokiarchaeum; unclassified Lokiarchaeum; Candidatus Lokiarchaeum sp. GC14_75	superkingdom; clade; phylum; genus; no rank; species
JYIM01000090.1	Archaea (Asgard)	1538547	Archaea; Asgard group; Candidatus Lokiarchaeota; Candidatus Lokiarchaeum; unclassified Lokiarchaeum; Candidatus Lokiarchaeum sp. GC14_75	superkingdom; clade; phylum; genus; no rank; species
JYIM01000091.1	Archaea (Asgard)	1538547	Archaea; Asgard group; Candidatus Lokiarchaeota; Candidatus Lokiarchaeum; unclassified Lokiarchaeum; Candidatus Lokiarchaeum sp. GC14_75	superkingdom; clade; phylum; genus; no rank; species
JYIM01000092.1	Archaea (Asgard)	1538547	Archaea; Asgard group; Candidatus Lokiarchaeota; Candidatus Lokiarchaeum; unclassified Lokiarchaeum; Candidatus Lokiarchaeum sp. GC14_75	superkingdom; clade; phylum; genus; no rank; species
JYIM01000093.1	Archaea (Asgard)	1538547	Archaea; Asgard group; Candidatus Lokiarchaeota; Candidatus Lokiarchaeum; unclassified Lokiarchaeum; Candidatus Lokiarchaeum sp. GC14_75	superkingdom; clade; phylum; genus; no rank; species
JYIM01000094.1	Archaea (Asgard)	1538547	Archaea; Asgard group; Candidatus Lokiarchaeota; Candidatus Lokiarchaeum; unclassified Lokiarchaeum; Candidatus Lokiarchaeum sp. GC14_75	superkingdom; clade; phylum; genus; no rank; species
JYIM01000095.1	Archaea (Asgard)	1538547	Archaea; Asgard group; Candidatus Lokiarchaeota; Candidatus Lokiarchaeum; unclassified Lokiarchaeum; Candidatus Lokiarchaeum sp. GC14_75	superkingdom; clade; phylum; genus; no rank; species
JYIM01000096.1	Archaea (Asgard)	1538547	Archaea; Asgard group; Candidatus Lokiarchaeota; Candidatus Lokiarchaeum; unclassified Lokiarchaeum; Candidatus Lokiarchaeum sp. GC14_75	superkingdom; clade; phylum; genus; no rank; species
JYIM01000097.1	Archaea (Asgard)	1538547	Archaea; Asgard group; Candidatus Lokiarchaeota; Candidatus Lokiarchaeum; unclassified Lokiarchaeum; Candidatus Lokiarchaeum sp. GC14_75	superkingdom; clade; phylum; genus; no rank; species
JYIM01000098.1	Archaea (Asgard)	1538547	Archaea; Asgard group; Candidatus Lokiarchaeota; Candidatus Lokiarchaeum; unclassified Lokiarchaeum; Candidatus Lokiarchaeum sp. GC14_75	superkingdom; clade; phylum; genus; no rank; species
JYIM01000099.1	Archaea (Asgard)	1538547	Archaea; Asgard group; Candidatus Lokiarchaeota; Candidatus Lokiarchaeum; unclassified Lokiarchaeum; Candidatus Lokiarchaeum sp. GC14_75	superkingdom; clade; phylum; genus; no rank; species
JYIM01000100.1	Archaea (Asgard)	1538547	Archaea; Asgard group; Candidatus Lokiarchaeota; Candidatus Lokiarchaeum; unclassified Lokiarchaeum; Candidatus Lokiarchaeum sp. GC14_75	superkingdom; clade; phylum; genus; no rank; species
JYIM01000101.1	Archaea (Asgard)	1538547	Archaea; Asgard group; Candidatus Lokiarchaeota; Candidatus Lokiarchaeum; unclassified Lokiarchaeum; Candidatus Lokiarchaeum sp. GC14_75	superkingdom; clade; phylum; genus; no rank; species
JYIM01000102.1	Archaea (Asgard)	1538547	Archaea; Asgard group; Candidatus Lokiarchaeota; Candidatus Lokiarchaeum; unclassified Lokiarchaeum; Candidatus Lokiarchaeum sp. GC14_75	superkingdom; clade; phylum; genus; no rank; species
JYIM01000103.1	Archaea (Asgard)	1538547	Archaea; Asgard group; Candidatus Lokiarchaeota; Candidatus Lokiarchaeum; unclassified Lokiarchaeum; Candidatus Lokiarchaeum sp. GC14_75	superkingdom; clade; phylum; genus; no rank; species
JYIM01000104.1	Archaea (Asgard)	1538547	Archaea; Asgard group; Candidatus Lokiarchaeota; Candidatus Lokiarchaeum; unclassified Lokiarchaeum; Candidatus Lokiarchaeum sp. GC14_75	superkingdom; clade; phylum; genus; no rank; species
JYIM01000105.1	Archaea (Asgard)	1538547	Archaea; Asgard group; Candidatus Lokiarchaeota; Candidatus Lokiarchaeum; unclassified Lokiarchaeum; Candidatus Lokiarchaeum sp. GC14_75	superkingdom; clade; phylum; genus; no rank; species
JYIM01000106.1	Archaea (Asgard)	1538547	Archaea; Asgard group; Candidatus Lokiarchaeota; Candidatus Lokiarchaeum; unclassified Lokiarchaeum; Candidatus Lokiarchaeum sp. GC14_75	superkingdom; clade; phylum; genus; no rank; species
JYIM01000107.1	Archaea (Asgard)	1538547	Archaea; Asgard group; Candidatus Lokiarchaeota; Candidatus Lokiarchaeum; unclassified Lokiarchaeum; Candidatus Lokiarchaeum sp. GC14_75	superkingdom; clade; phylum; genus; no rank; species
JYIM01000108.1	Archaea (Asgard)	1538547	Archaea; Asgard group; Candidatus Lokiarchaeota; Candidatus Lokiarchaeum; unclassified Lokiarchaeum; Candidatus Lokiarchaeum sp. GC14_75	superkingdom; clade; phylum; genus; no rank; species
JYIM01000109.1	Archaea (Asgard)	1538547	Archaea; Asgard group; Candidatus Lokiarchaeota; Candidatus Lokiarchaeum; unclassified Lokiarchaeum; Candidatus Lokiarchaeum sp. GC14_75	superkingdom; clade; phylum; genus; no rank; species
JYIM01000110.1	Archaea (Asgard)	1538547	Archaea; Asgard group; Candidatus Lokiarchaeota; Candidatus Lokiarchaeum; unclassified Lokiarchaeum; Candidatus Lokiarchaeum sp. GC14_75	superkingdom; clade; phylum; genus; no rank; species
JYIM01000111.1	Archaea (Asgard)	1538547	Archaea; Asgard group; Candidatus Lokiarchaeota; Candidatus Lokiarchaeum; unclassified Lokiarchaeum; Candidatus Lokiarchaeum sp. GC14_75	superkingdom; clade; phylum; genus; no rank; species
JYIM01000112.1	Archaea (Asgard)	1538547	Archaea; Asgard group; Candidatus Lokiarchaeota; Candidatus Lokiarchaeum; unclassified Lokiarchaeum; Candidatus Lokiarchaeum sp. GC14_75	superkingdom; clade; phylum; genus; no rank; species
JYIM01000113.1	Archaea (Asgard)	1538547	Archaea; Asgard group; Candidatus Lokiarchaeota; Candidatus Lokiarchaeum; unclassified Lokiarchaeum; Candidatus Lokiarchaeum sp. GC14_75	superkingdom; clade; phylum; genus; no rank; species
JYIM01000114.1	Archaea (Asgard)	1538547	Archaea; Asgard group; Candidatus Lokiarchaeota; Candidatus Lokiarchaeum; unclassified Lokiarchaeum; Candidatus Lokiarchaeum sp. GC14_75	superkingdom; clade; phylum; genus; no rank; species
JYIM01000115.1	Archaea (Asgard)	1538547	Archaea; Asgard group; Candidatus Lokiarchaeota; Candidatus Lokiarchaeum; unclassified Lokiarchaeum; Candidatus Lokiarchaeum sp. GC14_75	superkingdom; clade; phylum; genus; no rank; species
JYIM01000116.1	Archaea (Asgard)	1538547	Archaea; Asgard group; Candidatus Lokiarchaeota; Candidatus Lokiarchaeum; unclassified Lokiarchaeum; Candidatus Lokiarchaeum sp. GC14_75	superkingdom; clade; phylum; genus; no rank; species
JYIM01000117.1	Archaea (Asgard)	1538547	Archaea; Asgard group; Candidatus Lokiarchaeota; Candidatus Lokiarchaeum; unclassified Lokiarchaeum; Candidatus Lokiarchaeum sp. GC14_75	superkingdom; clade; phylum; genus; no rank; species
JYIM01000118.1	Archaea (Asgard)	1538547	Archaea; Asgard group; Candidatus Lokiarchaeota; Candidatus Lokiarchaeum; unclassified Lokiarchaeum; Candidatus Lokiarchaeum sp. GC14_75	superkingdom; clade; phylum; genus; no rank; species
JYIM01000119.1	Archaea (Asgard)	1538547	Archaea; Asgard group; Candidatus Lokiarchaeota; Candidatus Lokiarchaeum; unclassified Lokiarchaeum; Candidatus Lokiarchaeum sp. GC14_75	superkingdom; clade; phylum; genus; no rank; species
JYIM01000120.1	Archaea (Asgard)	1538547	Archaea; Asgard group; Candidatus Lokiarchaeota; Candidatus Lokiarchaeum; unclassified Lokiarchaeum; Candidatus Lokiarchaeum sp. GC14_75	superkingdom; clade; phylum; genus; no rank; species
JYIM01000121.1	Archaea (Asgard)	1538547	Archaea; Asgard group; Candidatus Lokiarchaeota; Candidatus Lokiarchaeum; unclassified Lokiarchaeum; Candidatus Lokiarchaeum sp. GC14_75	superkingdom; clade; phylum; genus; no rank; species
JYIM01000122.1	Archaea (Asgard)	1538547	Archaea; Asgard group; Candidatus Lokiarchaeota; Candidatus Lokiarchaeum; unclassified Lokiarchaeum; Candidatus Lokiarchaeum sp. GC14_75	superkingdom; clade; phylum; genus; no rank; species
JYIM01000123.1	Archaea (Asgard)	1538547	Archaea; Asgard group; Candidatus Lokiarchaeota; Candidatus Lokiarchaeum; unclassified Lokiarchaeum; Candidatus Lokiarchaeum sp. GC14_75	superkingdom; clade; phylum; genus; no rank; species
JYIM01000124.1	Archaea (Asgard)	1538547	Archaea; Asgard group; Candidatus Lokiarchaeota; Candidatus Lokiarchaeum; unclassified Lokiarchaeum; Candidatus Lokiarchaeum sp. GC14_75	superkingdom; clade; phylum; genus; no rank; species
JYIM01000125.1	Archaea (Asgard)	1538547	Archaea; Asgard group; Candidatus Lokiarchaeota; Candidatus Lokiarchaeum; unclassified Lokiarchaeum; Candidatus Lokiarchaeum sp. GC14_75	superkingdom; clade; phylum; genus; no rank; species
JYIM01000126.1	Archaea (Asgard)	1538547	Archaea; Asgard group; Candidatus Lokiarchaeota; Candidatus Lokiarchaeum; unclassified Lokiarchaeum; Candidatus Lokiarchaeum sp. GC14_75	superkingdom; clade; phylum; genus; no rank; species
JYIM01000127.1	Archaea (Asgard)	1538547	Archaea; Asgard group; Candidatus Lokiarchaeota; Candidatus Lokiarchaeum; unclassified Lokiarchaeum; Candidatus Lokiarchaeum sp. GC14_75	superkingdom; clade; phylum; genus; no rank; species
JYIM01000128.1	Archaea (Asgard)	1538547	Archaea; Asgard group; Candidatus Lokiarchaeota; Candidatus Lokiarchaeum; unclassified Lokiarchaeum; Candidatus Lokiarchaeum sp. GC14_75	superkingdom; clade; phylum; genus; no rank; species
JYIM01000129.1	Archaea (Asgard)	1538547	Archaea; Asgard group; Candidatus Lokiarchaeota; Candidatus Lokiarchaeum; unclassified Lokiarchaeum; Candidatus Lokiarchaeum sp. GC14_75	superkingdom; clade; phylum; genus; no rank; species
JYIM01000130.1	Archaea (Asgard)	1538547	Archaea; Asgard group; Candidatus Lokiarchaeota; Candidatus Lokiarchaeum; unclassified Lokiarchaeum; Candidatus Lokiarchaeum sp. GC14_75	superkingdom; clade; phylum; genus; no rank; species
JYIM01000131.1	Archaea (Asgard)	1538547	Archaea; Asgard group; Candidatus Lokiarchaeota; Candidatus Lokiarchaeum; unclassified Lokiarchaeum; Candidatus Lokiarchaeum sp. GC14_75	superkingdom; clade; phylum; genus; no rank; species
JYIM01000132.1	Archaea (Asgard)	1538547	Archaea; Asgard group; Candidatus Lokiarchaeota; Candidatus Lokiarchaeum; unclassified Lokiarchaeum; Candidatus Lokiarchaeum sp. GC14_75	superkingdom; clade; phylum; genus; no rank; species
JYIM01000133.1	Archaea (Asgard)	1538547	Archaea; Asgard group; Candidatus Lokiarchaeota; Candidatus Lokiarchaeum; unclassified Lokiarchaeum; Candidatus Lokiarchaeum sp. GC14_75	superkingdom; clade; phylum; genus; no rank; species
JYIM01000134.1	Archaea (Asgard)	1538547	Archaea; Asgard group; Candidatus Lokiarchaeota; Candidatus Lokiarchaeum; unclassified Lokiarchaeum; Candidatus Lokiarchaeum sp. GC14_75	superkingdom; clade; phylum; genus; no rank; species
JYIM01000135.1	Archaea (Asgard)	1538547	Archaea; Asgard group; Candidatus Lokiarchaeota; Candidatus Lokiarchaeum; unclassified Lokiarchaeum; Candidatus Lokiarchaeum sp. GC14_75	superkingdom; clade; phylum; genus; no rank; species
JYIM01000136.1	Archaea (Asgard)	1538547	Archaea; Asgard group; Candidatus Lokiarchaeota; Candidatus Lokiarchaeum; unclassified Lokiarchaeum; Candidatus Lokiarchaeum sp. GC14_75	superkingdom; clade; phylum; genus; no rank; species
JYIM01000137.1	Archaea (Asgard)	1538547	Archaea; Asgard group; Candidatus Lokiarchaeota; Candidatus Lokiarchaeum; unclassified Lokiarchaeum; Candidatus Lokiarchaeum sp. GC14_75	superkingdom; clade; phylum; genus; no rank; species
JYIM01000138.1	Archaea (Asgard)	1538547	Archaea; Asgard group; Candidatus Lokiarchaeota; Candidatus Lokiarchaeum; unclassified Lokiarchaeum; Candidatus Lokiarchaeum sp. GC14_75	superkingdom; clade; phylum; genus; no rank; species
JYIM01000139.1	Archaea (Asgard)	1538547	Archaea; Asgard group; Candidatus Lokiarchaeota; Candidatus Lokiarchaeum; unclassified Lokiarchaeum; Candidatus Lokiarchaeum sp. GC14_75	superkingdom; clade; phylum; genus; no rank; species
JYIM01000140.1	Archaea (Asgard)	1538547	Archaea; Asgard group; Candidatus Lokiarchaeota; Candidatus Lokiarchaeum; unclassified Lokiarchaeum; Candidatus Lokiarchaeum sp. GC14_75	superkingdom; clade; phylum; genus; no rank; species
JYIM01000141.1	Archaea (Asgard)	1538547	Archaea; Asgard group; Candidatus Lokiarchaeota; Candidatus Lokiarchaeum; unclassified Lokiarchaeum; Candidatus Lokiarchaeum sp. GC14_75	superkingdom; clade; phylum; genus; no rank; species
JYIM01000142.1	Archaea (Asgard)	1538547	Archaea; Asgard group; Candidatus Lokiarchaeota; Candidatus Lokiarchaeum; unclassified Lokiarchaeum; Candidatus Lokiarchaeum sp. GC14_75	superkingdom; clade; phylum; genus; no rank; species
JYIM01000143.1	Archaea (Asgard)	1538547	Archaea; Asgard group; Candidatus Lokiarchaeota; Candidatus Lokiarchaeum; unclassified Lokiarchaeum; Candidatus Lokiarchaeum sp. GC14_75	superkingdom; clade; phylum; genus; no rank; species
JYIM01000144.1	Archaea (Asgard)	1538547	Archaea; Asgard group; Candidatus Lokiarchaeota; Candidatus Lokiarchaeum; unclassified Lokiarchaeum; Candidatus Lokiarchaeum sp. GC14_75	superkingdom; clade; phylum; genus; no rank; species
JYIM01000145.1	Archaea (Asgard)	1538547	Archaea; Asgard group; Candidatus Lokiarchaeota; Candidatus Lokiarchaeum; unclassified Lokiarchaeum; Candidatus Lokiarchaeum sp. GC14_75	superkingdom; clade; phylum; genus; no rank; species
JYIM01000146.1	Archaea (Asgard)	1538547	Archaea; Asgard group; Candidatus Lokiarchaeota; Candidatus Lokiarchaeum; unclassified Lokiarchaeum; Candidatus Lokiarchaeum sp. GC14_75	superkingdom; clade; phylum; genus; no rank; species
JYIM01000147.1	Archaea (Asgard)	1538547	Archaea; Asgard group; Candidatus Lokiarchaeota; Candidatus Lokiarchaeum; unclassified Lokiarchaeum; Candidatus Lokiarchaeum sp. GC14_75	superkingdom; clade; phylum; genus; no rank; species
JYIM01000148.1	Archaea (Asgard)	1538547	Archaea; Asgard group; Candidatus Lokiarchaeota; Candidatus Lokiarchaeum; unclassified Lokiarchaeum; Candidatus Lokiarchaeum sp. GC14_75	superkingdom; clade; phylum; genus; no rank; species
JYIM01000149.1	Archaea (Asgard)	1538547	Archaea; Asgard group; Candidatus Lokiarchaeota; Candidatus Lokiarchaeum; unclassified Lokiarchaeum; Candidatus Lokiarchaeum sp. GC14_75	superkingdom; clade; phylum; genus; no rank; species
JYIM01000150.1	Archaea (Asgard)	1538547	Archaea; Asgard group; Candidatus Lokiarchaeota; Candidatus Lokiarchaeum; unclassified Lokiarchaeum; Candidatus Lokiarchaeum sp. GC14_75	superkingdom; clade; phylum; genus; no rank; species
JYIM01000151.1	Archaea (Asgard)	1538547	Archaea; Asgard group; Candidatus Lokiarchaeota; Candidatus Lokiarchaeum; unclassified Lokiarchaeum; Candidatus Lokiarchaeum sp. GC14_75	superkingdom; clade; phylum; genus; no rank; species
JYIM01000152.1	Archaea (Asgard)	1538547	Archaea; Asgard group; Candidatus Lokiarchaeota; Candidatus Lokiarchaeum; unclassified Lokiarchaeum; Candidatus Lokiarchaeum sp. GC14_75	superkingdom; clade; phylum; genus; no rank; species
JYIM01000153.1	Archaea (Asgard)	1538547	Archaea; Asgard group; Candidatus Lokiarchaeota; Candidatus Lokiarchaeum; unclassified Lokiarchaeum; Candidatus Lokiarchaeum sp. GC14_75	superkingdom; clade; phylum; genus; no rank; species
JYIM01000154.1	Archaea (Asgard)	1538547	Archaea; Asgard group; Candidatus Lokiarchaeota; Candidatus Lokiarchaeum; unclassified Lokiarchaeum; Candidatus Lokiarchaeum sp. GC14_75	superkingdom; clade; phylum; genus; no rank; species
JYIM01000155.1	Archaea (Asgard)	1538547	Archaea; Asgard group; Candidatus Lokiarchaeota; Candidatus Lokiarchaeum; unclassified Lokiarchaeum; Candidatus Lokiarchaeum sp. GC14_75	superkingdom; clade; phylum; genus; no rank; species
JYIM01000156.1	Archaea (Asgard)	1538547	Archaea; Asgard group; Candidatus Lokiarchaeota; Candidatus Lokiarchaeum; unclassified Lokiarchaeum; Candidatus Lokiarchaeum sp. GC14_75	superkingdom; clade; phylum; genus; no rank; species
JYIM01000157.1	Archaea (Asgard)	1538547	Archaea; Asgard group; Candidatus Lokiarchaeota; Candidatus Lokiarchaeum; unclassified Lokiarchaeum; Candidatus Lokiarchaeum sp. GC14_75	superkingdom; clade; phylum; genus; no rank; species
JYIM01000158.1	Archaea (Asgard)	1538547	Archaea; Asgard group; Candidatus Lokiarchaeota; Candidatus Lokiarchaeum; unclassified Lokiarchaeum; Candidatus Lokiarchaeum sp. GC14_75	superkingdom; clade; phylum; genus; no rank; species
JYIM01000159.1	Archaea (Asgard)	1538547	Archaea; Asgard group; Candidatus Lokiarchaeota; Candidatus Lokiarchaeum; unclassified Lokiarchaeum; Candidatus Lokiarchaeum sp. GC14_75	superkingdom; clade; phylum; genus; no rank; species
JYIM01000160.1	Archaea (Asgard)	1538547	Archaea; Asgard group; Candidatus Lokiarchaeota; Candidatus Lokiarchaeum; unclassified Lokiarchaeum; Candidatus Lokiarchaeum sp. GC14_75	superkingdom; clade; phylum; genus; no rank; species
JYIM01000161.1	Archaea (Asgard)	1538547	Archaea; Asgard group; Candidatus Lokiarchaeota; Candidatus Lokiarchaeum; unclassified Lokiarchaeum; Candidatus Lokiarchaeum sp. GC14_75	superkingdom; clade; phylum; genus; no rank; species
JYIM01000162.1	Archaea (Asgard)	1538547	Archaea; Asgard group; Candidatus Lokiarchaeota; Candidatus Lokiarchaeum; unclassified Lokiarchaeum; Candidatus Lokiarchaeum sp. GC14_75	superkingdom; clade; phylum; genus; no rank; species
JYIM01000163.1	Archaea (Asgard)	1538547	Archaea; Asgard group; Candidatus Lokiarchaeota; Candidatus Lokiarchaeum; unclassified Lokiarchaeum; Candidatus Lokiarchaeum sp. GC14_75	superkingdom; clade; phylum; genus; no rank; species
JYIM01000164.1	Archaea (Asgard)	1538547	Archaea; Asgard group; Candidatus Lokiarchaeota; Candidatus Lokiarchaeum; unclassified Lokiarchaeum; Candidatus Lokiarchaeum sp. GC14_75	superkingdom; clade; phylum; genus; no rank; species
JYIM01000165.1	Archaea (Asgard)	1538547	Archaea; Asgard group; Candidatus Lokiarchaeota; Candidatus Lokiarchaeum; unclassified Lokiarchaeum; Candidatus Lokiarchaeum sp. GC14_75	superkingdom; clade; phylum; genus; no rank; species
JYIM01000166.1	Archaea (Asgard)	1538547	Archaea; Asgard group; Candidatus Lokiarchaeota; Candidatus Lokiarchaeum; unclassified Lokiarchaeum; Candidatus Lokiarchaeum sp. GC14_75	superkingdom; clade; phylum; genus; no rank; species
JYIM01000167.1	Archaea (Asgard)	1538547	Archaea; Asgard group; Candidatus Lokiarchaeota; Candidatus Lokiarchaeum; unclassified Lokiarchaeum; Candidatus Lokiarchaeum sp. GC14_75	superkingdom; clade; phylum; genus; no rank; species
JYIM01000168.1	Archaea (Asgard)	1538547	Archaea; Asgard group; Candidatus Lokiarchaeota; Candidatus Lokiarchaeum; unclassified Lokiarchaeum; Candidatus Lokiarchaeum sp. GC14_75	superkingdom; clade; phylum; genus; no rank; species
JYIM01000169.1	Archaea (Asgard)	1538547	Archaea; Asgard group; Candidatus Lokiarchaeota; Candidatus Lokiarchaeum; unclassified Lokiarchaeum; Candidatus Lokiarchaeum sp. GC14_75	superkingdom; clade; phylum; genus; no rank; species
JYIM01000170.1	Archaea (Asgard)	1538547	Archaea; Asgard group; Candidatus Lokiarchaeota; Candidatus Lokiarchaeum; unclassified Lokiarchaeum; Candidatus Lokiarchaeum sp. GC14_75	superkingdom; clade; phylum; genus; no rank; species
JYIM01000171.1	Archaea (Asgard)	1538547	Archaea; Asgard group; Candidatus Lokiarchaeota; Candidatus Lokiarchaeum; unclassified Lokiarchaeum; Candidatus Lokiarchaeum sp. GC14_75	superkingdom; clade; phylum; genus; no rank; species
JYIM01000172.1	Archaea (Asgard)	1538547	Archaea; Asgard group; Candidatus Lokiarchaeota; Candidatus Lokiarchaeum; unclassified Lokiarchaeum; Candidatus Lokiarchaeum sp. GC14_75	superkingdom; clade; phylum; genus; no rank; species
JYIM01000173.1	Archaea (Asgard)	1538547	Archaea; Asgard group; Candidatus Lokiarchaeota; Candidatus Lokiarchaeum; unclassified Lokiarchaeum; Candidatus Lokiarchaeum sp. GC14_75	superkingdom; clade; phylum; genus; no rank; species
JYIM01000174.1	Archaea (Asgard)	1538547	Archaea; Asgard group; Candidatus Lokiarchaeota; Candidatus Lokiarchaeum; unclassified Lokiarchaeum; Candidatus Lokiarchaeum sp. GC14_75	superkingdom; clade; phylum; genus; no rank; species
JYIM01000175.1	Archaea (Asgard)	1538547	Archaea; Asgard group; Candidatus Lokiarchaeota; Candidatus Lokiarchaeum; unclassified Lokiarchaeum; Candidatus Lokiarchaeum sp. GC14_75	superkingdom; clade; phylum; genus; no rank; species
JYIM01000176.1	Archaea (Asgard)	1538547	Archaea; Asgard group; Candidatus Lokiarchaeota; Candidatus Lokiarchaeum; unclassified Lokiarchaeum; Candidatus Lokiarchaeum sp. GC14_75	superkingdom; clade; phylum; genus; no rank; species
JYIM01000177.1	Archaea (Asgard)	1538547	Archaea; Asgard group; Candidatus Lokiarchaeota; Candidatus Lokiarchaeum; unclassified Lokiarchaeum; Candidatus Lokiarchaeum sp. GC14_75	superkingdom; clade; phylum; genus; no rank; species
JYIM01000178.1	Archaea (Asgard)	1538547	Archaea; Asgard group; Candidatus Lokiarchaeota; Candidatus Lokiarchaeum; unclassified Lokiarchaeum; Candidatus Lokiarchaeum sp. GC14_75	superkingdom; clade; phylum; genus; no rank; species
JYIM01000179.1	Archaea (Asgard)	1538547	Archaea; Asgard group; Candidatus Lokiarchaeota; Candidatus Lokiarchaeum; unclassified Lokiarchaeum; Candidatus Lokiarchaeum sp. GC14_75	superkingdom; clade; phylum; genus; no rank; species
JYIM01000180.1	Archaea (Asgard)	1538547	Archaea; Asgard group; Candidatus Lokiarchaeota; Candidatus Lokiarchaeum; unclassified Lokiarchaeum; Candidatus Lokiarchaeum sp. GC14_75	superkingdom; clade; phylum; genus; no rank; species
JYIM01000181.1	Archaea (Asgard)	1538547	Archaea; Asgard group; Candidatus Lokiarchaeota; Candidatus Lokiarchaeum; unclassified Lokiarchaeum; Candidatus Lokiarchaeum sp. GC14_75	superkingdom; clade; phylum; genus; no rank; species
JYIM01000182.1	Archaea (Asgard)	1538547	Archaea; Asgard group; Candidatus Lokiarchaeota; Candidatus Lokiarchaeum; unclassified Lokiarchaeum; Candidatus Lokiarchaeum sp. GC14_75	superkingdom; clade; phylum; genus; no rank; species
JYIM01000183.1	Archaea (Asgard)	1538547	Archaea; Asgard group; Candidatus Lokiarchaeota; Candidatus Lokiarchaeum; unclassified Lokiarchaeum; Candidatus Lokiarchaeum sp. GC14_75	superkingdom; clade; phylum; genus; no rank; species
JYIM01000184.1	Archaea (Asgard)	1538547	Archaea; Asgard group; Candidatus Lokiarchaeota; Candidatus Lokiarchaeum; unclassified Lokiarchaeum; Candidatus Lokiarchaeum sp. GC14_75	superkingdom; clade; phylum; genus; no rank; species
JYIM01000185.1	Archaea (Asgard)	1538547	Archaea; Asgard group; Candidatus Lokiarchaeota; Candidatus Lokiarchaeum; unclassified Lokiarchaeum; Candidatus Lokiarchaeum sp. GC14_75	superkingdom; clade; phylum; genus; no rank; species
JYIM01000186.1	Archaea (Asgard)	1538547	Archaea; Asgard group; Candidatus Lokiarchaeota; Candidatus Lokiarchaeum; unclassified Lokiarchaeum; Candidatus Lokiarchaeum sp. GC14_75	superkingdom; clade; phylum; genus; no rank; species
JYIM01000187.1	Archaea (Asgard)	1538547	Archaea; Asgard group; Candidatus Lokiarchaeota; Candidatus Lokiarchaeum; unclassified Lokiarchaeum; Candidatus Lokiarchaeum sp. GC14_75	superkingdom; clade; phylum; genus; no rank; species
JYIM01000188.1	Archaea (Asgard)	1538547	Archaea; Asgard group; Candidatus Lokiarchaeota; Candidatus Lokiarchaeum; unclassified Lokiarchaeum; Candidatus Lokiarchaeum sp. GC14_75	superkingdom; clade; phylum; genus; no rank; species
JYIM01000189.1	Archaea (Asgard)	1538547	Archaea; Asgard group; Candidatus Lokiarchaeota; Candidatus Lokiarchaeum; unclassified Lokiarchaeum; Candidatus Lokiarchaeum sp. GC14_75	superkingdom; clade; phylum; genus; no rank; species
JYIM01000190.1	Archaea (Asgard)	1538547	Archaea; Asgard group; Candidatus Lokiarchaeota; Candidatus Lokiarchaeum; unclassified Lokiarchaeum; Candidatus Lokiarchaeum sp. GC14_75	superkingdom; clade; phylum; genus; no rank; species
JYIM01000191.1	Archaea (Asgard)	1538547	Archaea; Asgard group; Candidatus Lokiarchaeota; Candidatus Lokiarchaeum; unclassified Lokiarchaeum; Candidatus Lokiarchaeum sp. GC14_75	superkingdom; clade; phylum; genus; no rank; species
JYIM01000192.1	Archaea (Asgard)	1538547	Archaea; Asgard group; Candidatus Lokiarchaeota; Candidatus Lokiarchaeum; unclassified Lokiarchaeum; Candidatus Lokiarchaeum sp. GC14_75	superkingdom; clade; phylum; genus; no rank; species
JYIM01000193.1	Archaea (Asgard)	1538547	Archaea; Asgard group; Candidatus Lokiarchaeota; Candidatus Lokiarchaeum; unclassified Lokiarchaeum; Candidatus Lokiarchaeum sp. GC14_75	superkingdom; clade; phylum; genus; no rank; species
JYIM01000194.1	Archaea (Asgard)	1538547	Archaea; Asgard group; Candidatus Lokiarchaeota; Candidatus Lokiarchaeum; unclassified Lokiarchaeum; Candidatus Lokiarchaeum sp. GC14_75	superkingdom; clade; phylum; genus; no rank; species
JYIM01000195.1	Archaea (Asgard)	1538547	Archaea; Asgard group; Candidatus Lokiarchaeota; Candidatus Lokiarchaeum; unclassified Lokiarchaeum; Candidatus Lokiarchaeum sp. GC14_75	superkingdom; clade; phylum; genus; no rank; species
JYIM01000196.1	Archaea (Asgard)	1538547	Archaea; Asgard group; Candidatus Lokiarchaeota; Candidatus Lokiarchaeum; unclassified Lokiarchaeum; Candidatus Lokiarchaeum sp. GC14_75	superkingdom; clade; phylum; genus; no rank; species
JYIM01000197.1	Archaea (Asgard)	1538547	Archaea; Asgard group; Candidatus Lokiarchaeota; Candidatus Lokiarchaeum; unclassified Lokiarchaeum; Candidatus Lokiarchaeum sp. GC14_75	superkingdom; clade; phylum; genus; no rank; species
JYIM01000198.1	Archaea (Asgard)	1538547	Archaea; Asgard group; Candidatus Lokiarchaeota; Candidatus Lokiarchaeum; unclassified Lokiarchaeum; Candidatus Lokiarchaeum sp. GC14_75	superkingdom; clade; phylum; genus; no rank; species
JYIM01000199.1	Archaea (Asgard)	1538547	Archaea; Asgard group; Candidatus Lokiarchaeota; Candidatus Lokiarchaeum; unclassified Lokiarchaeum; Candidatus Lokiarchaeum sp. GC14_75	superkingdom; clade; phylum; genus; no rank; species
JYIM01000200.1	Archaea (Asgard)	1538547	Archaea; Asgard group; Candidatus Lokiarchaeota; Candidatus Lokiarchaeum; unclassified Lokiarchaeum; Candidatus Lokiarchaeum sp. GC14_75	superkingdom; clade; phylum; genus; no rank; species
JYIM01000201.1	Archaea (Asgard)	1538547	Archaea; Asgard group; Candidatus Lokiarchaeota; Candidatus Lokiarchaeum; unclassified Lokiarchaeum; Candidatus Lokiarchaeum sp. GC14_75	superkingdom; clade; phylum; genus; no rank; species
JYIM01000202.1	Archaea (Asgard)	1538547	Archaea; Asgard group; Candidatus Lokiarchaeota; Candidatus Lokiarchaeum; unclassified Lokiarchaeum; Candidatus Lokiarchaeum sp. GC14_75	superkingdom; clade; phylum; genus; no rank; species
JYIM01000203.1	Archaea (Asgard)	1538547	Archaea; Asgard group; Candidatus Lokiarchaeota; Candidatus Lokiarchaeum; unclassified Lokiarchaeum; Candidatus Lokiarchaeum sp. GC14_75	superkingdom; clade; phylum; genus; no rank; species
JYIM01000204.1	Archaea (Asgard)	1538547	Archaea; Asgard group; Candidatus Lokiarchaeota; Candidatus Lokiarchaeum; unclassified Lokiarchaeum; Candidatus Lokiarchaeum sp. GC14_75	superkingdom; clade; phylum; genus; no rank; species
JYIM01000205.1	Archaea (Asgard)	1538547	Archaea; Asgard group; Candidatus Lokiarchaeota; Candidatus Lokiarchaeum; unclassified Lokiarchaeum; Candidatus Lokiarchaeum sp. GC14_75	superkingdom; clade; phylum; genus; no rank; species
JYIM01000206.1	Archaea (Asgard)	1538547	Archaea; Asgard group; Candidatus Lokiarchaeota; Candidatus Lokiarchaeum; unclassified Lokiarchaeum; Candidatus Lokiarchaeum sp. GC14_75	superkingdom; clade; phylum; genus; no rank; species
JYIM01000207.1	Archaea (Asgard)	1538547	Archaea; Asgard group; Candidatus Lokiarchaeota; Candidatus Lokiarchaeum; unclassified Lokiarchaeum; Candidatus Lokiarchaeum sp. GC14_75	superkingdom; clade; phylum; genus; no rank; species
JYIM01000208.1	Archaea (Asgard)	1538547	Archaea; Asgard group; Candidatus Lokiarchaeota; Candidatus Lokiarchaeum; unclassified Lokiarchaeum; Candidatus Lokiarchaeum sp. GC14_75	superkingdom; clade; phylum; genus; no rank; species
JYIM01000209.1	Archaea (Asgard)	1538547	Archaea; Asgard group; Candidatus Lokiarchaeota; Candidatus Lokiarchaeum; unclassified Lokiarchaeum; Candidatus Lokiarchaeum sp. GC14_75	superkingdom; clade; phylum; genus; no rank; species
JYIM01000210.1	Archaea (Asgard)	1538547	Archaea; Asgard group; Candidatus Lokiarchaeota; Candidatus Lokiarchaeum; unclassified Lokiarchaeum; Candidatus Lokiarchaeum sp. GC14_75	superkingdom; clade; phylum; genus; no rank; species
JYIM01000211.1	Archaea (Asgard)	1538547	Archaea; Asgard group; Candidatus Lokiarchaeota; Candidatus Lokiarchaeum; unclassified Lokiarchaeum; Candidatus Lokiarchaeum sp. GC14_75	superkingdom; clade; phylum; genus; no rank; species
JYIM01000212.1	Archaea (Asgard)	1538547	Archaea; Asgard group; Candidatus Lokiarchaeota; Candidatus Lokiarchaeum; unclassified Lokiarchaeum; Candidatus Lokiarchaeum sp. GC14_75	superkingdom; clade; phylum; genus; no rank; species
JYIM01000213.1	Archaea (Asgard)	1538547	Archaea; Asgard group; Candidatus Lokiarchaeota; Candidatus Lokiarchaeum; unclassified Lokiarchaeum; Candidatus Lokiarchaeum sp. GC14_75	superkingdom; clade; phylum; genus; no rank; species
JYIM01000214.1	Archaea (Asgard)	1538547	Archaea; Asgard group; Candidatus Lokiarchaeota; Candidatus Lokiarchaeum; unclassified Lokiarchaeum; Candidatus Lokiarchaeum sp. GC14_75	superkingdom; clade; phylum; genus; no rank; species
JYIM01000215.1	Archaea (Asgard)	1538547	Archaea; Asgard group; Candidatus Lokiarchaeota; Candidatus Lokiarchaeum; unclassified Lokiarchaeum; Candidatus Lokiarchaeum sp. GC14_75	superkingdom; clade; phylum; genus; no rank; species
JYIM01000216.1	Archaea (Asgard)	1538547	Archaea; Asgard group; Candidatus Lokiarchaeota; Candidatus Lokiarchaeum; unclassified Lokiarchaeum; Candidatus Lokiarchaeum sp. GC14_75	superkingdom; clade; phylum; genus; no rank; species
JYIM01000217.1	Archaea (Asgard)	1538547	Archaea; Asgard group; Candidatus Lokiarchaeota; Candidatus Lokiarchaeum; unclassified Lokiarchaeum; Candidatus Lokiarchaeum sp. GC14_75	superkingdom; clade; phylum; genus; no rank; species
JYIM01000218.1	Archaea (Asgard)	1538547	Archaea; Asgard group; Candidatus Lokiarchaeota; Candidatus Lokiarchaeum; unclassified Lokiarchaeum; Candidatus Lokiarchaeum sp. GC14_75	superkingdom; clade; phylum; genus; no rank; species
JYIM01000219.1	Archaea (Asgard)	1538547	Archaea; Asgard group; Candidatus Lokiarchaeota; Candidatus Lokiarchaeum; unclassified Lokiarchaeum; Candidatus Lokiarchaeum sp. GC14_75	superkingdom; clade; phylum; genus; no rank; species
JYIM01000220.1	Archaea (Asgard)	1538547	Archaea; Asgard group; Candidatus Lokiarchaeota; Candidatus Lokiarchaeum; unclassified Lokiarchaeum; Candidatus Lokiarchaeum sp. GC14_75	superkingdom; clade; phylum; genus; no rank; species
JYIM01000221.1	Archaea (Asgard)	1538547	Archaea; Asgard group; Candidatus Lokiarchaeota; Candidatus Lokiarchaeum; unclassified Lokiarchaeum; Candidatus Lokiarchaeum sp. GC14_75	superkingdom; clade; phylum; genus; no rank; species
JYIM01000222.1	Archaea (Asgard)	1538547	Archaea; Asgard group; Candidatus Lokiarchaeota; Candidatus Lokiarchaeum; unclassified Lokiarchaeum; Candidatus Lokiarchaeum sp. GC14_75	superkingdom; clade; phylum; genus; no rank; species
JYIM01000223.1	Archaea (Asgard)	1538547	Archaea; Asgard group; Candidatus Lokiarchaeota; Candidatus Lokiarchaeum; unclassified Lokiarchaeum; Candidatus Lokiarchaeum sp. GC14_75	superkingdom; clade; phylum; genus; no rank; species
JYIM01000224.1	Archaea (Asgard)	1538547	Archaea; Asgard group; Candidatus Lokiarchaeota; Candidatus Lokiarchaeum; unclassified Lokiarchaeum; Candidatus Lokiarchaeum sp. GC14_75	superkingdom; clade; phylum; genus; no rank; species
JYIM01000225.1	Archaea (Asgard)	1538547	Archaea; Asgard group; Candidatus Lokiarchaeota; Candidatus Lokiarchaeum; unclassified Lokiarchaeum; Candidatus Lokiarchaeum sp. GC14_75	superkingdom; clade; phylum; genus; no rank; species
JYIM01000226.1	Archaea (Asgard)	1538547	Archaea; Asgard group; Candidatus Lokiarchaeota; Candidatus Lokiarchaeum; unclassified Lokiarchaeum; Candidatus Lokiarchaeum sp. GC14_75	superkingdom; clade; phylum; genus; no rank; species
JYIM01000227.1	Archaea (Asgard)	1538547	Archaea; Asgard group; Candidatus Lokiarchaeota; Candidatus Lokiarchaeum; unclassified Lokiarchaeum; Candidatus Lokiarchaeum sp. GC14_75	superkingdom; clade; phylum; genus; no rank; species
JYIM01000228.1	Archaea (Asgard)	1538547	Archaea; Asgard group; Candidatus Lokiarchaeota; Candidatus Lokiarchaeum; unclassified Lokiarchaeum; Candidatus Lokiarchaeum sp. GC14_75	superkingdom; clade; phylum; genus; no rank; species
JYIM01000229.1	Archaea (Asgard)	1538547	Archaea; Asgard group; Candidatus Lokiarchaeota; Candidatus Lokiarchaeum; unclassified Lokiarchaeum; Candidatus Lokiarchaeum sp. GC14_75	superkingdom; clade; phylum; genus; no rank; species
JYIM01000230.1	Archaea (Asgard)	1538547	Archaea; Asgard group; Candidatus Lokiarchaeota; Candidatus Lokiarchaeum; unclassified Lokiarchaeum; Candidatus Lokiarchaeum sp. GC14_75	superkingdom; clade; phylum; genus; no rank; species
JYIM01000231.1	Archaea (Asgard)	1538547	Archaea; Asgard group; Candidatus Lokiarchaeota; Candidatus Lokiarchaeum; unclassified Lokiarchaeum; Candidatus Lokiarchaeum sp. GC14_75	superkingdom; clade; phylum; genus; no rank; species
JYIM01000232.1	Archaea (Asgard)	1538547	Archaea; Asgard group; Candidatus Lokiarchaeota; Candidatus Lokiarchaeum; unclassified Lokiarchaeum; Candidatus Lokiarchaeum sp. GC14_75	superkingdom; clade; phylum; genus; no rank; species
JYIM01000233.1	Archaea (Asgard)	1538547	Archaea; Asgard group; Candidatus Lokiarchaeota; Candidatus Lokiarchaeum; unclassified Lokiarchaeum; Candidatus Lokiarchaeum sp. GC14_75	superkingdom; clade; phylum; genus; no rank; species
JYIM01000234.1	Archaea (Asgard)	1538547	Archaea; Asgard group; Candidatus Lokiarchaeota; Candidatus Lokiarchaeum; unclassified Lokiarchaeum; Candidatus Lokiarchaeum sp. GC14_75	superkingdom; clade; phylum; genus; no rank; species
JYIM01000235.1	Archaea (Asgard)	1538547	Archaea; Asgard group; Candidatus Lokiarchaeota; Candidatus Lokiarchaeum; unclassified Lokiarchaeum; Candidatus Lokiarchaeum sp. GC14_75	superkingdom; clade; phylum; genus; no rank; species
JYIM01000236.1	Archaea (Asgard)	1538547	Archaea; Asgard group; Candidatus Lokiarchaeota; Candidatus Lokiarchaeum; unclassified Lokiarchaeum; Candidatus Lokiarchaeum sp. GC14_75	superkingdom; clade; phylum; genus; no rank; species
JYIM01000237.1	Archaea (Asgard)	1538547	Archaea; Asgard group; Candidatus Lokiarchaeota; Candidatus Lokiarchaeum; unclassified Lokiarchaeum; Candidatus Lokiarchaeum sp. GC14_75	superkingdom; clade; phylum; genus; no rank; species
JYIM01000238.1	Archaea (Asgard)	1538547	Archaea; Asgard group; Candidatus Lokiarchaeota; Candidatus Lokiarchaeum; unclassified Lokiarchaeum; Candidatus Lokiarchaeum sp. GC14_75	superkingdom; clade; phylum; genus; no rank; species
JYIM01000239.1	Archaea (Asgard)	1538547	Archaea; Asgard group; Candidatus Lokiarchaeota; Candidatus Lokiarchaeum; unclassified Lokiarchaeum; Candidatus Lokiarchaeum sp. GC14_75	superkingdom; clade; phylum; genus; no rank; species
JYIM01000240.1	Archaea (Asgard)	1538547	Archaea; Asgard group; Candidatus Lokiarchaeota; Candidatus Lokiarchaeum; unclassified Lokiarchaeum; Candidatus Lokiarchaeum sp. GC14_75	superkingdom; clade; phylum; genus; no rank; species
JYIM01000241.1	Archaea (Asgard)	1538547	Archaea; Asgard group; Candidatus Lokiarchaeota; Candidatus Lokiarchaeum; unclassified Lokiarchaeum; Candidatus Lokiarchaeum sp. GC14_75	superkingdom; clade; phylum; genus; no rank; species
JYIM01000242.1	Archaea (Asgard)	1538547	Archaea; Asgard group; Candidatus Lokiarchaeota; Candidatus Lokiarchaeum; unclassified Lokiarchaeum; Candidatus Lokiarchaeum sp. GC14_75	superkingdom; clade; phylum; genus; no rank; species
JYIM01000243.1	Archaea (Asgard)	1538547	Archaea; Asgard group; Candidatus Lokiarchaeota; Candidatus Lokiarchaeum; unclassified Lokiarchaeum; Candidatus Lokiarchaeum sp. GC14_75	superkingdom; clade; phylum; genus; no rank; species
JYIM01000244.1	Archaea (Asgard)	1538547	Archaea; Asgard group; Candidatus Lokiarchaeota; Candidatus Lokiarchaeum; unclassified Lokiarchaeum; Candidatus Lokiarchaeum sp. GC14_75	superkingdom; clade; phylum; genus; no rank; species
JYIM01000245.1	Archaea (Asgard)	1538547	Archaea; Asgard group; Candidatus Lokiarchaeota; Candidatus Lokiarchaeum; unclassified Lokiarchaeum; Candidatus Lokiarchaeum sp. GC14_75	superkingdom; clade; phylum; genus; no rank; species
JYIM01000246.1	Archaea (Asgard)	1538547	Archaea; Asgard group; Candidatus Lokiarchaeota; Candidatus Lokiarchaeum; unclassified Lokiarchaeum; Candidatus Lokiarchaeum sp. GC14_75	superkingdom; clade; phylum; genus; no rank; species
JYIM01000247.1	Archaea (Asgard)	1538547	Archaea; Asgard group; Candidatus Lokiarchaeota; Candidatus Lokiarchaeum; unclassified Lokiarchaeum; Candidatus Lokiarchaeum sp. GC14_75	superkingdom; clade; phylum; genus; no rank; species
JYIM01000248.1	Archaea (Asgard)	1538547	Archaea; Asgard group; Candidatus Lokiarchaeota; Candidatus Lokiarchaeum; unclassified Lokiarchaeum; Candidatus Lokiarchaeum sp. GC14_75	superkingdom; clade; phylum; genus; no rank; species
JYIM01000249.1	Archaea (Asgard)	1538547	Archaea; Asgard group; Candidatus Lokiarchaeota; Candidatus Lokiarchaeum; unclassified Lokiarchaeum; Candidatus Lokiarchaeum sp. GC14_75	superkingdom; clade; phylum; genus; no rank; species
JYIM01000250.1	Archaea (Asgard)	1538547	Archaea; Asgard group; Candidatus Lokiarchaeota; Candidatus Lokiarchaeum; unclassified Lokiarchaeum; Candidatus Lokiarchaeum sp. GC14_75	superkingdom; clade; phylum; genus; no rank; species
JYIM01000251.1	Archaea (Asgard)	1538547	Archaea; Asgard group; Candidatus Lokiarchaeota; Candidatus Lokiarchaeum; unclassified Lokiarchaeum; Candidatus Lokiarchaeum sp. GC14_75	superkingdom; clade; phylum; genus; no rank; species
JYIM01000252.1	Archaea (Asgard)	1538547	Archaea; Asgard group; Candidatus Lokiarchaeota; Candidatus Lokiarchaeum; unclassified Lokiarchaeum; Candidatus Lokiarchaeum sp. GC14_75	superkingdom; clade; phylum; genus; no rank; species
JYIM01000253.1	Archaea (Asgard)	1538547	Archaea; Asgard group; Candidatus Lokiarchaeota; Candidatus Lokiarchaeum; unclassified Lokiarchaeum; Candidatus Lokiarchaeum sp. GC14_75	superkingdom; clade; phylum; genus; no rank; species
JYIM01000254.1	Archaea (Asgard)	1538547	Archaea; Asgard group; Candidatus Lokiarchaeota; Candidatus Lokiarchaeum; unclassified Lokiarchaeum; Candidatus Lokiarchaeum sp. GC14_75	superkingdom; clade; phylum; genus; no rank; species
JYIM01000255.1	Archaea (Asgard)	1538547	Archaea; Asgard group; Candidatus Lokiarchaeota; Candidatus Lokiarchaeum; unclassified Lokiarchaeum; Candidatus Lokiarchaeum sp. GC14_75	superkingdom; clade; phylum; genus; no rank; species
JYIM01000256.1	Archaea (Asgard)	1538547	Archaea; Asgard group; Candidatus Lokiarchaeota; Candidatus Lokiarchaeum; unclassified Lokiarchaeum; Candidatus Lokiarchaeum sp. GC14_75	superkingdom; clade; phylum; genus; no rank; species
JYIM01000257.1	Archaea (Asgard)	1538547	Archaea; Asgard group; Candidatus Lokiarchaeota; Candidatus Lokiarchaeum; unclassified Lokiarchaeum; Candidatus Lokiarchaeum sp. GC14_75	superkingdom; clade; phylum; genus; no rank; species
JYIM01000258.1	Archaea (Asgard)	1538547	Archaea; Asgard group; Candidatus Lokiarchaeota; Candidatus Lokiarchaeum; unclassified Lokiarchaeum; Candidatus Lokiarchaeum sp. GC14_75	superkingdom; clade; phylum; genus; no rank; species
JYIM01000259.1	Archaea (Asgard)	1538547	Archaea; Asgard group; Candidatus Lokiarchaeota; Candidatus Lokiarchaeum; unclassified Lokiarchaeum; Candidatus Lokiarchaeum sp. GC14_75	superkingdom; clade; phylum; genus; no rank; species
JYIM01000260.1	Archaea (Asgard)	1538547	Archaea; Asgard group; Candidatus Lokiarchaeota; Candidatus Lokiarchaeum; unclassified Lokiarchaeum; Candidatus Lokiarchaeum sp. GC14_75	superkingdom; clade; phylum; genus; no rank; species
JYIM01000261.1	Archaea (Asgard)	1538547	Archaea; Asgard group; Candidatus Lokiarchaeota; Candidatus Lokiarchaeum; unclassified Lokiarchaeum; Candidatus Lokiarchaeum sp. GC14_75	superkingdom; clade; phylum; genus; no rank; species
JYIM01000262.1	Archaea (Asgard)	1538547	Archaea; Asgard group; Candidatus Lokiarchaeota; Candidatus Lokiarchaeum; unclassified Lokiarchaeum; Candidatus Lokiarchaeum sp. GC14_75	superkingdom; clade; phylum; genus; no rank; species
JYIM01000263.1	Archaea (Asgard)	1538547	Archaea; Asgard group; Candidatus Lokiarchaeota; Candidatus Lokiarchaeum; unclassified Lokiarchaeum; Candidatus Lokiarchaeum sp. GC14_75	superkingdom; clade; phylum; genus; no rank; species
JYIM01000264.1	Archaea (Asgard)	1538547	Archaea; Asgard group; Candidatus Lokiarchaeota; Candidatus Lokiarchaeum; unclassified Lokiarchaeum; Candidatus Lokiarchaeum sp. GC14_75	superkingdom; clade; phylum; genus; no rank; species
JYIM01000265.1	Archaea (Asgard)	1538547	Archaea; Asgard group; Candidatus Lokiarchaeota; Candidatus Lokiarchaeum; unclassified Lokiarchaeum; Candidatus Lokiarchaeum sp. GC14_75	superkingdom; clade; phylum; genus; no rank; species
JYIM01000266.1	Archaea (Asgard)	1538547	Archaea; Asgard group; Candidatus Lokiarchaeota; Candidatus Lokiarchaeum; unclassified Lokiarchaeum; Candidatus Lokiarchaeum sp. GC14_75	superkingdom; clade; phylum; genus; no rank; species
JYIM01000267.1	Archaea (Asgard)	1538547	Archaea; Asgard group; Candidatus Lokiarchaeota; Candidatus Lokiarchaeum; unclassified Lokiarchaeum; Candidatus Lokiarchaeum sp. GC14_75	superkingdom; clade; phylum; genus; no rank; species
JYIM01000268.1	Archaea (Asgard)	1538547	Archaea; Asgard group; Candidatus Lokiarchaeota; Candidatus Lokiarchaeum; unclassified Lokiarchaeum; Candidatus Lokiarchaeum sp. GC14_75	superkingdom; clade; phylum; genus; no rank; species
JYIM01000269.1	Archaea (Asgard)	1538547	Archaea; Asgard group; Candidatus Lokiarchaeota; Candidatus Lokiarchaeum; unclassified Lokiarchaeum; Candidatus Lokiarchaeum sp. GC14_75	superkingdom; clade; phylum; genus; no rank; species
JYIM01000270.1	Archaea (Asgard)	1538547	Archaea; Asgard group; Candidatus Lokiarchaeota; Candidatus Lokiarchaeum; unclassified Lokiarchaeum; Candidatus Lokiarchaeum sp. GC14_75	superkingdom; clade; phylum; genus; no rank; species
JYIM01000271.1	Archaea (Asgard)	1538547	Archaea; Asgard group; Candidatus Lokiarchaeota; Candidatus Lokiarchaeum; unclassified Lokiarchaeum; Candidatus Lokiarchaeum sp. GC14_75	superkingdom; clade; phylum; genus; no rank; species
JYIM01000272.1	Archaea (Asgard)	1538547	Archaea; Asgard group; Candidatus Lokiarchaeota; Candidatus Lokiarchaeum; unclassified Lokiarchaeum; Candidatus Lokiarchaeum sp. GC14_75	superkingdom; clade; phylum; genus; no rank; species
JYIM01000273.1	Archaea (Asgard)	1538547	Archaea; Asgard group; Candidatus Lokiarchaeota; Candidatus Lokiarchaeum; unclassified Lokiarchaeum; Candidatus Lokiarchaeum sp. GC14_75	superkingdom; clade; phylum; genus; no rank; species
JYIM01000274.1	Archaea (Asgard)	1538547	Archaea; Asgard group; Candidatus Lokiarchaeota; Candidatus Lokiarchaeum; unclassified Lokiarchaeum; Candidatus Lokiarchaeum sp. GC14_75	superkingdom; clade; phylum; genus; no rank; species
JYIM01000275.1	Archaea (Asgard)	1538547	Archaea; Asgard group; Candidatus Lokiarchaeota; Candidatus Lokiarchaeum; unclassified Lokiarchaeum; Candidatus Lokiarchaeum sp. GC14_75	superkingdom; clade; phylum; genus; no rank; species
JYIM01000276.1	Archaea (Asgard)	1538547	Archaea; Asgard group; Candidatus Lokiarchaeota; Candidatus Lokiarchaeum; unclassified Lokiarchaeum; Candidatus Lokiarchaeum sp. GC14_75	superkingdom; clade; phylum; genus; no rank; species
JYIM01000277.1	Archaea (Asgard)	1538547	Archaea; Asgard group; Candidatus Lokiarchaeota; Candidatus Lokiarchaeum; unclassified Lokiarchaeum; Candidatus Lokiarchaeum sp. GC14_75	superkingdom; clade; phylum; genus; no rank; species
JYIM01000278.1	Archaea (Asgard)	1538547	Archaea; Asgard group; Candidatus Lokiarchaeota; Candidatus Lokiarchaeum; unclassified Lokiarchaeum; Candidatus Lokiarchaeum sp. GC14_75	superkingdom; clade; phylum; genus; no rank; species
JYIM01000279.1	Archaea (Asgard)	1538547	Archaea; Asgard group; Candidatus Lokiarchaeota; Candidatus Lokiarchaeum; unclassified Lokiarchaeum; Candidatus Lokiarchaeum sp. GC14_75	superkingdom; clade; phylum; genus; no rank; species
JYIM01000280.1	Archaea (Asgard)	1538547	Archaea; Asgard group; Candidatus Lokiarchaeota; Candidatus Lokiarchaeum; unclassified Lokiarchaeum; Candidatus Lokiarchaeum sp. GC14_75	superkingdom; clade; phylum; genus; no rank; species
JYIM01000281.1	Archaea (Asgard)	1538547	Archaea; Asgard group; Candidatus Lokiarchaeota; Candidatus Lokiarchaeum; unclassified Lokiarchaeum; Candidatus Lokiarchaeum sp. GC14_75	superkingdom; clade; phylum; genus; no rank; species
JYIM01000282.1	Archaea (Asgard)	1538547	Archaea; Asgard group; Candidatus Lokiarchaeota; Candidatus Lokiarchaeum; unclassified Lokiarchaeum; Candidatus Lokiarchaeum sp. GC14_75	superkingdom; clade; phylum; genus; no rank; species
JYIM01000283.1	Archaea (Asgard)	1538547	Archaea; Asgard group; Candidatus Lokiarchaeota; Candidatus Lokiarchaeum; unclassified Lokiarchaeum; Candidatus Lokiarchaeum sp. GC14_75	superkingdom; clade; phylum; genus; no rank; species
JYIM01000284.1	Archaea (Asgard)	1538547	Archaea; Asgard group; Candidatus Lokiarchaeota; Candidatus Lokiarchaeum; unclassified Lokiarchaeum; Candidatus Lokiarchaeum sp. GC14_75	superkingdom; clade; phylum; genus; no rank; species
JYIM01000285.1	Archaea (Asgard)	1538547	Archaea; Asgard group; Candidatus Lokiarchaeota; Candidatus Lokiarchaeum; unclassified Lokiarchaeum; Candidatus Lokiarchaeum sp. GC14_75	superkingdom; clade; phylum; genus; no rank; species
JYIM01000286.1	Archaea (Asgard)	1538547	Archaea; Asgard group; Candidatus Lokiarchaeota; Candidatus Lokiarchaeum; unclassified Lokiarchaeum; Candidatus Lokiarchaeum sp. GC14_75	superkingdom; clade; phylum; genus; no rank; species
JYIM01000287.1	Archaea (Asgard)	1538547	Archaea; Asgard group; Candidatus Lokiarchaeota; Candidatus Lokiarchaeum; unclassified Lokiarchaeum; Candidatus Lokiarchaeum sp. GC14_75	superkingdom; clade; phylum; genus; no rank; species
JYIM01000288.1	Archaea (Asgard)	1538547	Archaea; Asgard group; Candidatus Lokiarchaeota; Candidatus Lokiarchaeum; unclassified Lokiarchaeum; Candidatus Lokiarchaeum sp. GC14_75	superkingdom; clade; phylum; genus; no rank; species
JYIM01000289.1	Archaea (Asgard)	1538547	Archaea; Asgard group; Candidatus Lokiarchaeota; Candidatus Lokiarchaeum; unclassified Lokiarchaeum; Candidatus Lokiarchaeum sp. GC14_75	superkingdom; clade; phylum; genus; no rank; species
JYIM01000290.1	Archaea (Asgard)	1538547	Archaea; Asgard group; Candidatus Lokiarchaeota; Candidatus Lokiarchaeum; unclassified Lokiarchaeum; Candidatus Lokiarchaeum sp. GC14_75	superkingdom; clade; phylum; genus; no rank; species
JYIM01000291.1	Archaea (Asgard)	1538547	Archaea; Asgard group; Candidatus Lokiarchaeota; Candidatus Lokiarchaeum; unclassified Lokiarchaeum; Candidatus Lokiarchaeum sp. GC14_75	superkingdom; clade; phylum; genus; no rank; species
JYIM01000292.1	Archaea (Asgard)	1538547	Archaea; Asgard group; Candidatus Lokiarchaeota; Candidatus Lokiarchaeum; unclassified Lokiarchaeum; Candidatus Lokiarchaeum sp. GC14_75	superkingdom; clade; phylum; genus; no rank; species
JYIM01000293.1	Archaea (Asgard)	1538547	Archaea; Asgard group; Candidatus Lokiarchaeota; Candidatus Lokiarchaeum; unclassified Lokiarchaeum; Candidatus Lokiarchaeum sp. GC14_75	superkingdom; clade; phylum; genus; no rank; species
JYIM01000294.1	Archaea (Asgard)	1538547	Archaea; Asgard group; Candidatus Lokiarchaeota; Candidatus Lokiarchaeum; unclassified Lokiarchaeum; Candidatus Lokiarchaeum sp. GC14_75	superkingdom; clade; phylum; genus; no rank; species
JYIM01000295.1	Archaea (Asgard)	1538547	Archaea; Asgard group; Candidatus Lokiarchaeota; Candidatus Lokiarchaeum; unclassified Lokiarchaeum; Candidatus Lokiarchaeum sp. GC14_75	superkingdom; clade; phylum; genus; no rank; species
JYIM01000296.1	Archaea (Asgard)	1538547	Archaea; Asgard group; Candidatus Lokiarchaeota; Candidatus Lokiarchaeum; unclassified Lokiarchaeum; Candidatus Lokiarchaeum sp. GC14_75	superkingdom; clade; phylum; genus; no rank; species
JYIM01000297.1	Archaea (Asgard)	1538547	Archaea; Asgard group; Candidatus Lokiarchaeota; Candidatus Lokiarchaeum; unclassified Lokiarchaeum; Candidatus Lokiarchaeum sp. GC14_75	superkingdom; clade; phylum; genus; no rank; species
JYIM01000298.1	Archaea (Asgard)	1538547	Archaea; Asgard group; Candidatus Lokiarchaeota; Candidatus Lokiarchaeum; unclassified Lokiarchaeum; Candidatus Lokiarchaeum sp. GC14_75	superkingdom; clade; phylum; genus; no rank; species
JYIM01000299.1	Archaea (Asgard)	1538547	Archaea; Asgard group; Candidatus Lokiarchaeota; Candidatus Lokiarchaeum; unclassified Lokiarchaeum; Candidatus Lokiarchaeum sp. GC14_75	superkingdom; clade; phylum; genus; no rank; species
JYIM01000300.1	Archaea (Asgard)	1538547	Archaea; Asgard group; Candidatus Lokiarchaeota; Candidatus Lokiarchaeum; unclassified Lokiarchaeum; Candidatus Lokiarchaeum sp. GC14_75	superkingdom; clade; phylum; genus; no rank; species
JYIM01000301.1	Archaea (Asgard)	1538547	Archaea; Asgard group; Candidatus Lokiarchaeota; Candidatus Lokiarchaeum; unclassified Lokiarchaeum; Candidatus Lokiarchaeum sp. GC14_75	superkingdom; clade; phylum; genus; no rank; species
JYIM01000302.1	Archaea (Asgard)	1538547	Archaea; Asgard group; Candidatus Lokiarchaeota; Candidatus Lokiarchaeum; unclassified Lokiarchaeum; Candidatus Lokiarchaeum sp. GC14_75	superkingdom; clade; phylum; genus; no rank; species
JYIM01000303.1	Archaea (Asgard)	1538547	Archaea; Asgard group; Candidatus Lokiarchaeota; Candidatus Lokiarchaeum; unclassified Lokiarchaeum; Candidatus Lokiarchaeum sp. GC14_75	superkingdom; clade; phylum; genus; no rank; species
JYIM01000304.1	Archaea (Asgard)	1538547	Archaea; Asgard group; Candidatus Lokiarchaeota; Candidatus Lokiarchaeum; unclassified Lokiarchaeum; Candidatus Lokiarchaeum sp. GC14_75	superkingdom; clade; phylum; genus; no rank; species
JYIM01000305.1	Archaea (Asgard)	1538547	Archaea; Asgard group; Candidatus Lokiarchaeota; Candidatus Lokiarchaeum; unclassified Lokiarchaeum; Candidatus Lokiarchaeum sp. GC14_75	superkingdom; clade; phylum; genus; no rank; species
JYIM01000306.1	Archaea (Asgard)	1538547	Archaea; Asgard group; Candidatus Lokiarchaeota; Candidatus Lokiarchaeum; unclassified Lokiarchaeum; Candidatus Lokiarchaeum sp. GC14_75	superkingdom; clade; phylum; genus; no rank; species
JYIM01000307.1	Archaea (Asgard)	1538547	Archaea; Asgard group; Candidatus Lokiarchaeota; Candidatus Lokiarchaeum; unclassified Lokiarchaeum; Candidatus Lokiarchaeum sp. GC14_75	superkingdom; clade; phylum; genus; no rank; species
JYIM01000308.1	Archaea (Asgard)	1538547	Archaea; Asgard group; Candidatus Lokiarchaeota; Candidatus Lokiarchaeum; unclassified Lokiarchaeum; Candidatus Lokiarchaeum sp. GC14_75	superkingdom; clade; phylum; genus; no rank; species
JYIM01000309.1	Archaea (Asgard)	1538547	Archaea; Asgard group; Candidatus Lokiarchaeota; Candidatus Lokiarchaeum; unclassified Lokiarchaeum; Candidatus Lokiarchaeum sp. GC14_75	superkingdom; clade; phylum; genus; no rank; species
JYIM01000310.1	Archaea (Asgard)	1538547	Archaea; Asgard group; Candidatus Lokiarchaeota; Candidatus Lokiarchaeum; unclassified Lokiarchaeum; Candidatus Lokiarchaeum sp. GC14_75	superkingdom; clade; phylum; genus; no rank; species
JYIM01000311.1	Archaea (Asgard)	1538547	Archaea; Asgard group; Candidatus Lokiarchaeota; Candidatus Lokiarchaeum; unclassified Lokiarchaeum; Candidatus Lokiarchaeum sp. GC14_75	superkingdom; clade; phylum; genus; no rank; species
JYIM01000312.1	Archaea (Asgard)	1538547	Archaea; Asgard group; Candidatus Lokiarchaeota; Candidatus Lokiarchaeum; unclassified Lokiarchaeum; Candidatus Lokiarchaeum sp. GC14_75	superkingdom; clade; phylum; genus; no rank; species
JYIM01000313.1	Archaea (Asgard)	1538547	Archaea; Asgard group; Candidatus Lokiarchaeota; Candidatus Lokiarchaeum; unclassified Lokiarchaeum; Candidatus Lokiarchaeum sp. GC14_75	superkingdom; clade; phylum; genus; no rank; species
JYIM01000314.1	Archaea (Asgard)	1538547	Archaea; Asgard group; Candidatus Lokiarchaeota; Candidatus Lokiarchaeum; unclassified Lokiarchaeum; Candidatus Lokiarchaeum sp. GC14_75	superkingdom; clade; phylum; genus; no rank; species
JYIM01000315.1	Archaea (Asgard)	1538547	Archaea; Asgard group; Candidatus Lokiarchaeota; Candidatus Lokiarchaeum; unclassified Lokiarchaeum; Candidatus Lokiarchaeum sp. GC14_75	superkingdom; clade; phylum; genus; no rank; species
JYIM01000316.1	Archaea (Asgard)	1538547	Archaea; Asgard group; Candidatus Lokiarchaeota; Candidatus Lokiarchaeum; unclassified Lokiarchaeum; Candidatus Lokiarchaeum sp. GC14_75	superkingdom; clade; phylum; genus; no rank; species
JYIM01000317.1	Archaea (Asgard)	1538547	Archaea; Asgard group; Candidatus Lokiarchaeota; Candidatus Lokiarchaeum; unclassified Lokiarchaeum; Candidatus Lokiarchaeum sp. GC14_75	superkingdom; clade; phylum; genus; no rank; species
JYIM01000318.1	Archaea (Asgard)	1538547	Archaea; Asgard group; Candidatus Lokiarchaeota; Candidatus Lokiarchaeum; unclassified Lokiarchaeum; Candidatus Lokiarchaeum sp. GC14_75	superkingdom; clade; phylum; genus; no rank; species
JYIM01000319.1	Archaea (Asgard)	1538547	Archaea; Asgard group; Candidatus Lokiarchaeota; Candidatus Lokiarchaeum; unclassified Lokiarchaeum; Candidatus Lokiarchaeum sp. GC14_75	superkingdom; clade; phylum; genus; no rank; species
JYIM01000320.1	Archaea (Asgard)	1538547	Archaea; Asgard group; Candidatus Lokiarchaeota; Candidatus Lokiarchaeum; unclassified Lokiarchaeum; Candidatus Lokiarchaeum sp. GC14_75	superkingdom; clade; phylum; genus; no rank; species
JYIM01000321.1	Archaea (Asgard)	1538547	Archaea; Asgard group; Candidatus Lokiarchaeota; Candidatus Lokiarchaeum; unclassified Lokiarchaeum; Candidatus Lokiarchaeum sp. GC14_75	superkingdom; clade; phylum; genus; no rank; species
JYIM01000322.1	Archaea (Asgard)	1538547	Archaea; Asgard group; Candidatus Lokiarchaeota; Candidatus Lokiarchaeum; unclassified Lokiarchaeum; Candidatus Lokiarchaeum sp. GC14_75	superkingdom; clade; phylum; genus; no rank; species
JYIM01000323.1	Archaea (Asgard)	1538547	Archaea; Asgard group; Candidatus Lokiarchaeota; Candidatus Lokiarchaeum; unclassified Lokiarchaeum; Candidatus Lokiarchaeum sp. GC14_75	superkingdom; clade; phylum; genus; no rank; species
JYIM01000324.1	Archaea (Asgard)	1538547	Archaea; Asgard group; Candidatus Lokiarchaeota; Candidatus Lokiarchaeum; unclassified Lokiarchaeum; Candidatus Lokiarchaeum sp. GC14_75	superkingdom; clade; phylum; genus; no rank; species
JYIM01000325.1	Archaea (Asgard)	1538547	Archaea; Asgard group; Candidatus Lokiarchaeota; Candidatus Lokiarchaeum; unclassified Lokiarchaeum; Candidatus Lokiarchaeum sp. GC14_75	superkingdom; clade; phylum; genus; no rank; species
JYIM01000326.1	Archaea (Asgard)	1538547	Archaea; Asgard group; Candidatus Lokiarchaeota; Candidatus Lokiarchaeum; unclassified Lokiarchaeum; Candidatus Lokiarchaeum sp. GC14_75	superkingdom; clade; phylum; genus; no rank; species
JYIM01000327.1	Archaea (Asgard)	1538547	Archaea; Asgard group; Candidatus Lokiarchaeota; Candidatus Lokiarchaeum; unclassified Lokiarchaeum; Candidatus Lokiarchaeum sp. GC14_75	superkingdom; clade; phylum; genus; no rank; species
JYIM01000328.1	Archaea (Asgard)	1538547	Archaea; Asgard group; Candidatus Lokiarchaeota; Candidatus Lokiarchaeum; unclassified Lokiarchaeum; Candidatus Lokiarchaeum sp. GC14_75	superkingdom; clade; phylum; genus; no rank; species
JYIM01000329.1	Archaea (Asgard)	1538547	Archaea; Asgard group; Candidatus Lokiarchaeota; Candidatus Lokiarchaeum; unclassified Lokiarchaeum; Candidatus Lokiarchaeum sp. GC14_75	superkingdom; clade; phylum; genus; no rank; species
JYIM01000330.1	Archaea (Asgard)	1538547	Archaea; Asgard group; Candidatus Lokiarchaeota; Candidatus Lokiarchaeum; unclassified Lokiarchaeum; Candidatus Lokiarchaeum sp. GC14_75	superkingdom; clade; phylum; genus; no rank; species
JYIM01000331.1	Archaea (Asgard)	1538547	Archaea; Asgard group; Candidatus Lokiarchaeota; Candidatus Lokiarchaeum; unclassified Lokiarchaeum; Candidatus Lokiarchaeum sp. GC14_75	superkingdom; clade; phylum; genus; no rank; species
JYIM01000332.1	Archaea (Asgard)	1538547	Archaea; Asgard group; Candidatus Lokiarchaeota; Candidatus Lokiarchaeum; unclassified Lokiarchaeum; Candidatus Lokiarchaeum sp. GC14_75	superkingdom; clade; phylum; genus; no rank; species
JYIM01000333.1	Archaea (Asgard)	1538547	Archaea; Asgard group; Candidatus Lokiarchaeota; Candidatus Lokiarchaeum; unclassified Lokiarchaeum; Candidatus Lokiarchaeum sp. GC14_75	superkingdom; clade; phylum; genus; no rank; species
JYIM01000334.1	Archaea (Asgard)	1538547	Archaea; Asgard group; Candidatus Lokiarchaeota; Candidatus Lokiarchaeum; unclassified Lokiarchaeum; Candidatus Lokiarchaeum sp. GC14_75	superkingdom; clade; phylum; genus; no rank; species
JYIM01000335.1	Archaea (Asgard)	1538547	Archaea; Asgard group; Candidatus Lokiarchaeota; Candidatus Lokiarchaeum; unclassified Lokiarchaeum; Candidatus Lokiarchaeum sp. GC14_75	superkingdom; clade; phylum; genus; no rank; species
JYIM01000336.1	Archaea (Asgard)	1538547	Archaea; Asgard group; Candidatus Lokiarchaeota; Candidatus Lokiarchaeum; unclassified Lokiarchaeum; Candidatus Lokiarchaeum sp. GC14_75	superkingdom; clade; phylum; genus; no rank; species
JYIM01000337.1	Archaea (Asgard)	1538547	Archaea; Asgard group; Candidatus Lokiarchaeota; Candidatus Lokiarchaeum; unclassified Lokiarchaeum; Candidatus Lokiarchaeum sp. GC14_75	superkingdom; clade; phylum; genus; no rank; species
JYIM01000338.1	Archaea (Asgard)	1538547	Archaea; Asgard group; Candidatus Lokiarchaeota; Candidatus Lokiarchaeum; unclassified Lokiarchaeum; Candidatus Lokiarchaeum sp. GC14_75	superkingdom; clade; phylum; genus; no rank; species
JYIM01000339.1	Archaea (Asgard)	1538547	Archaea; Asgard group; Candidatus Lokiarchaeota; Candidatus Lokiarchaeum; unclassified Lokiarchaeum; Candidatus Lokiarchaeum sp. GC14_75	superkingdom; clade; phylum; genus; no rank; species
JYIM01000340.1	Archaea (Asgard)	1538547	Archaea; Asgard group; Candidatus Lokiarchaeota; Candidatus Lokiarchaeum; unclassified Lokiarchaeum; Candidatus Lokiarchaeum sp. GC14_75	superkingdom; clade; phylum; genus; no rank; species
JYIM01000341.1	Archaea (Asgard)	1538547	Archaea; Asgard group; Candidatus Lokiarchaeota; Candidatus Lokiarchaeum; unclassified Lokiarchaeum; Candidatus Lokiarchaeum sp. GC14_75	superkingdom; clade; phylum; genus; no rank; species
JYIM01000342.1	Archaea (Asgard)	1538547	Archaea; Asgard group; Candidatus Lokiarchaeota; Candidatus Lokiarchaeum; unclassified Lokiarchaeum; Candidatus Lokiarchaeum sp. GC14_75	superkingdom; clade; phylum; genus; no rank; species
JYIM01000343.1	Archaea (Asgard)	1538547	Archaea; Asgard group; Candidatus Lokiarchaeota; Candidatus Lokiarchaeum; unclassified Lokiarchaeum; Candidatus Lokiarchaeum sp. GC14_75	superkingdom; clade; phylum; genus; no rank; species
JYIM01000344.1	Archaea (Asgard)	1538547	Archaea; Asgard group; Candidatus Lokiarchaeota; Candidatus Lokiarchaeum; unclassified Lokiarchaeum; Candidatus Lokiarchaeum sp. GC14_75	superkingdom; clade; phylum; genus; no rank; species
JYIM01000345.1	Archaea (Asgard)	1538547	Archaea; Asgard group; Candidatus Lokiarchaeota; Candidatus Lokiarchaeum; unclassified Lokiarchaeum; Candidatus Lokiarchaeum sp. GC14_75	superkingdom; clade; phylum; genus; no rank; species
JYIM01000346.1	Archaea (Asgard)	1538547	Archaea; Asgard group; Candidatus Lokiarchaeota; Candidatus Lokiarchaeum; unclassified Lokiarchaeum; Candidatus Lokiarchaeum sp. GC14_75	superkingdom; clade; phylum; genus; no rank; species
JYIM01000347.1	Archaea (Asgard)	1538547	Archaea; Asgard group; Candidatus Lokiarchaeota; Candidatus Lokiarchaeum; unclassified Lokiarchaeum; Candidatus Lokiarchaeum sp. GC14_75	superkingdom; clade; phylum; genus; no rank; species
JYIM01000348.1	Archaea (Asgard)	1538547	Archaea; Asgard group; Candidatus Lokiarchaeota; Candidatus Lokiarchaeum; unclassified Lokiarchaeum; Candidatus Lokiarchaeum sp. GC14_75	superkingdom; clade; phylum; genus; no rank; species
JYIM01000349.1	Archaea (Asgard)	1538547	Archaea; Asgard group; Candidatus Lokiarchaeota; Candidatus Lokiarchaeum; unclassified Lokiarchaeum; Candidatus Lokiarchaeum sp. GC14_75	superkingdom; clade; phylum; genus; no rank; species
JYIM01000350.1	Archaea (Asgard)	1538547	Archaea; Asgard group; Candidatus Lokiarchaeota; Candidatus Lokiarchaeum; unclassified Lokiarchaeum; Candidatus Lokiarchaeum sp. GC14_75	superkingdom; clade; phylum; genus; no rank; species
JYIM01000351.1	Archaea (Asgard)	1538547	Archaea; Asgard group; Candidatus Lokiarchaeota; Candidatus Lokiarchaeum; unclassified Lokiarchaeum; Candidatus Lokiarchaeum sp. GC14_75	superkingdom; clade; phylum; genus; no rank; species
JYIM01000352.1	Archaea (Asgard)	1538547	Archaea; Asgard group; Candidatus Lokiarchaeota; Candidatus Lokiarchaeum; unclassified Lokiarchaeum; Candidatus Lokiarchaeum sp. GC14_75	superkingdom; clade; phylum; genus; no rank; species
JYIM01000353.1	Archaea (Asgard)	1538547	Archaea; Asgard group; Candidatus Lokiarchaeota; Candidatus Lokiarchaeum; unclassified Lokiarchaeum; Candidatus Lokiarchaeum sp. GC14_75	superkingdom; clade; phylum; genus; no rank; species
JYIM01000354.1	Archaea (Asgard)	1538547	Archaea; Asgard group; Candidatus Lokiarchaeota; Candidatus Lokiarchaeum; unclassified Lokiarchaeum; Candidatus Lokiarchaeum sp. GC14_75	superkingdom; clade; phylum; genus; no rank; species
JYIM01000355.1	Archaea (Asgard)	1538547	Archaea; Asgard group; Candidatus Lokiarchaeota; Candidatus Lokiarchaeum; unclassified Lokiarchaeum; Candidatus Lokiarchaeum sp. GC14_75	superkingdom; clade; phylum; genus; no rank; species
JYIM01000356.1	Archaea (Asgard)	1538547	Archaea; Asgard group; Candidatus Lokiarchaeota; Candidatus Lokiarchaeum; unclassified Lokiarchaeum; Candidatus Lokiarchaeum sp. GC14_75	superkingdom; clade; phylum; genus; no rank; species
JYIM01000357.1	Archaea (Asgard)	1538547	Archaea; Asgard group; Candidatus Lokiarchaeota; Candidatus Lokiarchaeum; unclassified Lokiarchaeum; Candidatus Lokiarchaeum sp. GC14_75	superkingdom; clade; phylum; genus; no rank; species
JYIM01000358.1	Archaea (Asgard)	1538547	Archaea; Asgard group; Candidatus Lokiarchaeota; Candidatus Lokiarchaeum; unclassified Lokiarchaeum; Candidatus Lokiarchaeum sp. GC14_75	superkingdom; clade; phylum; genus; no rank; species
JYIM01000359.1	Archaea (Asgard)	1538547	Archaea; Asgard group; Candidatus Lokiarchaeota; Candidatus Lokiarchaeum; unclassified Lokiarchaeum; Candidatus Lokiarchaeum sp. GC14_75	superkingdom; clade; phylum; genus; no rank; species
JYIM01000360.1	Archaea (Asgard)	1538547	Archaea; Asgard group; Candidatus Lokiarchaeota; Candidatus Lokiarchaeum; unclassified Lokiarchaeum; Candidatus Lokiarchaeum sp. GC14_75	superkingdom; clade; phylum; genus; no rank; species
JYIM01000361.1	Archaea (Asgard)	1538547	Archaea; Asgard group; Candidatus Lokiarchaeota; Candidatus Lokiarchaeum; unclassified Lokiarchaeum; Candidatus Lokiarchaeum sp. GC14_75	superkingdom; clade; phylum; genus; no rank; species
JYIM01000362.1	Archaea (Asgard)	1538547	Archaea; Asgard group; Candidatus Lokiarchaeota; Candidatus Lokiarchaeum; unclassified Lokiarchaeum; Candidatus Lokiarchaeum sp. GC14_75	superkingdom; clade; phylum; genus; no rank; species
JYIM01000363.1	Archaea (Asgard)	1538547	Archaea; Asgard group; Candidatus Lokiarchaeota; Candidatus Lokiarchaeum; unclassified Lokiarchaeum; Candidatus Lokiarchaeum sp. GC14_75	superkingdom; clade; phylum; genus; no rank; species
JYIM01000364.1	Archaea (Asgard)	1538547	Archaea; Asgard group; Candidatus Lokiarchaeota; Candidatus Lokiarchaeum; unclassified Lokiarchaeum; Candidatus Lokiarchaeum sp. GC14_75	superkingdom; clade; phylum; genus; no rank; species
JYIM01000365.1	Archaea (Asgard)	1538547	Archaea; Asgard group; Candidatus Lokiarchaeota; Candidatus Lokiarchaeum; unclassified Lokiarchaeum; Candidatus Lokiarchaeum sp. GC14_75	superkingdom; clade; phylum; genus; no rank; species
JYIM01000366.1	Archaea (Asgard)	1538547	Archaea; Asgard group; Candidatus Lokiarchaeota; Candidatus Lokiarchaeum; unclassified Lokiarchaeum; Candidatus Lokiarchaeum sp. GC14_75	superkingdom; clade; phylum; genus; no rank; species
JYIM01000367.1	Archaea (Asgard)	1538547	Archaea; Asgard group; Candidatus Lokiarchaeota; Candidatus Lokiarchaeum; unclassified Lokiarchaeum; Candidatus Lokiarchaeum sp. GC14_75	superkingdom; clade; phylum; genus; no rank; species
JYIM01000368.1	Archaea (Asgard)	1538547	Archaea; Asgard group; Candidatus Lokiarchaeota; Candidatus Lokiarchaeum; unclassified Lokiarchaeum; Candidatus Lokiarchaeum sp. GC14_75	superkingdom; clade; phylum; genus; no rank; species
JYIM01000369.1	Archaea (Asgard)	1538547	Archaea; Asgard group; Candidatus Lokiarchaeota; Candidatus Lokiarchaeum; unclassified Lokiarchaeum; Candidatus Lokiarchaeum sp. GC14_75	superkingdom; clade; phylum; genus; no rank; species
JYIM01000370.1	Archaea (Asgard)	1538547	Archaea; Asgard group; Candidatus Lokiarchaeota; Candidatus Lokiarchaeum; unclassified Lokiarchaeum; Candidatus Lokiarchaeum sp. GC14_75	superkingdom; clade; phylum; genus; no rank; species
JYIM01000371.1	Archaea (Asgard)	1538547	Archaea; Asgard group; Candidatus Lokiarchaeota; Candidatus Lokiarchaeum; unclassified Lokiarchaeum; Candidatus Lokiarchaeum sp. GC14_75	superkingdom; clade; phylum; genus; no rank; species
JYIM01000372.1	Archaea (Asgard)	1538547	Archaea; Asgard group; Candidatus Lokiarchaeota; Candidatus Lokiarchaeum; unclassified Lokiarchaeum; Candidatus Lokiarchaeum sp. GC14_75	superkingdom; clade; phylum; genus; no rank; species
JYIM01000373.1	Archaea (Asgard)	1538547	Archaea; Asgard group; Candidatus Lokiarchaeota; Candidatus Lokiarchaeum; unclassified Lokiarchaeum; Candidatus Lokiarchaeum sp. GC14_75	superkingdom; clade; phylum; genus; no rank; species
JYIM01000374.1	Archaea (Asgard)	1538547	Archaea; Asgard group; Candidatus Lokiarchaeota; Candidatus Lokiarchaeum; unclassified Lokiarchaeum; Candidatus Lokiarchaeum sp. GC14_75	superkingdom; clade; phylum; genus; no rank; species
JYIM01000375.1	Archaea (Asgard)	1538547	Archaea; Asgard group; Candidatus Lokiarchaeota; Candidatus Lokiarchaeum; unclassified Lokiarchaeum; Candidatus Lokiarchaeum sp. GC14_75	superkingdom; clade; phylum; genus; no rank; species
JYIM01000376.1	Archaea (Asgard)	1538547	Archaea; Asgard group; Candidatus Lokiarchaeota; Candidatus Lokiarchaeum; unclassified Lokiarchaeum; Candidatus Lokiarchaeum sp. GC14_75	superkingdom; clade; phylum; genus; no rank; species
JYIM01000377.1	Archaea (Asgard)	1538547	Archaea; Asgard group; Candidatus Lokiarchaeota; Candidatus Lokiarchaeum; unclassified Lokiarchaeum; Candidatus Lokiarchaeum sp. GC14_75	superkingdom; clade; phylum; genus; no rank; species
JYIM01000378.1	Archaea (Asgard)	1538547	Archaea; Asgard group; Candidatus Lokiarchaeota; Candidatus Lokiarchaeum; unclassified Lokiarchaeum; Candidatus Lokiarchaeum sp. GC14_75	superkingdom; clade; phylum; genus; no rank; species
JYIM01000379.1	Archaea (Asgard)	1538547	Archaea; Asgard group; Candidatus Lokiarchaeota; Candidatus Lokiarchaeum; unclassified Lokiarchaeum; Candidatus Lokiarchaeum sp. GC14_75	superkingdom; clade; phylum; genus; no rank; species
JYIM01000380.1	Archaea (Asgard)	1538547	Archaea; Asgard group; Candidatus Lokiarchaeota; Candidatus Lokiarchaeum; unclassified Lokiarchaeum; Candidatus Lokiarchaeum sp. GC14_75	superkingdom; clade; phylum; genus; no rank; species
JYIM01000381.1	Archaea (Asgard)	1538547	Archaea; Asgard group; Candidatus Lokiarchaeota; Candidatus Lokiarchaeum; unclassified Lokiarchaeum; Candidatus Lokiarchaeum sp. GC14_75	superkingdom; clade; phylum; genus; no rank; species
JYIM01000382.1	Archaea (Asgard)	1538547	Archaea; Asgard group; Candidatus Lokiarchaeota; Candidatus Lokiarchaeum; unclassified Lokiarchaeum; Candidatus Lokiarchaeum sp. GC14_75	superkingdom; clade; phylum; genus; no rank; species
JYIM01000383.1	Archaea (Asgard)	1538547	Archaea; Asgard group; Candidatus Lokiarchaeota; Candidatus Lokiarchaeum; unclassified Lokiarchaeum; Candidatus Lokiarchaeum sp. GC14_75	superkingdom; clade; phylum; genus; no rank; species
JYIM01000384.1	Archaea (Asgard)	1538547	Archaea; Asgard group; Candidatus Lokiarchaeota; Candidatus Lokiarchaeum; unclassified Lokiarchaeum; Candidatus Lokiarchaeum sp. GC14_75	superkingdom; clade; phylum; genus; no rank; species
JYIM01000385.1	Archaea (Asgard)	1538547	Archaea; Asgard group; Candidatus Lokiarchaeota; Candidatus Lokiarchaeum; unclassified Lokiarchaeum; Candidatus Lokiarchaeum sp. GC14_75	superkingdom; clade; phylum; genus; no rank; species
JYIM01000386.1	Archaea (Asgard)	1538547	Archaea; Asgard group; Candidatus Lokiarchaeota; Candidatus Lokiarchaeum; unclassified Lokiarchaeum; Candidatus Lokiarchaeum sp. GC14_75	superkingdom; clade; phylum; genus; no rank; species
JYIM01000387.1	Archaea (Asgard)	1538547	Archaea; Asgard group; Candidatus Lokiarchaeota; Candidatus Lokiarchaeum; unclassified Lokiarchaeum; Candidatus Lokiarchaeum sp. GC14_75	superkingdom; clade; phylum; genus; no rank; species
JYIM01000388.1	Archaea (Asgard)	1538547	Archaea; Asgard group; Candidatus Lokiarchaeota; Candidatus Lokiarchaeum; unclassified Lokiarchaeum; Candidatus Lokiarchaeum sp. GC14_75	superkingdom; clade; phylum; genus; no rank; species
JYIM01000389.1	Archaea (Asgard)	1538547	Archaea; Asgard group; Candidatus Lokiarchaeota; Candidatus Lokiarchaeum; unclassified Lokiarchaeum; Candidatus Lokiarchaeum sp. GC14_75	superkingdom; clade; phylum; genus; no rank; species
JYIM01000390.1	Archaea (Asgard)	1538547	Archaea; Asgard group; Candidatus Lokiarchaeota; Candidatus Lokiarchaeum; unclassified Lokiarchaeum; Candidatus Lokiarchaeum sp. GC14_75	superkingdom; clade; phylum; genus; no rank; species
JYIM01000391.1	Archaea (Asgard)	1538547	Archaea; Asgard group; Candidatus Lokiarchaeota; Candidatus Lokiarchaeum; unclassified Lokiarchaeum; Candidatus Lokiarchaeum sp. GC14_75	superkingdom; clade; phylum; genus; no rank; species
JYIM01000392.1	Archaea (Asgard)	1538547	Archaea; Asgard group; Candidatus Lokiarchaeota; Candidatus Lokiarchaeum; unclassified Lokiarchaeum; Candidatus Lokiarchaeum sp. GC14_75	superkingdom; clade; phylum; genus; no rank; species
JYIM01000393.1	Archaea (Asgard)	1538547	Archaea; Asgard group; Candidatus Lokiarchaeota; Candidatus Lokiarchaeum; unclassified Lokiarchaeum; Candidatus Lokiarchaeum sp. GC14_75	superkingdom; clade; phylum; genus; no rank; species
JYIM01000394.1	Archaea (Asgard)	1538547	Archaea; Asgard group; Candidatus Lokiarchaeota; Candidatus Lokiarchaeum; unclassified Lokiarchaeum; Candidatus Lokiarchaeum sp. GC14_75	superkingdom; clade; phylum; genus; no rank; species
JYIM01000395.1	Archaea (Asgard)	1538547	Archaea; Asgard group; Candidatus Lokiarchaeota; Candidatus Lokiarchaeum; unclassified Lokiarchaeum; Candidatus Lokiarchaeum sp. GC14_75	superkingdom; clade; phylum; genus; no rank; species
JYIM01000396.1	Archaea (Asgard)	1538547	Archaea; Asgard group; Candidatus Lokiarchaeota; Candidatus Lokiarchaeum; unclassified Lokiarchaeum; Candidatus Lokiarchaeum sp. GC14_75	superkingdom; clade; phylum; genus; no rank; species
JYIM01000397.1	Archaea (Asgard)	1538547	Archaea; Asgard group; Candidatus Lokiarchaeota; Candidatus Lokiarchaeum; unclassified Lokiarchaeum; Candidatus Lokiarchaeum sp. GC14_75	superkingdom; clade; phylum; genus; no rank; species
JYIM01000398.1	Archaea (Asgard)	1538547	Archaea; Asgard group; Candidatus Lokiarchaeota; Candidatus Lokiarchaeum; unclassified Lokiarchaeum; Candidatus Lokiarchaeum sp. GC14_75	superkingdom; clade; phylum; genus; no rank; species
JYIM01000399.1	Archaea (Asgard)	1538547	Archaea; Asgard group; Candidatus Lokiarchaeota; Candidatus Lokiarchaeum; unclassified Lokiarchaeum; Candidatus Lokiarchaeum sp. GC14_75	superkingdom; clade; phylum; genus; no rank; species
JYIM01000400.1	Archaea (Asgard)	1538547	Archaea; Asgard group; Candidatus Lokiarchaeota; Candidatus Lokiarchaeum; unclassified Lokiarchaeum; Candidatus Lokiarchaeum sp. GC14_75	superkingdom; clade; phylum; genus; no rank; species
JYIM01000401.1	Archaea (Asgard)	1538547	Archaea; Asgard group; Candidatus Lokiarchaeota; Candidatus Lokiarchaeum; unclassified Lokiarchaeum; Candidatus Lokiarchaeum sp. GC14_75	superkingdom; clade; phylum; genus; no rank; species
JYIM01000402.1	Archaea (Asgard)	1538547	Archaea; Asgard group; Candidatus Lokiarchaeota; Candidatus Lokiarchaeum; unclassified Lokiarchaeum; Candidatus Lokiarchaeum sp. GC14_75	superkingdom; clade; phylum; genus; no rank; species
JYIM01000403.1	Archaea (Asgard)	1538547	Archaea; Asgard group; Candidatus Lokiarchaeota; Candidatus Lokiarchaeum; unclassified Lokiarchaeum; Candidatus Lokiarchaeum sp. GC14_75	superkingdom; clade; phylum; genus; no rank; species
JYIM01000404.1	Archaea (Asgard)	1538547	Archaea; Asgard group; Candidatus Lokiarchaeota; Candidatus Lokiarchaeum; unclassified Lokiarchaeum; Candidatus Lokiarchaeum sp. GC14_75	superkingdom; clade; phylum; genus; no rank; species
JYIM01000405.1	Archaea (Asgard)	1538547	Archaea; Asgard group; Candidatus Lokiarchaeota; Candidatus Lokiarchaeum; unclassified Lokiarchaeum; Candidatus Lokiarchaeum sp. GC14_75	superkingdom; clade; phylum; genus; no rank; species
JYIM01000406.1	Archaea (Asgard)	1538547	Archaea; Asgard group; Candidatus Lokiarchaeota; Candidatus Lokiarchaeum; unclassified Lokiarchaeum; Candidatus Lokiarchaeum sp. GC14_75	superkingdom; clade; phylum; genus; no rank; species
JYIM01000407.1	Archaea (Asgard)	1538547	Archaea; Asgard group; Candidatus Lokiarchaeota; Candidatus Lokiarchaeum; unclassified Lokiarchaeum; Candidatus Lokiarchaeum sp. GC14_75	superkingdom; clade; phylum; genus; no rank; species
JYIM01000408.1	Archaea (Asgard)	1538547	Archaea; Asgard group; Candidatus Lokiarchaeota; Candidatus Lokiarchaeum; unclassified Lokiarchaeum; Candidatus Lokiarchaeum sp. GC14_75	superkingdom; clade; phylum; genus; no rank; species
JYIM01000409.1	Archaea (Asgard)	1538547	Archaea; Asgard group; Candidatus Lokiarchaeota; Candidatus Lokiarchaeum; unclassified Lokiarchaeum; Candidatus Lokiarchaeum sp. GC14_75	superkingdom; clade; phylum; genus; no rank; species
JYIM01000410.1	Archaea (Asgard)	1538547	Archaea; Asgard group; Candidatus Lokiarchaeota; Candidatus Lokiarchaeum; unclassified Lokiarchaeum; Candidatus Lokiarchaeum sp. GC14_75	superkingdom; clade; phylum; genus; no rank; species
JYIM01000411.1	Archaea (Asgard)	1538547	Archaea; Asgard group; Candidatus Lokiarchaeota; Candidatus Lokiarchaeum; unclassified Lokiarchaeum; Candidatus Lokiarchaeum sp. GC14_75	superkingdom; clade; phylum; genus; no rank; species
JYIM01000412.1	Archaea (Asgard)	1538547	Archaea; Asgard group; Candidatus Lokiarchaeota; Candidatus Lokiarchaeum; unclassified Lokiarchaeum; Candidatus Lokiarchaeum sp. GC14_75	superkingdom; clade; phylum; genus; no rank; species
JYIM01000413.1	Archaea (Asgard)	1538547	Archaea; Asgard group; Candidatus Lokiarchaeota; Candidatus Lokiarchaeum; unclassified Lokiarchaeum; Candidatus Lokiarchaeum sp. GC14_75	superkingdom; clade; phylum; genus; no rank; species
JYIM01000414.1	Archaea (Asgard)	1538547	Archaea; Asgard group; Candidatus Lokiarchaeota; Candidatus Lokiarchaeum; unclassified Lokiarchaeum; Candidatus Lokiarchaeum sp. GC14_75	superkingdom; clade; phylum; genus; no rank; species
JYIM01000415.1	Archaea (Asgard)	1538547	Archaea; Asgard group; Candidatus Lokiarchaeota; Candidatus Lokiarchaeum; unclassified Lokiarchaeum; Candidatus Lokiarchaeum sp. GC14_75	superkingdom; clade; phylum; genus; no rank; species
JYIM01000416.1	Archaea (Asgard)	1538547	Archaea; Asgard group; Candidatus Lokiarchaeota; Candidatus Lokiarchaeum; unclassified Lokiarchaeum; Candidatus Lokiarchaeum sp. GC14_75	superkingdom; clade; phylum; genus; no rank; species
JYIM01000417.1	Archaea (Asgard)	1538547	Archaea; Asgard group; Candidatus Lokiarchaeota; Candidatus Lokiarchaeum; unclassified Lokiarchaeum; Candidatus Lokiarchaeum sp. GC14_75	superkingdom; clade; phylum; genus; no rank; species
JYIM01000418.1	Archaea (Asgard)	1538547	Archaea; Asgard group; Candidatus Lokiarchaeota; Candidatus Lokiarchaeum; unclassified Lokiarchaeum; Candidatus Lokiarchaeum sp. GC14_75	superkingdom; clade; phylum; genus; no rank; species
JYIM01000419.1	Archaea (Asgard)	1538547	Archaea; Asgard group; Candidatus Lokiarchaeota; Candidatus Lokiarchaeum; unclassified Lokiarchaeum; Candidatus Lokiarchaeum sp. GC14_75	superkingdom; clade; phylum; genus; no rank; species
JYIM01000420.1	Archaea (Asgard)	1538547	Archaea; Asgard group; Candidatus Lokiarchaeota; Candidatus Lokiarchaeum; unclassified Lokiarchaeum; Candidatus Lokiarchaeum sp. GC14_75	superkingdom; clade; phylum; genus; no rank; species
JYIM01000421.1	Archaea (Asgard)	1538547	Archaea; Asgard group; Candidatus Lokiarchaeota; Candidatus Lokiarchaeum; unclassified Lokiarchaeum; Candidatus Lokiarchaeum sp. GC14_75	superkingdom; clade; phylum; genus; no rank; species
JYIM01000422.1	Archaea (Asgard)	1538547	Archaea; Asgard group; Candidatus Lokiarchaeota; Candidatus Lokiarchaeum; unclassified Lokiarchaeum; Candidatus Lokiarchaeum sp. GC14_75	superkingdom; clade; phylum; genus; no rank; species
JYIM01000423.1	Archaea (Asgard)	1538547	Archaea; Asgard group; Candidatus Lokiarchaeota; Candidatus Lokiarchaeum; unclassified Lokiarchaeum; Candidatus Lokiarchaeum sp. GC14_75	superkingdom; clade; phylum; genus; no rank; species
JYIM01000424.1	Archaea (Asgard)	1538547	Archaea; Asgard group; Candidatus Lokiarchaeota; Candidatus Lokiarchaeum; unclassified Lokiarchaeum; Candidatus Lokiarchaeum sp. GC14_75	superkingdom; clade; phylum; genus; no rank; species
JYIM01000425.1	Archaea (Asgard)	1538547	Archaea; Asgard group; Candidatus Lokiarchaeota; Candidatus Lokiarchaeum; unclassified Lokiarchaeum; Candidatus Lokiarchaeum sp. GC14_75	superkingdom; clade; phylum; genus; no rank; species
JYIM01000426.1	Archaea (Asgard)	1538547	Archaea; Asgard group; Candidatus Lokiarchaeota; Candidatus Lokiarchaeum; unclassified Lokiarchaeum; Candidatus Lokiarchaeum sp. GC14_75	superkingdom; clade; phylum; genus; no rank; species
JYIM01000427.1	Archaea (Asgard)	1538547	Archaea; Asgard group; Candidatus Lokiarchaeota; Candidatus Lokiarchaeum; unclassified Lokiarchaeum; Candidatus Lokiarchaeum sp. GC14_75	superkingdom; clade; phylum; genus; no rank; species
JYIM01000428.1	Archaea (Asgard)	1538547	Archaea; Asgard group; Candidatus Lokiarchaeota; Candidatus Lokiarchaeum; unclassified Lokiarchaeum; Candidatus Lokiarchaeum sp. GC14_75	superkingdom; clade; phylum; genus; no rank; species
JYIM01000429.1	Archaea (Asgard)	1538547	Archaea; Asgard group; Candidatus Lokiarchaeota; Candidatus Lokiarchaeum; unclassified Lokiarchaeum; Candidatus Lokiarchaeum sp. GC14_75	superkingdom; clade; phylum; genus; no rank; species
JYIM01000430.1	Archaea (Asgard)	1538547	Archaea; Asgard group; Candidatus Lokiarchaeota; Candidatus Lokiarchaeum; unclassified Lokiarchaeum; Candidatus Lokiarchaeum sp. GC14_75	superkingdom; clade; phylum; genus; no rank; species
JYIM01000431.1	Archaea (Asgard)	1538547	Archaea; Asgard group; Candidatus Lokiarchaeota; Candidatus Lokiarchaeum; unclassified Lokiarchaeum; Candidatus Lokiarchaeum sp. GC14_75	superkingdom; clade; phylum; genus; no rank; species
JYIM01000432.1	Archaea (Asgard)	1538547	Archaea; Asgard group; Candidatus Lokiarchaeota; Candidatus Lokiarchaeum; unclassified Lokiarchaeum; Candidatus Lokiarchaeum sp. GC14_75	superkingdom; clade; phylum; genus; no rank; species
JYIM01000433.1	Archaea (Asgard)	1538547	Archaea; Asgard group; Candidatus Lokiarchaeota; Candidatus Lokiarchaeum; unclassified Lokiarchaeum; Candidatus Lokiarchaeum sp. GC14_75	superkingdom; clade; phylum; genus; no rank; species
JYIM01000434.1	Archaea (Asgard)	1538547	Archaea; Asgard group; Candidatus Lokiarchaeota; Candidatus Lokiarchaeum; unclassified Lokiarchaeum; Candidatus Lokiarchaeum sp. GC14_75	superkingdom; clade; phylum; genus; no rank; species
JYIM01000435.1	Archaea (Asgard)	1538547	Archaea; Asgard group; Candidatus Lokiarchaeota; Candidatus Lokiarchaeum; unclassified Lokiarchaeum; Candidatus Lokiarchaeum sp. GC14_75	superkingdom; clade; phylum; genus; no rank; species
JYIM01000436.1	Archaea (Asgard)	1538547	Archaea; Asgard group; Candidatus Lokiarchaeota; Candidatus Lokiarchaeum; unclassified Lokiarchaeum; Candidatus Lokiarchaeum sp. GC14_75	superkingdom; clade; phylum; genus; no rank; species
JYIM01000437.1	Archaea (Asgard)	1538547	Archaea; Asgard group; Candidatus Lokiarchaeota; Candidatus Lokiarchaeum; unclassified Lokiarchaeum; Candidatus Lokiarchaeum sp. GC14_75	superkingdom; clade; phylum; genus; no rank; species
JYIM01000438.1	Archaea (Asgard)	1538547	Archaea; Asgard group; Candidatus Lokiarchaeota; Candidatus Lokiarchaeum; unclassified Lokiarchaeum; Candidatus Lokiarchaeum sp. GC14_75	superkingdom; clade; phylum; genus; no rank; species
JYIM01000439.1	Archaea (Asgard)	1538547	Archaea; Asgard group; Candidatus Lokiarchaeota; Candidatus Lokiarchaeum; unclassified Lokiarchaeum; Candidatus Lokiarchaeum sp. GC14_75	superkingdom; clade; phylum; genus; no rank; species
JYIM01000440.1	Archaea (Asgard)	1538547	Archaea; Asgard group; Candidatus Lokiarchaeota; Candidatus Lokiarchaeum; unclassified Lokiarchaeum; Candidatus Lokiarchaeum sp. GC14_75	superkingdom; clade; phylum; genus; no rank; species
JYIM01000441.1	Archaea (Asgard)	1538547	Archaea; Asgard group; Candidatus Lokiarchaeota; Candidatus Lokiarchaeum; unclassified Lokiarchaeum; Candidatus Lokiarchaeum sp. GC14_75	superkingdom; clade; phylum; genus; no rank; species
JYIM01000442.1	Archaea (Asgard)	1538547	Archaea; Asgard group; Candidatus Lokiarchaeota; Candidatus Lokiarchaeum; unclassified Lokiarchaeum; Candidatus Lokiarchaeum sp. GC14_75	superkingdom; clade; phylum; genus; no rank; species
JYIM01000443.1	Archaea (Asgard)	1538547	Archaea; Asgard group; Candidatus Lokiarchaeota; Candidatus Lokiarchaeum; unclassified Lokiarchaeum; Candidatus Lokiarchaeum sp. GC14_75	superkingdom; clade; phylum; genus; no rank; species
JYIM01000444.1	Archaea (Asgard)	1538547	Archaea; Asgard group; Candidatus Lokiarchaeota; Candidatus Lokiarchaeum; unclassified Lokiarchaeum; Candidatus Lokiarchaeum sp. GC14_75	superkingdom; clade; phylum; genus; no rank; species
JYIM01000445.1	Archaea (Asgard)	1538547	Archaea; Asgard group; Candidatus Lokiarchaeota; Candidatus Lokiarchaeum; unclassified Lokiarchaeum; Candidatus Lokiarchaeum sp. GC14_75	superkingdom; clade; phylum; genus; no rank; species
JYIM01000446.1	Archaea (Asgard)	1538547	Archaea; Asgard group; Candidatus Lokiarchaeota; Candidatus Lokiarchaeum; unclassified Lokiarchaeum; Candidatus Lokiarchaeum sp. GC14_75	superkingdom; clade; phylum; genus; no rank; species
JYIM01000447.1	Archaea (Asgard)	1538547	Archaea; Asgard group; Candidatus Lokiarchaeota; Candidatus Lokiarchaeum; unclassified Lokiarchaeum; Candidatus Lokiarchaeum sp. GC14_75	superkingdom; clade; phylum; genus; no rank; species
JYIM01000448.1	Archaea (Asgard)	1538547	Archaea; Asgard group; Candidatus Lokiarchaeota; Candidatus Lokiarchaeum; unclassified Lokiarchaeum; Candidatus Lokiarchaeum sp. GC14_75	superkingdom; clade; phylum; genus; no rank; species
JYIM01000449.1	Archaea (Asgard)	1538547	Archaea; Asgard group; Candidatus Lokiarchaeota; Candidatus Lokiarchaeum; unclassified Lokiarchaeum; Candidatus Lokiarchaeum sp. GC14_75	superkingdom; clade; phylum; genus; no rank; species
JYIM01000450.1	Archaea (Asgard)	1538547	Archaea; Asgard group; Candidatus Lokiarchaeota; Candidatus Lokiarchaeum; unclassified Lokiarchaeum; Candidatus Lokiarchaeum sp. GC14_75	superkingdom; clade; phylum; genus; no rank; species
JYIM01000451.1	Archaea (Asgard)	1538547	Archaea; Asgard group; Candidatus Lokiarchaeota; Candidatus Lokiarchaeum; unclassified Lokiarchaeum; Candidatus Lokiarchaeum sp. GC14_75	superkingdom; clade; phylum; genus; no rank; species
JYIM01000452.1	Archaea (Asgard)	1538547	Archaea; Asgard group; Candidatus Lokiarchaeota; Candidatus Lokiarchaeum; unclassified Lokiarchaeum; Candidatus Lokiarchaeum sp. GC14_75	superkingdom; clade; phylum; genus; no rank; species
JYIM01000453.1	Archaea (Asgard)	1538547	Archaea; Asgard group; Candidatus Lokiarchaeota; Candidatus Lokiarchaeum; unclassified Lokiarchaeum; Candidatus Lokiarchaeum sp. GC14_75	superkingdom; clade; phylum; genus; no rank; species
JYIM01000454.1	Archaea (Asgard)	1538547	Archaea; Asgard group; Candidatus Lokiarchaeota; Candidatus Lokiarchaeum; unclassified Lokiarchaeum; Candidatus Lokiarchaeum sp. GC14_75	superkingdom; clade; phylum; genus; no rank; species
JYIM01000455.1	Archaea (Asgard)	1538547	Archaea; Asgard group; Candidatus Lokiarchaeota; Candidatus Lokiarchaeum; unclassified Lokiarchaeum; Candidatus Lokiarchaeum sp. GC14_75	superkingdom; clade; phylum; genus; no rank; species
JYIM01000456.1	Archaea (Asgard)	1538547	Archaea; Asgard group; Candidatus Lokiarchaeota; Candidatus Lokiarchaeum; unclassified Lokiarchaeum; Candidatus Lokiarchaeum sp. GC14_75	superkingdom; clade; phylum; genus; no rank; species
JYIM01000457.1	Archaea (Asgard)	1538547	Archaea; Asgard group; Candidatus Lokiarchaeota; Candidatus Lokiarchaeum; unclassified Lokiarchaeum; Candidatus Lokiarchaeum sp. GC14_75	superkingdom; clade; phylum; genus; no rank; species
JYIM01000458.1	Archaea (Asgard)	1538547	Archaea; Asgard group; Candidatus Lokiarchaeota; Candidatus Lokiarchaeum; unclassified Lokiarchaeum; Candidatus Lokiarchaeum sp. GC14_75	superkingdom; clade; phylum; genus; no rank; species
JYIM01000459.1	Archaea (Asgard)	1538547	Archaea; Asgard group; Candidatus Lokiarchaeota; Candidatus Lokiarchaeum; unclassified Lokiarchaeum; Candidatus Lokiarchaeum sp. GC14_75	superkingdom; clade; phylum; genus; no rank; species
JYIM01000460.1	Archaea (Asgard)	1538547	Archaea; Asgard group; Candidatus Lokiarchaeota; Candidatus Lokiarchaeum; unclassified Lokiarchaeum; Candidatus Lokiarchaeum sp. GC14_75	superkingdom; clade; phylum; genus; no rank; species
JYIM01000461.1	Archaea (Asgard)	1538547	Archaea; Asgard group; Candidatus Lokiarchaeota; Candidatus Lokiarchaeum; unclassified Lokiarchaeum; Candidatus Lokiarchaeum sp. GC14_75	superkingdom; clade; phylum; genus; no rank; species
JYIM01000462.1	Archaea (Asgard)	1538547	Archaea; Asgard group; Candidatus Lokiarchaeota; Candidatus Lokiarchaeum; unclassified Lokiarchaeum; Candidatus Lokiarchaeum sp. GC14_75	superkingdom; clade; phylum; genus; no rank; species
JYIM01000463.1	Archaea (Asgard)	1538547	Archaea; Asgard group; Candidatus Lokiarchaeota; Candidatus Lokiarchaeum; unclassified Lokiarchaeum; Candidatus Lokiarchaeum sp. GC14_75	superkingdom; clade; phylum; genus; no rank; species
JYIM01000464.1	Archaea (Asgard)	1538547	Archaea; Asgard group; Candidatus Lokiarchaeota; Candidatus Lokiarchaeum; unclassified Lokiarchaeum; Candidatus Lokiarchaeum sp. GC14_75	superkingdom; clade; phylum; genus; no rank; species
JYIM01000465.1	Archaea (Asgard)	1538547	Archaea; Asgard group; Candidatus Lokiarchaeota; Candidatus Lokiarchaeum; unclassified Lokiarchaeum; Candidatus Lokiarchaeum sp. GC14_75	superkingdom; clade; phylum; genus; no rank; species
JYIM01000466.1	Archaea (Asgard)	1538547	Archaea; Asgard group; Candidatus Lokiarchaeota; Candidatus Lokiarchaeum; unclassified Lokiarchaeum; Candidatus Lokiarchaeum sp. GC14_75	superkingdom; clade; phylum; genus; no rank; species
JYIM01000467.1	Archaea (Asgard)	1538547	Archaea; Asgard group; Candidatus Lokiarchaeota; Candidatus Lokiarchaeum; unclassified Lokiarchaeum; Candidatus Lokiarchaeum sp. GC14_75	superkingdom; clade; phylum; genus; no rank; species
JYIM01000468.1	Archaea (Asgard)	1538547	Archaea; Asgard group; Candidatus Lokiarchaeota; Candidatus Lokiarchaeum; unclassified Lokiarchaeum; Candidatus Lokiarchaeum sp. GC14_75	superkingdom; clade; phylum; genus; no rank; species
JYIM01000469.1	Archaea (Asgard)	1538547	Archaea; Asgard group; Candidatus Lokiarchaeota; Candidatus Lokiarchaeum; unclassified Lokiarchaeum; Candidatus Lokiarchaeum sp. GC14_75	superkingdom; clade; phylum; genus; no rank; species
JYIM01000470.1	Archaea (Asgard)	1538547	Archaea; Asgard group; Candidatus Lokiarchaeota; Candidatus Lokiarchaeum; unclassified Lokiarchaeum; Candidatus Lokiarchaeum sp. GC14_75	superkingdom; clade; phylum; genus; no rank; species
JYIM01000471.1	Archaea (Asgard)	1538547	Archaea; Asgard group; Candidatus Lokiarchaeota; Candidatus Lokiarchaeum; unclassified Lokiarchaeum; Candidatus Lokiarchaeum sp. GC14_75	superkingdom; clade; phylum; genus; no rank; species
JYIM01000472.1	Archaea (Asgard)	1538547	Archaea; Asgard group; Candidatus Lokiarchaeota; Candidatus Lokiarchaeum; unclassified Lokiarchaeum; Candidatus Lokiarchaeum sp. GC14_75	superkingdom; clade; phylum; genus; no rank; species
JYIM01000473.1	Archaea (Asgard)	1538547	Archaea; Asgard group; Candidatus Lokiarchaeota; Candidatus Lokiarchaeum; unclassified Lokiarchaeum; Candidatus Lokiarchaeum sp. GC14_75	superkingdom; clade; phylum; genus; no rank; species
JYIM01000474.1	Archaea (Asgard)	1538547	Archaea; Asgard group; Candidatus Lokiarchaeota; Candidatus Lokiarchaeum; unclassified Lokiarchaeum; Candidatus Lokiarchaeum sp. GC14_75	superkingdom; clade; phylum; genus; no rank; species
JYIM01000475.1	Archaea (Asgard)	1538547	Archaea; Asgard group; Candidatus Lokiarchaeota; Candidatus Lokiarchaeum; unclassified Lokiarchaeum; Candidatus Lokiarchaeum sp. GC14_75	superkingdom; clade; phylum; genus; no rank; species
JYIM01000476.1	Archaea (Asgard)	1538547	Archaea; Asgard group; Candidatus Lokiarchaeota; Candidatus Lokiarchaeum; unclassified Lokiarchaeum; Candidatus Lokiarchaeum sp. GC14_75	superkingdom; clade; phylum; genus; no rank; species
JYIM01000477.1	Archaea (Asgard)	1538547	Archaea; Asgard group; Candidatus Lokiarchaeota; Candidatus Lokiarchaeum; unclassified Lokiarchaeum; Candidatus Lokiarchaeum sp. GC14_75	superkingdom; clade; phylum; genus; no rank; species
JYIM01000478.1	Archaea (Asgard)	1538547	Archaea; Asgard group; Candidatus Lokiarchaeota; Candidatus Lokiarchaeum; unclassified Lokiarchaeum; Candidatus Lokiarchaeum sp. GC14_75	superkingdom; clade; phylum; genus; no rank; species
JYIM01000479.1	Archaea (Asgard)	1538547	Archaea; Asgard group; Candidatus Lokiarchaeota; Candidatus Lokiarchaeum; unclassified Lokiarchaeum; Candidatus Lokiarchaeum sp. GC14_75	superkingdom; clade; phylum; genus; no rank; species
JYIM01000480.1	Archaea (Asgard)	1538547	Archaea; Asgard group; Candidatus Lokiarchaeota; Candidatus Lokiarchaeum; unclassified Lokiarchaeum; Candidatus Lokiarchaeum sp. GC14_75	superkingdom; clade; phylum; genus; no rank; species
JYIM01000481.1	Archaea (Asgard)	1538547	Archaea; Asgard group; Candidatus Lokiarchaeota; Candidatus Lokiarchaeum; unclassified Lokiarchaeum; Candidatus Lokiarchaeum sp. GC14_75	superkingdom; clade; phylum; genus; no rank; species
JYIM01000482.1	Archaea (Asgard)	1538547	Archaea; Asgard group; Candidatus Lokiarchaeota; Candidatus Lokiarchaeum; unclassified Lokiarchaeum; Candidatus Lokiarchaeum sp. GC14_75	superkingdom; clade; phylum; genus; no rank; species
JYIM01000483.1	Archaea (Asgard)	1538547	Archaea; Asgard group; Candidatus Lokiarchaeota; Candidatus Lokiarchaeum; unclassified Lokiarchaeum; Candidatus Lokiarchaeum sp. GC14_75	superkingdom; clade; phylum; genus; no rank; species
JYIM01000484.1	Archaea (Asgard)	1538547	Archaea; Asgard group; Candidatus Lokiarchaeota; Candidatus Lokiarchaeum; unclassified Lokiarchaeum; Candidatus Lokiarchaeum sp. GC14_75	superkingdom; clade; phylum; genus; no rank; species
JYIM01000485.1	Archaea (Asgard)	1538547	Archaea; Asgard group; Candidatus Lokiarchaeota; Candidatus Lokiarchaeum; unclassified Lokiarchaeum; Candidatus Lokiarchaeum sp. GC14_75	superkingdom; clade; phylum; genus; no rank; species
JYIM01000486.1	Archaea (Asgard)	1538547	Archaea; Asgard group; Candidatus Lokiarchaeota; Candidatus Lokiarchaeum; unclassified Lokiarchaeum; Candidatus Lokiarchaeum sp. GC14_75	superkingdom; clade; phylum; genus; no rank; species
JYIM01000487.1	Archaea (Asgard)	1538547	Archaea; Asgard group; Candidatus Lokiarchaeota; Candidatus Lokiarchaeum; unclassified Lokiarchaeum; Candidatus Lokiarchaeum sp. GC14_75	superkingdom; clade; phylum; genus; no rank; species
JYIM01000488.1	Archaea (Asgard)	1538547	Archaea; Asgard group; Candidatus Lokiarchaeota; Candidatus Lokiarchaeum; unclassified Lokiarchaeum; Candidatus Lokiarchaeum sp. GC14_75	superkingdom; clade; phylum; genus; no rank; species
JYIM01000489.1	Archaea (Asgard)	1538547	Archaea; Asgard group; Candidatus Lokiarchaeota; Candidatus Lokiarchaeum; unclassified Lokiarchaeum; Candidatus Lokiarchaeum sp. GC14_75	superkingdom; clade; phylum; genus; no rank; species
JYIM01000490.1	Archaea (Asgard)	1538547	Archaea; Asgard group; Candidatus Lokiarchaeota; Candidatus Lokiarchaeum; unclassified Lokiarchaeum; Candidatus Lokiarchaeum sp. GC14_75	superkingdom; clade; phylum; genus; no rank; species
JYIM01000491.1	Archaea (Asgard)	1538547	Archaea; Asgard group; Candidatus Lokiarchaeota; Candidatus Lokiarchaeum; unclassified Lokiarchaeum; Candidatus Lokiarchaeum sp. GC14_75	superkingdom; clade; phylum; genus; no rank; species
JYIM01000492.1	Archaea (Asgard)	1538547	Archaea; Asgard group; Candidatus Lokiarchaeota; Candidatus Lokiarchaeum; unclassified Lokiarchaeum; Candidatus Lokiarchaeum sp. GC14_75	superkingdom; clade; phylum; genus; no rank; species
JYIM01000493.1	Archaea (Asgard)	1538547	Archaea; Asgard group; Candidatus Lokiarchaeota; Candidatus Lokiarchaeum; unclassified Lokiarchaeum; Candidatus Lokiarchaeum sp. GC14_75	superkingdom; clade; phylum; genus; no rank; species
JYIM01000494.1	Archaea (Asgard)	1538547	Archaea; Asgard group; Candidatus Lokiarchaeota; Candidatus Lokiarchaeum; unclassified Lokiarchaeum; Candidatus Lokiarchaeum sp. GC14_75	superkingdom; clade; phylum; genus; no rank; species
JYIM01000495.1	Archaea (Asgard)	1538547	Archaea; Asgard group; Candidatus Lokiarchaeota; Candidatus Lokiarchaeum; unclassified Lokiarchaeum; Candidatus Lokiarchaeum sp. GC14_75	superkingdom; clade; phylum; genus; no rank; species
JYIM01000496.1	Archaea (Asgard)	1538547	Archaea; Asgard group; Candidatus Lokiarchaeota; Candidatus Lokiarchaeum; unclassified Lokiarchaeum; Candidatus Lokiarchaeum sp. GC14_75	superkingdom; clade; phylum; genus; no rank; species
JYIM01000497.1	Archaea (Asgard)	1538547	Archaea; Asgard group; Candidatus Lokiarchaeota; Candidatus Lokiarchaeum; unclassified Lokiarchaeum; Candidatus Lokiarchaeum sp. GC14_75	superkingdom; clade; phylum; genus; no rank; species
JYIM01000498.1	Archaea (Asgard)	1538547	Archaea; Asgard group; Candidatus Lokiarchaeota; Candidatus Lokiarchaeum; unclassified Lokiarchaeum; Candidatus Lokiarchaeum sp. GC14_75	superkingdom; clade; phylum; genus; no rank; species
JYIM01000499.1	Archaea (Asgard)	1538547	Archaea; Asgard group; Candidatus Lokiarchaeota; Candidatus Lokiarchaeum; unclassified Lokiarchaeum; Candidatus Lokiarchaeum sp. GC14_75	superkingdom; clade; phylum; genus; no rank; species
JYIM01000500.1	Archaea (Asgard)	1538547	Archaea; Asgard group; Candidatus Lokiarchaeota; Candidatus Lokiarchaeum; unclassified Lokiarchaeum; Candidatus Lokiarchaeum sp. GC14_75	superkingdom; clade; phylum; genus; no rank; species
JYIM01000501.1	Archaea (Asgard)	1538547	Archaea; Asgard group; Candidatus Lokiarchaeota; Candidatus Lokiarchaeum; unclassified Lokiarchaeum; Candidatus Lokiarchaeum sp. GC14_75	superkingdom; clade; phylum; genus; no rank; species
JYIM01000502.1	Archaea (Asgard)	1538547	Archaea; Asgard group; Candidatus Lokiarchaeota; Candidatus Lokiarchaeum; unclassified Lokiarchaeum; Candidatus Lokiarchaeum sp. GC14_75	superkingdom; clade; phylum; genus; no rank; species
JYIM01000503.1	Archaea (Asgard)	1538547	Archaea; Asgard group; Candidatus Lokiarchaeota; Candidatus Lokiarchaeum; unclassified Lokiarchaeum; Candidatus Lokiarchaeum sp. GC14_75	superkingdom; clade; phylum; genus; no rank; species
JYIM01000504.1	Archaea (Asgard)	1538547	Archaea; Asgard group; Candidatus Lokiarchaeota; Candidatus Lokiarchaeum; unclassified Lokiarchaeum; Candidatus Lokiarchaeum sp. GC14_75	superkingdom; clade; phylum; genus; no rank; species
MHCY01000001.1	Bacteria (CPR)	1802602	Bacteria; Bacteria incertae sedis; Bacteria candidate phyla; Patescibacteria group; Microgenomates group; Candidatus Woykebacteria; Candidatus Woykebacteria bacterium RIFCSPHIGHO2_12_FULL_43_10	superkingdom; no rank; clade; clade; clade; phylum; species
MHCY01000002.1	Bacteria (CPR)	1802602	Bacteria; Bacteria incertae sedis; Bacteria candidate phyla; Patescibacteria group; Microgenomates group; Candidatus Woykebacteria; Candidatus Woykebacteria bacterium RIFCSPHIGHO2_12_FULL_43_10	superkingdom; no rank; clade; clade; clade; phylum; species
MHCY01000003.1	Bacteria (CPR)	1802602	Bacteria; Bacteria incertae sedis; Bacteria candidate phyla; Patescibacteria group; Microgenomates group; Candidatus Woykebacteria; Candidatus Woykebacteria bacterium RIFCSPHIGHO2_12_FULL_43_10	superkingdom; no rank; clade; clade; clade; phylum; species
MHCY01000004.1	Bacteria (CPR)	1802602	Bacteria; Bacteria incertae sedis; Bacteria candidate phyla; Patescibacteria group; Microgenomates group; Candidatus Woykebacteria; Candidatus Woykebacteria bacterium RIFCSPHIGHO2_12_FULL_43_10	superkingdom; no rank; clade; clade; clade; phylum; species
MHCY01000005.1	Bacteria (CPR)	1802602	Bacteria; Bacteria incertae sedis; Bacteria candidate phyla; Patescibacteria group; Microgenomates group; Candidatus Woykebacteria; Candidatus Woykebacteria bacterium RIFCSPHIGHO2_12_FULL_43_10	superkingdom; no rank; clade; clade; clade; phylum; species
MHCY01000006.1	Bacteria (CPR)	1802602	Bacteria; Bacteria incertae sedis; Bacteria candidate phyla; Patescibacteria group; Microgenomates group; Candidatus Woykebacteria; Candidatus Woykebacteria bacterium RIFCSPHIGHO2_12_FULL_43_10	superkingdom; no rank; clade; clade; clade; phylum; species
MHCY01000007.1	Bacteria (CPR)	1802602	Bacteria; Bacteria incertae sedis; Bacteria candidate phyla; Patescibacteria group; Microgenomates group; Candidatus Woykebacteria; Candidatus Woykebacteria bacterium RIFCSPHIGHO2_12_FULL_43_10	superkingdom; no rank; clade; clade; clade; phylum; species
MHCY01000008.1	Bacteria (CPR)	1802602	Bacteria; Bacteria incertae sedis; Bacteria candidate phyla; Patescibacteria group; Microgenomates group; Candidatus Woykebacteria; Candidatus Woykebacteria bacterium RIFCSPHIGHO2_12_FULL_43_10	superkingdom; no rank; clade; clade; clade; phylum; species
MHCY01000009.1	Bacteria (CPR)	1802602	Bacteria; Bacteria incertae sedis; Bacteria candidate phyla; Patescibacteria group; Microgenomates group; Candidatus Woykebacteria; Candidatus Woykebacteria bacterium RIFCSPHIGHO2_12_FULL_43_10	superkingdom; no rank; clade; clade; clade; phylum; species
MHCY01000010.1	Bacteria (CPR)	1802602	Bacteria; Bacteria incertae sedis; Bacteria candidate phyla; Patescibacteria group; Microgenomates group; Candidatus Woykebacteria; Candidatus Woykebacteria bacterium RIFCSPHIGHO2_12_FULL_43_10	superkingdom; no rank; clade; clade; clade; phylum; species
MHCY01000011.1	Bacteria (CPR)	1802602	Bacteria; Bacteria incertae sedis; Bacteria candidate phyla; Patescibacteria group; Microgenomates group; Candidatus Woykebacteria; Candidatus Woykebacteria bacterium RIFCSPHIGHO2_12_FULL_43_10	superkingdom; no rank; clade; clade; clade; phylum; species
MHCY01000012.1	Bacteria (CPR)	1802602	Bacteria; Bacteria incertae sedis; Bacteria candidate phyla; Patescibacteria group; Microgenomates group; Candidatus Woykebacteria; Candidatus Woykebacteria bacterium RIFCSPHIGHO2_12_FULL_43_10	superkingdom; no rank; clade; clade; clade; phylum; species
MHCY01000013.1	Bacteria (CPR)	1802602	Bacteria; Bacteria incertae sedis; Bacteria candidate phyla; Patescibacteria group; Microgenomates group; Candidatus Woykebacteria; Candidatus Woykebacteria bacterium RIFCSPHIGHO2_12_FULL_43_10	superkingdom; no rank; clade; clade; clade; phylum; species
MHCY01000014.1	Bacteria (CPR)	1802602	Bacteria; Bacteria incertae sedis; Bacteria candidate phyla; Patescibacteria group; Microgenomates group; Candidatus Woykebacteria; Candidatus Woykebacteria bacterium RIFCSPHIGHO2_12_FULL_43_10	superkingdom; no rank; clade; clade; clade; phylum; species
MHCY01000015.1	Bacteria (CPR)	1802602	Bacteria; Bacteria incertae sedis; Bacteria candidate phyla; Patescibacteria group; Microgenomates group; Candidatus Woykebacteria; Candidatus Woykebacteria bacterium RIFCSPHIGHO2_12_FULL_43_10	superkingdom; no rank; clade; clade; clade; phylum; species
MHCY01000016.1	Bacteria (CPR)	1802602	Bacteria; Bacteria incertae sedis; Bacteria candidate phyla; Patescibacteria group; Microgenomates group; Candidatus Woykebacteria; Candidatus Woykebacteria bacterium RIFCSPHIGHO2_12_FULL_43_10	superkingdom; no rank; clade; clade; clade; phylum; species
MHCY01000017.1	Bacteria (CPR)	1802602	Bacteria; Bacteria incertae sedis; Bacteria candidate phyla; Patescibacteria group; Microgenomates group; Candidatus Woykebacteria; Candidatus Woykebacteria bacterium RIFCSPHIGHO2_12_FULL_43_10	superkingdom; no rank; clade; clade; clade; phylum; species
MHCY01000018.1	Bacteria (CPR)	1802602	Bacteria; Bacteria incertae sedis; Bacteria candidate phyla; Patescibacteria group; Microgenomates group; Candidatus Woykebacteria; Candidatus Woykebacteria bacterium RIFCSPHIGHO2_12_FULL_43_10	superkingdom; no rank; clade; clade; clade; phylum; species
MHCY01000019.1	Bacteria (CPR)	1802602	Bacteria; Bacteria incertae sedis; Bacteria candidate phyla; Patescibacteria group; Microgenomates group; Candidatus Woykebacteria; Candidatus Woykebacteria bacterium RIFCSPHIGHO2_12_FULL_43_10	superkingdom; no rank; clade; clade; clade; phylum; species
MHCY01000020.1	Bacteria (CPR)	1802602	Bacteria; Bacteria incertae sedis; Bacteria candidate phyla; Patescibacteria group; Microgenomates group; Candidatus Woykebacteria; Candidatus Woykebacteria bacterium RIFCSPHIGHO2_12_FULL_43_10	superkingdom; no rank; clade; clade; clade; phylum; species
MHCY01000021.1	Bacteria (CPR)	1802602	Bacteria; Bacteria incertae sedis; Bacteria candidate phyla; Patescibacteria group; Microgenomates group; Candidatus Woykebacteria; Candidatus Woykebacteria bacterium RIFCSPHIGHO2_12_FULL_43_10	superkingdom; no rank; clade; clade; clade; phylum; species
MHCY01000022.1	Bacteria (CPR)	1802602	Bacteria; Bacteria incertae sedis; Bacteria candidate phyla; Patescibacteria group; Microgenomates group; Candidatus Woykebacteria; Candidatus Woykebacteria bacterium RIFCSPHIGHO2_12_FULL_43_10	superkingdom; no rank; clade; clade; clade; phylum; species
MHCY01000023.1	Bacteria (CPR)	1802602	Bacteria; Bacteria incertae sedis; Bacteria candidate phyla; Patescibacteria group; Microgenomates group; Candidatus Woykebacteria; Candidatus Woykebacteria bacterium RIFCSPHIGHO2_12_FULL_43_10	superkingdom; no rank; clade; clade; clade; phylum; species
MHCY01000024.1	Bacteria (CPR)	1802602	Bacteria; Bacteria incertae sedis; Bacteria candidate phyla; Patescibacteria group; Microgenomates group; Candidatus Woykebacteria; Candidatus Woykebacteria bacterium RIFCSPHIGHO2_12_FULL_43_10	superkingdom; no rank; clade; clade; clade; phylum; species
MHCY01000025.1	Bacteria (CPR)	1802602	Bacteria; Bacteria incertae sedis; Bacteria candidate phyla; Patescibacteria group; Microgenomates group; Candidatus Woykebacteria; Candidatus Woykebacteria bacterium RIFCSPHIGHO2_12_FULL_43_10	superkingdom; no rank; clade; clade; clade; phylum; species
MHCY01000026.1	Bacteria (CPR)	1802602	Bacteria; Bacteria incertae sedis; Bacteria candidate phyla; Patescibacteria group; Microgenomates group; Candidatus Woykebacteria; Candidatus Woykebacteria bacterium RIFCSPHIGHO2_12_FULL_43_10	superkingdom; no rank; clade; clade; clade; phylum; species
MHCY01000027.1	Bacteria (CPR)	1802602	Bacteria; Bacteria incertae sedis; Bacteria candidate phyla; Patescibacteria group; Microgenomates group; Candidatus Woykebacteria; Candidatus Woykebacteria bacterium RIFCSPHIGHO2_12_FULL_43_10	superkingdom; no rank; clade; clade; clade; phylum; species
MHCY01000028.1	Bacteria (CPR)	1802602	Bacteria; Bacteria incertae sedis; Bacteria candidate phyla; Patescibacteria group; Microgenomates group; Candidatus Woykebacteria; Candidatus Woykebacteria bacterium RIFCSPHIGHO2_12_FULL_43_10	superkingdom; no rank; clade; clade; clade; phylum; species
MHCY01000029.1	Bacteria (CPR)	1802602	Bacteria; Bacteria incertae sedis; Bacteria candidate phyla; Patescibacteria group; Microgenomates group; Candidatus Woykebacteria; Candidatus Woykebacteria bacterium RIFCSPHIGHO2_12_FULL_43_10	superkingdom; no rank; clade; clade; clade; phylum; species
MHCY01000030.1	Bacteria (CPR)	1802602	Bacteria; Bacteria incertae sedis; Bacteria candidate phyla; Patescibacteria group; Microgenomates group; Candidatus Woykebacteria; Candidatus Woykebacteria bacterium RIFCSPHIGHO2_12_FULL_43_10	superkingdom; no rank; clade; clade; clade; phylum; species
MHCY01000031.1	Bacteria (CPR)	1802602	Bacteria; Bacteria incertae sedis; Bacteria candidate phyla; Patescibacteria group; Microgenomates group; Candidatus Woykebacteria; Candidatus Woykebacteria bacterium RIFCSPHIGHO2_12_FULL_43_10	superkingdom; no rank; clade; clade; clade; phylum; species
MHCY01000032.1	Bacteria (CPR)	1802602	Bacteria; Bacteria incertae sedis; Bacteria candidate phyla; Patescibacteria group; Microgenomates group; Candidatus Woykebacteria; Candidatus Woykebacteria bacterium RIFCSPHIGHO2_12_FULL_43_10	superkingdom; no rank; clade; clade; clade; phylum; species
MHCY01000033.1	Bacteria (CPR)	1802602	Bacteria; Bacteria incertae sedis; Bacteria candidate phyla; Patescibacteria group; Microgenomates group; Candidatus Woykebacteria; Candidatus Woykebacteria bacterium RIFCSPHIGHO2_12_FULL_43_10	superkingdom; no rank; clade; clade; clade; phylum; species
MHCY01000034.1	Bacteria (CPR)	1802602	Bacteria; Bacteria incertae sedis; Bacteria candidate phyla; Patescibacteria group; Microgenomates group; Candidatus Woykebacteria; Candidatus Woykebacteria bacterium RIFCSPHIGHO2_12_FULL_43_10	superkingdom; no rank; clade; clade; clade; phylum; species
MHCY01000035.1	Bacteria (CPR)	1802602	Bacteria; Bacteria incertae sedis; Bacteria candidate phyla; Patescibacteria group; Microgenomates group; Candidatus Woykebacteria; Candidatus Woykebacteria bacterium RIFCSPHIGHO2_12_FULL_43_10	superkingdom; no rank; clade; clade; clade; phylum; species
MHCY01000036.1	Bacteria (CPR)	1802602	Bacteria; Bacteria incertae sedis; Bacteria candidate phyla; Patescibacteria group; Microgenomates group; Candidatus Woykebacteria; Candidatus Woykebacteria bacterium RIFCSPHIGHO2_12_FULL_43_10	superkingdom; no rank; clade; clade; clade; phylum; species
MHCY01000037.1	Bacteria (CPR)	1802602	Bacteria; Bacteria incertae sedis; Bacteria candidate phyla; Patescibacteria group; Microgenomates group; Candidatus Woykebacteria; Candidatus Woykebacteria bacterium RIFCSPHIGHO2_12_FULL_43_10	superkingdom; no rank; clade; clade; clade; phylum; species
MHCY01000038.1	Bacteria (CPR)	1802602	Bacteria; Bacteria incertae sedis; Bacteria candidate phyla; Patescibacteria group; Microgenomates group; Candidatus Woykebacteria; Candidatus Woykebacteria bacterium RIFCSPHIGHO2_12_FULL_43_10	superkingdom; no rank; clade; clade; clade; phylum; species
MHCY01000039.1	Bacteria (CPR)	1802602	Bacteria; Bacteria incertae sedis; Bacteria candidate phyla; Patescibacteria group; Microgenomates group; Candidatus Woykebacteria; Candidatus Woykebacteria bacterium RIFCSPHIGHO2_12_FULL_43_10	superkingdom; no rank; clade; clade; clade; phylum; species
MHCY01000040.1	Bacteria (CPR)	1802602	Bacteria; Bacteria incertae sedis; Bacteria candidate phyla; Patescibacteria group; Microgenomates group; Candidatus Woykebacteria; Candidatus Woykebacteria bacterium RIFCSPHIGHO2_12_FULL_43_10	superkingdom; no rank; clade; clade; clade; phylum; species
MHCY01000041.1	Bacteria (CPR)	1802602	Bacteria; Bacteria incertae sedis; Bacteria candidate phyla; Patescibacteria group; Microgenomates group; Candidatus Woykebacteria; Candidatus Woykebacteria bacterium RIFCSPHIGHO2_12_FULL_43_10	superkingdom; no rank; clade; clade; clade; phylum; species
MHCY01000042.1	Bacteria (CPR)	1802602	Bacteria; Bacteria incertae sedis; Bacteria candidate phyla; Patescibacteria group; Microgenomates group; Candidatus Woykebacteria; Candidatus Woykebacteria bacterium RIFCSPHIGHO2_12_FULL_43_10	superkingdom; no rank; clade; clade; clade; phylum; species
MHCY01000043.1	Bacteria (CPR)	1802602	Bacteria; Bacteria incertae sedis; Bacteria candidate phyla; Patescibacteria group; Microgenomates group; Candidatus Woykebacteria; Candidatus Woykebacteria bacterium RIFCSPHIGHO2_12_FULL_43_10	superkingdom; no rank; clade; clade; clade; phylum; species
MHCY01000044.1	Bacteria (CPR)	1802602	Bacteria; Bacteria incertae sedis; Bacteria candidate phyla; Patescibacteria group; Microgenomates group; Candidatus Woykebacteria; Candidatus Woykebacteria bacterium RIFCSPHIGHO2_12_FULL_43_10	superkingdom; no rank; clade; clade; clade; phylum; species
MHCY01000045.1	Bacteria (CPR)	1802602	Bacteria; Bacteria incertae sedis; Bacteria candidate phyla; Patescibacteria group; Microgenomates group; Candidatus Woykebacteria; Candidatus Woykebacteria bacterium RIFCSPHIGHO2_12_FULL_43_10	superkingdom; no rank; clade; clade; clade; phylum; species
MHCY01000046.1	Bacteria (CPR)	1802602	Bacteria; Bacteria incertae sedis; Bacteria candidate phyla; Patescibacteria group; Microgenomates group; Candidatus Woykebacteria; Candidatus Woykebacteria bacterium RIFCSPHIGHO2_12_FULL_43_10	superkingdom; no rank; clade; clade; clade; phylum; species
MHCY01000047.1	Bacteria (CPR)	1802602	Bacteria; Bacteria incertae sedis; Bacteria candidate phyla; Patescibacteria group; Microgenomates group; Candidatus Woykebacteria; Candidatus Woykebacteria bacterium RIFCSPHIGHO2_12_FULL_43_10	superkingdom; no rank; clade; clade; clade; phylum; species
MHCY01000048.1	Bacteria (CPR)	1802602	Bacteria; Bacteria incertae sedis; Bacteria candidate phyla; Patescibacteria group; Microgenomates group; Candidatus Woykebacteria; Candidatus Woykebacteria bacterium RIFCSPHIGHO2_12_FULL_43_10	superkingdom; no rank; clade; clade; clade; phylum; species
MHCY01000049.1	Bacteria (CPR)	1802602	Bacteria; Bacteria incertae sedis; Bacteria candidate phyla; Patescibacteria group; Microgenomates group; Candidatus Woykebacteria; Candidatus Woykebacteria bacterium RIFCSPHIGHO2_12_FULL_43_10	superkingdom; no rank; clade; clade; clade; phylum; species
MHCY01000050.1	Bacteria (CPR)	1802602	Bacteria; Bacteria incertae sedis; Bacteria candidate phyla; Patescibacteria group; Microgenomates group; Candidatus Woykebacteria; Candidatus Woykebacteria bacterium RIFCSPHIGHO2_12_FULL_43_10	superkingdom; no rank; clade; clade; clade; phylum; species
MHCY01000051.1	Bacteria (CPR)	1802602	Bacteria; Bacteria incertae sedis; Bacteria candidate phyla; Patescibacteria group; Microgenomates group; Candidatus Woykebacteria; Candidatus Woykebacteria bacterium RIFCSPHIGHO2_12_FULL_43_10	superkingdom; no rank; clade; clade; clade; phylum; species
MHCY01000052.1	Bacteria (CPR)	1802602	Bacteria; Bacteria incertae sedis; Bacteria candidate phyla; Patescibacteria group; Microgenomates group; Candidatus Woykebacteria; Candidatus Woykebacteria bacterium RIFCSPHIGHO2_12_FULL_43_10	superkingdom; no rank; clade; clade; clade; phylum; species
MHCY01000053.1	Bacteria (CPR)	1802602	Bacteria; Bacteria incertae sedis; Bacteria candidate phyla; Patescibacteria group; Microgenomates group; Candidatus Woykebacteria; Candidatus Woykebacteria bacterium RIFCSPHIGHO2_12_FULL_43_10	superkingdom; no rank; clade; clade; clade; phylum; species
MHCY01000054.1	Bacteria (CPR)	1802602	Bacteria; Bacteria incertae sedis; Bacteria candidate phyla; Patescibacteria group; Microgenomates group; Candidatus Woykebacteria; Candidatus Woykebacteria bacterium RIFCSPHIGHO2_12_FULL_43_10	superkingdom; no rank; clade; clade; clade; phylum; species
MHCY01000055.1	Bacteria (CPR)	1802602	Bacteria; Bacteria incertae sedis; Bacteria candidate phyla; Patescibacteria group; Microgenomates group; Candidatus Woykebacteria; Candidatus Woykebacteria bacterium RIFCSPHIGHO2_12_FULL_43_10	superkingdom; no rank; clade; clade; clade; phylum; species
MHCY01000056.1	Bacteria (CPR)	1802602	Bacteria; Bacteria incertae sedis; Bacteria candidate phyla; Patescibacteria group; Microgenomates group; Candidatus Woykebacteria; Candidatus Woykebacteria bacterium RIFCSPHIGHO2_12_FULL_43_10	superkingdom; no rank; clade; clade; clade; phylum; species
MHCY01000057.1	Bacteria (CPR)	1802602	Bacteria; Bacteria incertae sedis; Bacteria candidate phyla; Patescibacteria group; Microgenomates group; Candidatus Woykebacteria; Candidatus Woykebacteria bacterium RIFCSPHIGHO2_12_FULL_43_10	superkingdom; no rank; clade; clade; clade; phylum; species
MHCY01000058.1	Bacteria (CPR)	1802602	Bacteria; Bacteria incertae sedis; Bacteria candidate phyla; Patescibacteria group; Microgenomates group; Candidatus Woykebacteria; Candidatus Woykebacteria bacterium RIFCSPHIGHO2_12_FULL_43_10	superkingdom; no rank; clade; clade; clade; phylum; species
MHCY01000059.1	Bacteria (CPR)	1802602	Bacteria; Bacteria incertae sedis; Bacteria candidate phyla; Patescibacteria group; Microgenomates group; Candidatus Woykebacteria; Candidatus Woykebacteria bacterium RIFCSPHIGHO2_12_FULL_43_10	superkingdom; no rank; clade; clade; clade; phylum; species
MHSA01000001.1	Bacteria (CPR)	1802322	Bacteria; Bacteria incertae sedis; Bacteria candidate phyla; Patescibacteria group; Parcubacteria group; Candidatus Taylorbacteria; Candidatus Taylorbacteria bacterium RIFCSPLOWO2_01_FULL_48_100	superkingdom; no rank; clade; clade; clade; phylum; species
MHSA01000002.1	Bacteria (CPR)	1802322	Bacteria; Bacteria incertae sedis; Bacteria candidate phyla; Patescibacteria group; Parcubacteria group; Candidatus Taylorbacteria; Candidatus Taylorbacteria bacterium RIFCSPLOWO2_01_FULL_48_100	superkingdom; no rank; clade; clade; clade; phylum; species
MHSA01000003.1	Bacteria (CPR)	1802322	Bacteria; Bacteria incertae sedis; Bacteria candidate phyla; Patescibacteria group; Parcubacteria group; Candidatus Taylorbacteria; Candidatus Taylorbacteria bacterium RIFCSPLOWO2_01_FULL_48_100	superkingdom; no rank; clade; clade; clade; phylum; species
MHSA01000004.1	Bacteria (CPR)	1802322	Bacteria; Bacteria incertae sedis; Bacteria candidate phyla; Patescibacteria group; Parcubacteria group; Candidatus Taylorbacteria; Candidatus Taylorbacteria bacterium RIFCSPLOWO2_01_FULL_48_100	superkingdom; no rank; clade; clade; clade; phylum; species
MHSA01000005.1	Bacteria (CPR)	1802322	Bacteria; Bacteria incertae sedis; Bacteria candidate phyla; Patescibacteria group; Parcubacteria group; Candidatus Taylorbacteria; Candidatus Taylorbacteria bacterium RIFCSPLOWO2_01_FULL_48_100	superkingdom; no rank; clade; clade; clade; phylum; species
MHSA01000006.1	Bacteria (CPR)	1802322	Bacteria; Bacteria incertae sedis; Bacteria candidate phyla; Patescibacteria group; Parcubacteria group; Candidatus Taylorbacteria; Candidatus Taylorbacteria bacterium RIFCSPLOWO2_01_FULL_48_100	superkingdom; no rank; clade; clade; clade; phylum; species
MHSA01000007.1	Bacteria (CPR)	1802322	Bacteria; Bacteria incertae sedis; Bacteria candidate phyla; Patescibacteria group; Parcubacteria group; Candidatus Taylorbacteria; Candidatus Taylorbacteria bacterium RIFCSPLOWO2_01_FULL_48_100	superkingdom; no rank; clade; clade; clade; phylum; species
MHSA01000008.1	Bacteria (CPR)	1802322	Bacteria; Bacteria incertae sedis; Bacteria candidate phyla; Patescibacteria group; Parcubacteria group; Candidatus Taylorbacteria; Candidatus Taylorbacteria bacterium RIFCSPLOWO2_01_FULL_48_100	superkingdom; no rank; clade; clade; clade; phylum; species
MHSA01000009.1	Bacteria (CPR)	1802322	Bacteria; Bacteria incertae sedis; Bacteria candidate phyla; Patescibacteria group; Parcubacteria group; Candidatus Taylorbacteria; Candidatus Taylorbacteria bacterium RIFCSPLOWO2_01_FULL_48_100	superkingdom; no rank; clade; clade; clade; phylum; species
MHSA01000010.1	Bacteria (CPR)	1802322	Bacteria; Bacteria incertae sedis; Bacteria candidate phyla; Patescibacteria group; Parcubacteria group; Candidatus Taylorbacteria; Candidatus Taylorbacteria bacterium RIFCSPLOWO2_01_FULL_48_100	superkingdom; no rank; clade; clade; clade; phylum; species
MHSA01000011.1	Bacteria (CPR)	1802322	Bacteria; Bacteria incertae sedis; Bacteria candidate phyla; Patescibacteria group; Parcubacteria group; Candidatus Taylorbacteria; Candidatus Taylorbacteria bacterium RIFCSPLOWO2_01_FULL_48_100	superkingdom; no rank; clade; clade; clade; phylum; species
MHSA01000012.1	Bacteria (CPR)	1802322	Bacteria; Bacteria incertae sedis; Bacteria candidate phyla; Patescibacteria group; Parcubacteria group; Candidatus Taylorbacteria; Candidatus Taylorbacteria bacterium RIFCSPLOWO2_01_FULL_48_100	superkingdom; no rank; clade; clade; clade; phylum; species
MHSA01000013.1	Bacteria (CPR)	1802322	Bacteria; Bacteria incertae sedis; Bacteria candidate phyla; Patescibacteria group; Parcubacteria group; Candidatus Taylorbacteria; Candidatus Taylorbacteria bacterium RIFCSPLOWO2_01_FULL_48_100	superkingdom; no rank; clade; clade; clade; phylum; species
MHSA01000014.1	Bacteria (CPR)	1802322	Bacteria; Bacteria incertae sedis; Bacteria candidate phyla; Patescibacteria group; Parcubacteria group; Candidatus Taylorbacteria; Candidatus Taylorbacteria bacterium RIFCSPLOWO2_01_FULL_48_100	superkingdom; no rank; clade; clade; clade; phylum; species
MHSA01000015.1	Bacteria (CPR)	1802322	Bacteria; Bacteria incertae sedis; Bacteria candidate phyla; Patescibacteria group; Parcubacteria group; Candidatus Taylorbacteria; Candidatus Taylorbacteria bacterium RIFCSPLOWO2_01_FULL_48_100	superkingdom; no rank; clade; clade; clade; phylum; species
MHSA01000016.1	Bacteria (CPR)	1802322	Bacteria; Bacteria incertae sedis; Bacteria candidate phyla; Patescibacteria group; Parcubacteria group; Candidatus Taylorbacteria; Candidatus Taylorbacteria bacterium RIFCSPLOWO2_01_FULL_48_100	superkingdom; no rank; clade; clade; clade; phylum; species
MHSA01000017.1	Bacteria (CPR)	1802322	Bacteria; Bacteria incertae sedis; Bacteria candidate phyla; Patescibacteria group; Parcubacteria group; Candidatus Taylorbacteria; Candidatus Taylorbacteria bacterium RIFCSPLOWO2_01_FULL_48_100	superkingdom; no rank; clade; clade; clade; phylum; species
MHSA01000018.1	Bacteria (CPR)	1802322	Bacteria; Bacteria incertae sedis; Bacteria candidate phyla; Patescibacteria group; Parcubacteria group; Candidatus Taylorbacteria; Candidatus Taylorbacteria bacterium RIFCSPLOWO2_01_FULL_48_100	superkingdom; no rank; clade; clade; clade; phylum; species
MHSA01000019.1	Bacteria (CPR)	1802322	Bacteria; Bacteria incertae sedis; Bacteria candidate phyla; Patescibacteria group; Parcubacteria group; Candidatus Taylorbacteria; Candidatus Taylorbacteria bacterium RIFCSPLOWO2_01_FULL_48_100	superkingdom; no rank; clade; clade; clade; phylum; species
MHSA01000020.1	Bacteria (CPR)	1802322	Bacteria; Bacteria incertae sedis; Bacteria candidate phyla; Patescibacteria group; Parcubacteria group; Candidatus Taylorbacteria; Candidatus Taylorbacteria bacterium RIFCSPLOWO2_01_FULL_48_100	superkingdom; no rank; clade; clade; clade; phylum; species
MHSA01000021.1	Bacteria (CPR)	1802322	Bacteria; Bacteria incertae sedis; Bacteria candidate phyla; Patescibacteria group; Parcubacteria group; Candidatus Taylorbacteria; Candidatus Taylorbacteria bacterium RIFCSPLOWO2_01_FULL_48_100	superkingdom; no rank; clade; clade; clade; phylum; species
MHSA01000022.1	Bacteria (CPR)	1802322	Bacteria; Bacteria incertae sedis; Bacteria candidate phyla; Patescibacteria group; Parcubacteria group; Candidatus Taylorbacteria; Candidatus Taylorbacteria bacterium RIFCSPLOWO2_01_FULL_48_100	superkingdom; no rank; clade; clade; clade; phylum; species
MHSA01000023.1	Bacteria (CPR)	1802322	Bacteria; Bacteria incertae sedis; Bacteria candidate phyla; Patescibacteria group; Parcubacteria group; Candidatus Taylorbacteria; Candidatus Taylorbacteria bacterium RIFCSPLOWO2_01_FULL_48_100	superkingdom; no rank; clade; clade; clade; phylum; species
MHSA01000024.1	Bacteria (CPR)	1802322	Bacteria; Bacteria incertae sedis; Bacteria candidate phyla; Patescibacteria group; Parcubacteria group; Candidatus Taylorbacteria; Candidatus Taylorbacteria bacterium RIFCSPLOWO2_01_FULL_48_100	superkingdom; no rank; clade; clade; clade; phylum; species
MHSA01000025.1	Bacteria (CPR)	1802322	Bacteria; Bacteria incertae sedis; Bacteria candidate phyla; Patescibacteria group; Parcubacteria group; Candidatus Taylorbacteria; Candidatus Taylorbacteria bacterium RIFCSPLOWO2_01_FULL_48_100	superkingdom; no rank; clade; clade; clade; phylum; species
MHOD01000001.1	Bacteria (CPR)	1802158	Bacteria; Bacteria incertae sedis; Bacteria candidate phyla; Patescibacteria group; Parcubacteria group; Candidatus Spechtbacteria; Candidatus Spechtbacteria bacterium RIFCSPHIGHO2_01_FULL_43_30	superkingdom; no rank; clade; clade; clade; phylum; species
MHOD01000002.1	Bacteria (CPR)	1802158	Bacteria; Bacteria incertae sedis; Bacteria candidate phyla; Patescibacteria group; Parcubacteria group; Candidatus Spechtbacteria; Candidatus Spechtbacteria bacterium RIFCSPHIGHO2_01_FULL_43_30	superkingdom; no rank; clade; clade; clade; phylum; species
MHOD01000003.1	Bacteria (CPR)	1802158	Bacteria; Bacteria incertae sedis; Bacteria candidate phyla; Patescibacteria group; Parcubacteria group; Candidatus Spechtbacteria; Candidatus Spechtbacteria bacterium RIFCSPHIGHO2_01_FULL_43_30	superkingdom; no rank; clade; clade; clade; phylum; species
MHOD01000004.1	Bacteria (CPR)	1802158	Bacteria; Bacteria incertae sedis; Bacteria candidate phyla; Patescibacteria group; Parcubacteria group; Candidatus Spechtbacteria; Candidatus Spechtbacteria bacterium RIFCSPHIGHO2_01_FULL_43_30	superkingdom; no rank; clade; clade; clade; phylum; species
MHOD01000005.1	Bacteria (CPR)	1802158	Bacteria; Bacteria incertae sedis; Bacteria candidate phyla; Patescibacteria group; Parcubacteria group; Candidatus Spechtbacteria; Candidatus Spechtbacteria bacterium RIFCSPHIGHO2_01_FULL_43_30	superkingdom; no rank; clade; clade; clade; phylum; species
MHOD01000006.1	Bacteria (CPR)	1802158	Bacteria; Bacteria incertae sedis; Bacteria candidate phyla; Patescibacteria group; Parcubacteria group; Candidatus Spechtbacteria; Candidatus Spechtbacteria bacterium RIFCSPHIGHO2_01_FULL_43_30	superkingdom; no rank; clade; clade; clade; phylum; species
MHOD01000007.1	Bacteria (CPR)	1802158	Bacteria; Bacteria incertae sedis; Bacteria candidate phyla; Patescibacteria group; Parcubacteria group; Candidatus Spechtbacteria; Candidatus Spechtbacteria bacterium RIFCSPHIGHO2_01_FULL_43_30	superkingdom; no rank; clade; clade; clade; phylum; species
MHOD01000008.1	Bacteria (CPR)	1802158	Bacteria; Bacteria incertae sedis; Bacteria candidate phyla; Patescibacteria group; Parcubacteria group; Candidatus Spechtbacteria; Candidatus Spechtbacteria bacterium RIFCSPHIGHO2_01_FULL_43_30	superkingdom; no rank; clade; clade; clade; phylum; species
MHOD01000009.1	Bacteria (CPR)	1802158	Bacteria; Bacteria incertae sedis; Bacteria candidate phyla; Patescibacteria group; Parcubacteria group; Candidatus Spechtbacteria; Candidatus Spechtbacteria bacterium RIFCSPHIGHO2_01_FULL_43_30	superkingdom; no rank; clade; clade; clade; phylum; species
MHOD01000010.1	Bacteria (CPR)	1802158	Bacteria; Bacteria incertae sedis; Bacteria candidate phyla; Patescibacteria group; Parcubacteria group; Candidatus Spechtbacteria; Candidatus Spechtbacteria bacterium RIFCSPHIGHO2_01_FULL_43_30	superkingdom; no rank; clade; clade; clade; phylum; species
MHOD01000011.1	Bacteria (CPR)	1802158	Bacteria; Bacteria incertae sedis; Bacteria candidate phyla; Patescibacteria group; Parcubacteria group; Candidatus Spechtbacteria; Candidatus Spechtbacteria bacterium RIFCSPHIGHO2_01_FULL_43_30	superkingdom; no rank; clade; clade; clade; phylum; species
MHOD01000012.1	Bacteria (CPR)	1802158	Bacteria; Bacteria incertae sedis; Bacteria candidate phyla; Patescibacteria group; Parcubacteria group; Candidatus Spechtbacteria; Candidatus Spechtbacteria bacterium RIFCSPHIGHO2_01_FULL_43_30	superkingdom; no rank; clade; clade; clade; phylum; species
MHOD01000013.1	Bacteria (CPR)	1802158	Bacteria; Bacteria incertae sedis; Bacteria candidate phyla; Patescibacteria group; Parcubacteria group; Candidatus Spechtbacteria; Candidatus Spechtbacteria bacterium RIFCSPHIGHO2_01_FULL_43_30	superkingdom; no rank; clade; clade; clade; phylum; species
MHOD01000014.1	Bacteria (CPR)	1802158	Bacteria; Bacteria incertae sedis; Bacteria candidate phyla; Patescibacteria group; Parcubacteria group; Candidatus Spechtbacteria; Candidatus Spechtbacteria bacterium RIFCSPHIGHO2_01_FULL_43_30	superkingdom; no rank; clade; clade; clade; phylum; species
MHOD01000015.1	Bacteria (CPR)	1802158	Bacteria; Bacteria incertae sedis; Bacteria candidate phyla; Patescibacteria group; Parcubacteria group; Candidatus Spechtbacteria; Candidatus Spechtbacteria bacterium RIFCSPHIGHO2_01_FULL_43_30	superkingdom; no rank; clade; clade; clade; phylum; species
MHOD01000016.1	Bacteria (CPR)	1802158	Bacteria; Bacteria incertae sedis; Bacteria candidate phyla; Patescibacteria group; Parcubacteria group; Candidatus Spechtbacteria; Candidatus Spechtbacteria bacterium RIFCSPHIGHO2_01_FULL_43_30	superkingdom; no rank; clade; clade; clade; phylum; species
MHOD01000017.1	Bacteria (CPR)	1802158	Bacteria; Bacteria incertae sedis; Bacteria candidate phyla; Patescibacteria group; Parcubacteria group; Candidatus Spechtbacteria; Candidatus Spechtbacteria bacterium RIFCSPHIGHO2_01_FULL_43_30	superkingdom; no rank; clade; clade; clade; phylum; species
MHOD01000018.1	Bacteria (CPR)	1802158	Bacteria; Bacteria incertae sedis; Bacteria candidate phyla; Patescibacteria group; Parcubacteria group; Candidatus Spechtbacteria; Candidatus Spechtbacteria bacterium RIFCSPHIGHO2_01_FULL_43_30	superkingdom; no rank; clade; clade; clade; phylum; species
MHOD01000019.1	Bacteria (CPR)	1802158	Bacteria; Bacteria incertae sedis; Bacteria candidate phyla; Patescibacteria group; Parcubacteria group; Candidatus Spechtbacteria; Candidatus Spechtbacteria bacterium RIFCSPHIGHO2_01_FULL_43_30	superkingdom; no rank; clade; clade; clade; phylum; species
MHOD01000020.1	Bacteria (CPR)	1802158	Bacteria; Bacteria incertae sedis; Bacteria candidate phyla; Patescibacteria group; Parcubacteria group; Candidatus Spechtbacteria; Candidatus Spechtbacteria bacterium RIFCSPHIGHO2_01_FULL_43_30	superkingdom; no rank; clade; clade; clade; phylum; species
MHOD01000021.1	Bacteria (CPR)	1802158	Bacteria; Bacteria incertae sedis; Bacteria candidate phyla; Patescibacteria group; Parcubacteria group; Candidatus Spechtbacteria; Candidatus Spechtbacteria bacterium RIFCSPHIGHO2_01_FULL_43_30	superkingdom; no rank; clade; clade; clade; phylum; species
MHOD01000022.1	Bacteria (CPR)	1802158	Bacteria; Bacteria incertae sedis; Bacteria candidate phyla; Patescibacteria group; Parcubacteria group; Candidatus Spechtbacteria; Candidatus Spechtbacteria bacterium RIFCSPHIGHO2_01_FULL_43_30	superkingdom; no rank; clade; clade; clade; phylum; species
MHOD01000023.1	Bacteria (CPR)	1802158	Bacteria; Bacteria incertae sedis; Bacteria candidate phyla; Patescibacteria group; Parcubacteria group; Candidatus Spechtbacteria; Candidatus Spechtbacteria bacterium RIFCSPHIGHO2_01_FULL_43_30	superkingdom; no rank; clade; clade; clade; phylum; species
MHOD01000024.1	Bacteria (CPR)	1802158	Bacteria; Bacteria incertae sedis; Bacteria candidate phyla; Patescibacteria group; Parcubacteria group; Candidatus Spechtbacteria; Candidatus Spechtbacteria bacterium RIFCSPHIGHO2_01_FULL_43_30	superkingdom; no rank; clade; clade; clade; phylum; species
MHOD01000025.1	Bacteria (CPR)	1802158	Bacteria; Bacteria incertae sedis; Bacteria candidate phyla; Patescibacteria group; Parcubacteria group; Candidatus Spechtbacteria; Candidatus Spechtbacteria bacterium RIFCSPHIGHO2_01_FULL_43_30	superkingdom; no rank; clade; clade; clade; phylum; species
MHOD01000026.1	Bacteria (CPR)	1802158	Bacteria; Bacteria incertae sedis; Bacteria candidate phyla; Patescibacteria group; Parcubacteria group; Candidatus Spechtbacteria; Candidatus Spechtbacteria bacterium RIFCSPHIGHO2_01_FULL_43_30	superkingdom; no rank; clade; clade; clade; phylum; species
MHOD01000027.1	Bacteria (CPR)	1802158	Bacteria; Bacteria incertae sedis; Bacteria candidate phyla; Patescibacteria group; Parcubacteria group; Candidatus Spechtbacteria; Candidatus Spechtbacteria bacterium RIFCSPHIGHO2_01_FULL_43_30	superkingdom; no rank; clade; clade; clade; phylum; species
MHOD01000028.1	Bacteria (CPR)	1802158	Bacteria; Bacteria incertae sedis; Bacteria candidate phyla; Patescibacteria group; Parcubacteria group; Candidatus Spechtbacteria; Candidatus Spechtbacteria bacterium RIFCSPHIGHO2_01_FULL_43_30	superkingdom; no rank; clade; clade; clade; phylum; species
MHOD01000029.1	Bacteria (CPR)	1802158	Bacteria; Bacteria incertae sedis; Bacteria candidate phyla; Patescibacteria group; Parcubacteria group; Candidatus Spechtbacteria; Candidatus Spechtbacteria bacterium RIFCSPHIGHO2_01_FULL_43_30	superkingdom; no rank; clade; clade; clade; phylum; species
MHOD01000030.1	Bacteria (CPR)	1802158	Bacteria; Bacteria incertae sedis; Bacteria candidate phyla; Patescibacteria group; Parcubacteria group; Candidatus Spechtbacteria; Candidatus Spechtbacteria bacterium RIFCSPHIGHO2_01_FULL_43_30	superkingdom; no rank; clade; clade; clade; phylum; species
MHOD01000031.1	Bacteria (CPR)	1802158	Bacteria; Bacteria incertae sedis; Bacteria candidate phyla; Patescibacteria group; Parcubacteria group; Candidatus Spechtbacteria; Candidatus Spechtbacteria bacterium RIFCSPHIGHO2_01_FULL_43_30	superkingdom; no rank; clade; clade; clade; phylum; species
MHOD01000032.1	Bacteria (CPR)	1802158	Bacteria; Bacteria incertae sedis; Bacteria candidate phyla; Patescibacteria group; Parcubacteria group; Candidatus Spechtbacteria; Candidatus Spechtbacteria bacterium RIFCSPHIGHO2_01_FULL_43_30	superkingdom; no rank; clade; clade; clade; phylum; species
MHOD01000033.1	Bacteria (CPR)	1802158	Bacteria; Bacteria incertae sedis; Bacteria candidate phyla; Patescibacteria group; Parcubacteria group; Candidatus Spechtbacteria; Candidatus Spechtbacteria bacterium RIFCSPHIGHO2_01_FULL_43_30	superkingdom; no rank; clade; clade; clade; phylum; species
MHOD01000034.1	Bacteria (CPR)	1802158	Bacteria; Bacteria incertae sedis; Bacteria candidate phyla; Patescibacteria group; Parcubacteria group; Candidatus Spechtbacteria; Candidatus Spechtbacteria bacterium RIFCSPHIGHO2_01_FULL_43_30	superkingdom; no rank; clade; clade; clade; phylum; species
MHVZ01000001.1	Bacteria (CPR)	1802756	Bacteria; Bacteria incertae sedis; Bacteria candidate phyla; Patescibacteria group; Parcubacteria group; Candidatus Zambryskibacteria; Candidatus Zambryskibacteria bacterium RIFCSPHIGHO2_12_FULL_48_10	superkingdom; no rank; clade; clade; clade; phylum; species
MHVZ01000002.1	Bacteria (CPR)	1802756	Bacteria; Bacteria incertae sedis; Bacteria candidate phyla; Patescibacteria group; Parcubacteria group; Candidatus Zambryskibacteria; Candidatus Zambryskibacteria bacterium RIFCSPHIGHO2_12_FULL_48_10	superkingdom; no rank; clade; clade; clade; phylum; species
MHVZ01000003.1	Bacteria (CPR)	1802756	Bacteria; Bacteria incertae sedis; Bacteria candidate phyla; Patescibacteria group; Parcubacteria group; Candidatus Zambryskibacteria; Candidatus Zambryskibacteria bacterium RIFCSPHIGHO2_12_FULL_48_10	superkingdom; no rank; clade; clade; clade; phylum; species
MHVZ01000004.1	Bacteria (CPR)	1802756	Bacteria; Bacteria incertae sedis; Bacteria candidate phyla; Patescibacteria group; Parcubacteria group; Candidatus Zambryskibacteria; Candidatus Zambryskibacteria bacterium RIFCSPHIGHO2_12_FULL_48_10	superkingdom; no rank; clade; clade; clade; phylum; species
MHVZ01000005.1	Bacteria (CPR)	1802756	Bacteria; Bacteria incertae sedis; Bacteria candidate phyla; Patescibacteria group; Parcubacteria group; Candidatus Zambryskibacteria; Candidatus Zambryskibacteria bacterium RIFCSPHIGHO2_12_FULL_48_10	superkingdom; no rank; clade; clade; clade; phylum; species
MHVZ01000006.1	Bacteria (CPR)	1802756	Bacteria; Bacteria incertae sedis; Bacteria candidate phyla; Patescibacteria group; Parcubacteria group; Candidatus Zambryskibacteria; Candidatus Zambryskibacteria bacterium RIFCSPHIGHO2_12_FULL_48_10	superkingdom; no rank; clade; clade; clade; phylum; species
MHVZ01000007.1	Bacteria (CPR)	1802756	Bacteria; Bacteria incertae sedis; Bacteria candidate phyla; Patescibacteria group; Parcubacteria group; Candidatus Zambryskibacteria; Candidatus Zambryskibacteria bacterium RIFCSPHIGHO2_12_FULL_48_10	superkingdom; no rank; clade; clade; clade; phylum; species
MHVZ01000008.1	Bacteria (CPR)	1802756	Bacteria; Bacteria incertae sedis; Bacteria candidate phyla; Patescibacteria group; Parcubacteria group; Candidatus Zambryskibacteria; Candidatus Zambryskibacteria bacterium RIFCSPHIGHO2_12_FULL_48_10	superkingdom; no rank; clade; clade; clade; phylum; species
MHVZ01000009.1	Bacteria (CPR)	1802756	Bacteria; Bacteria incertae sedis; Bacteria candidate phyla; Patescibacteria group; Parcubacteria group; Candidatus Zambryskibacteria; Candidatus Zambryskibacteria bacterium RIFCSPHIGHO2_12_FULL_48_10	superkingdom; no rank; clade; clade; clade; phylum; species
MHVZ01000010.1	Bacteria (CPR)	1802756	Bacteria; Bacteria incertae sedis; Bacteria candidate phyla; Patescibacteria group; Parcubacteria group; Candidatus Zambryskibacteria; Candidatus Zambryskibacteria bacterium RIFCSPHIGHO2_12_FULL_48_10	superkingdom; no rank; clade; clade; clade; phylum; species
MHVZ01000011.1	Bacteria (CPR)	1802756	Bacteria; Bacteria incertae sedis; Bacteria candidate phyla; Patescibacteria group; Parcubacteria group; Candidatus Zambryskibacteria; Candidatus Zambryskibacteria bacterium RIFCSPHIGHO2_12_FULL_48_10	superkingdom; no rank; clade; clade; clade; phylum; species
MHVZ01000012.1	Bacteria (CPR)	1802756	Bacteria; Bacteria incertae sedis; Bacteria candidate phyla; Patescibacteria group; Parcubacteria group; Candidatus Zambryskibacteria; Candidatus Zambryskibacteria bacterium RIFCSPHIGHO2_12_FULL_48_10	superkingdom; no rank; clade; clade; clade; phylum; species
MHVZ01000013.1	Bacteria (CPR)	1802756	Bacteria; Bacteria incertae sedis; Bacteria candidate phyla; Patescibacteria group; Parcubacteria group; Candidatus Zambryskibacteria; Candidatus Zambryskibacteria bacterium RIFCSPHIGHO2_12_FULL_48_10	superkingdom; no rank; clade; clade; clade; phylum; species
MHVZ01000014.1	Bacteria (CPR)	1802756	Bacteria; Bacteria incertae sedis; Bacteria candidate phyla; Patescibacteria group; Parcubacteria group; Candidatus Zambryskibacteria; Candidatus Zambryskibacteria bacterium RIFCSPHIGHO2_12_FULL_48_10	superkingdom; no rank; clade; clade; clade; phylum; species
MHVZ01000015.1	Bacteria (CPR)	1802756	Bacteria; Bacteria incertae sedis; Bacteria candidate phyla; Patescibacteria group; Parcubacteria group; Candidatus Zambryskibacteria; Candidatus Zambryskibacteria bacterium RIFCSPHIGHO2_12_FULL_48_10	superkingdom; no rank; clade; clade; clade; phylum; species
MHVZ01000016.1	Bacteria (CPR)	1802756	Bacteria; Bacteria incertae sedis; Bacteria candidate phyla; Patescibacteria group; Parcubacteria group; Candidatus Zambryskibacteria; Candidatus Zambryskibacteria bacterium RIFCSPHIGHO2_12_FULL_48_10	superkingdom; no rank; clade; clade; clade; phylum; species
MHVZ01000017.1	Bacteria (CPR)	1802756	Bacteria; Bacteria incertae sedis; Bacteria candidate phyla; Patescibacteria group; Parcubacteria group; Candidatus Zambryskibacteria; Candidatus Zambryskibacteria bacterium RIFCSPHIGHO2_12_FULL_48_10	superkingdom; no rank; clade; clade; clade; phylum; species
MHVZ01000018.1	Bacteria (CPR)	1802756	Bacteria; Bacteria incertae sedis; Bacteria candidate phyla; Patescibacteria group; Parcubacteria group; Candidatus Zambryskibacteria; Candidatus Zambryskibacteria bacterium RIFCSPHIGHO2_12_FULL_48_10	superkingdom; no rank; clade; clade; clade; phylum; species
MHVZ01000019.1	Bacteria (CPR)	1802756	Bacteria; Bacteria incertae sedis; Bacteria candidate phyla; Patescibacteria group; Parcubacteria group; Candidatus Zambryskibacteria; Candidatus Zambryskibacteria bacterium RIFCSPHIGHO2_12_FULL_48_10	superkingdom; no rank; clade; clade; clade; phylum; species
MHVZ01000020.1	Bacteria (CPR)	1802756	Bacteria; Bacteria incertae sedis; Bacteria candidate phyla; Patescibacteria group; Parcubacteria group; Candidatus Zambryskibacteria; Candidatus Zambryskibacteria bacterium RIFCSPHIGHO2_12_FULL_48_10	superkingdom; no rank; clade; clade; clade; phylum; species
MHVZ01000021.1	Bacteria (CPR)	1802756	Bacteria; Bacteria incertae sedis; Bacteria candidate phyla; Patescibacteria group; Parcubacteria group; Candidatus Zambryskibacteria; Candidatus Zambryskibacteria bacterium RIFCSPHIGHO2_12_FULL_48_10	superkingdom; no rank; clade; clade; clade; phylum; species
MHVZ01000022.1	Bacteria (CPR)	1802756	Bacteria; Bacteria incertae sedis; Bacteria candidate phyla; Patescibacteria group; Parcubacteria group; Candidatus Zambryskibacteria; Candidatus Zambryskibacteria bacterium RIFCSPHIGHO2_12_FULL_48_10	superkingdom; no rank; clade; clade; clade; phylum; species
MHVZ01000023.1	Bacteria (CPR)	1802756	Bacteria; Bacteria incertae sedis; Bacteria candidate phyla; Patescibacteria group; Parcubacteria group; Candidatus Zambryskibacteria; Candidatus Zambryskibacteria bacterium RIFCSPHIGHO2_12_FULL_48_10	superkingdom; no rank; clade; clade; clade; phylum; species
MHVZ01000024.1	Bacteria (CPR)	1802756	Bacteria; Bacteria incertae sedis; Bacteria candidate phyla; Patescibacteria group; Parcubacteria group; Candidatus Zambryskibacteria; Candidatus Zambryskibacteria bacterium RIFCSPHIGHO2_12_FULL_48_10	superkingdom; no rank; clade; clade; clade; phylum; species
MHVZ01000025.1	Bacteria (CPR)	1802756	Bacteria; Bacteria incertae sedis; Bacteria candidate phyla; Patescibacteria group; Parcubacteria group; Candidatus Zambryskibacteria; Candidatus Zambryskibacteria bacterium RIFCSPHIGHO2_12_FULL_48_10	superkingdom; no rank; clade; clade; clade; phylum; species
MHVZ01000026.1	Bacteria (CPR)	1802756	Bacteria; Bacteria incertae sedis; Bacteria candidate phyla; Patescibacteria group; Parcubacteria group; Candidatus Zambryskibacteria; Candidatus Zambryskibacteria bacterium RIFCSPHIGHO2_12_FULL_48_10	superkingdom; no rank; clade; clade; clade; phylum; species
MHVZ01000027.1	Bacteria (CPR)	1802756	Bacteria; Bacteria incertae sedis; Bacteria candidate phyla; Patescibacteria group; Parcubacteria group; Candidatus Zambryskibacteria; Candidatus Zambryskibacteria bacterium RIFCSPHIGHO2_12_FULL_48_10	superkingdom; no rank; clade; clade; clade; phylum; species
MHVZ01000028.1	Bacteria (CPR)	1802756	Bacteria; Bacteria incertae sedis; Bacteria candidate phyla; Patescibacteria group; Parcubacteria group; Candidatus Zambryskibacteria; Candidatus Zambryskibacteria bacterium RIFCSPHIGHO2_12_FULL_48_10	superkingdom; no rank; clade; clade; clade; phylum; species
MHVZ01000029.1	Bacteria (CPR)	1802756	Bacteria; Bacteria incertae sedis; Bacteria candidate phyla; Patescibacteria group; Parcubacteria group; Candidatus Zambryskibacteria; Candidatus Zambryskibacteria bacterium RIFCSPHIGHO2_12_FULL_48_10	superkingdom; no rank; clade; clade; clade; phylum; species
MHVZ01000030.1	Bacteria (CPR)	1802756	Bacteria; Bacteria incertae sedis; Bacteria candidate phyla; Patescibacteria group; Parcubacteria group; Candidatus Zambryskibacteria; Candidatus Zambryskibacteria bacterium RIFCSPHIGHO2_12_FULL_48_10	superkingdom; no rank; clade; clade; clade; phylum; species
MHVZ01000031.1	Bacteria (CPR)	1802756	Bacteria; Bacteria incertae sedis; Bacteria candidate phyla; Patescibacteria group; Parcubacteria group; Candidatus Zambryskibacteria; Candidatus Zambryskibacteria bacterium RIFCSPHIGHO2_12_FULL_48_10	superkingdom; no rank; clade; clade; clade; phylum; species
MHVZ01000032.1	Bacteria (CPR)	1802756	Bacteria; Bacteria incertae sedis; Bacteria candidate phyla; Patescibacteria group; Parcubacteria group; Candidatus Zambryskibacteria; Candidatus Zambryskibacteria bacterium RIFCSPHIGHO2_12_FULL_48_10	superkingdom; no rank; clade; clade; clade; phylum; species
MHVZ01000033.1	Bacteria (CPR)	1802756	Bacteria; Bacteria incertae sedis; Bacteria candidate phyla; Patescibacteria group; Parcubacteria group; Candidatus Zambryskibacteria; Candidatus Zambryskibacteria bacterium RIFCSPHIGHO2_12_FULL_48_10	superkingdom; no rank; clade; clade; clade; phylum; species
MHVZ01000034.1	Bacteria (CPR)	1802756	Bacteria; Bacteria incertae sedis; Bacteria candidate phyla; Patescibacteria group; Parcubacteria group; Candidatus Zambryskibacteria; Candidatus Zambryskibacteria bacterium RIFCSPHIGHO2_12_FULL_48_10	superkingdom; no rank; clade; clade; clade; phylum; species
MHWA01000001.1	Bacteria (CPR)	1802757	Bacteria; Bacteria incertae sedis; Bacteria candidate phyla; Patescibacteria group; Parcubacteria group; Candidatus Zambryskibacteria; Candidatus Zambryskibacteria bacterium RIFCSPLOWO2_01_FULL_35_19	superkingdom; no rank; clade; clade; clade; phylum; species
MHWA01000002.1	Bacteria (CPR)	1802757	Bacteria; Bacteria incertae sedis; Bacteria candidate phyla; Patescibacteria group; Parcubacteria group; Candidatus Zambryskibacteria; Candidatus Zambryskibacteria bacterium RIFCSPLOWO2_01_FULL_35_19	superkingdom; no rank; clade; clade; clade; phylum; species
MHWA01000003.1	Bacteria (CPR)	1802757	Bacteria; Bacteria incertae sedis; Bacteria candidate phyla; Patescibacteria group; Parcubacteria group; Candidatus Zambryskibacteria; Candidatus Zambryskibacteria bacterium RIFCSPLOWO2_01_FULL_35_19	superkingdom; no rank; clade; clade; clade; phylum; species
MHWA01000004.1	Bacteria (CPR)	1802757	Bacteria; Bacteria incertae sedis; Bacteria candidate phyla; Patescibacteria group; Parcubacteria group; Candidatus Zambryskibacteria; Candidatus Zambryskibacteria bacterium RIFCSPLOWO2_01_FULL_35_19	superkingdom; no rank; clade; clade; clade; phylum; species
MHWA01000005.1	Bacteria (CPR)	1802757	Bacteria; Bacteria incertae sedis; Bacteria candidate phyla; Patescibacteria group; Parcubacteria group; Candidatus Zambryskibacteria; Candidatus Zambryskibacteria bacterium RIFCSPLOWO2_01_FULL_35_19	superkingdom; no rank; clade; clade; clade; phylum; species
MHWA01000006.1	Bacteria (CPR)	1802757	Bacteria; Bacteria incertae sedis; Bacteria candidate phyla; Patescibacteria group; Parcubacteria group; Candidatus Zambryskibacteria; Candidatus Zambryskibacteria bacterium RIFCSPLOWO2_01_FULL_35_19	superkingdom; no rank; clade; clade; clade; phylum; species
MHWA01000007.1	Bacteria (CPR)	1802757	Bacteria; Bacteria incertae sedis; Bacteria candidate phyla; Patescibacteria group; Parcubacteria group; Candidatus Zambryskibacteria; Candidatus Zambryskibacteria bacterium RIFCSPLOWO2_01_FULL_35_19	superkingdom; no rank; clade; clade; clade; phylum; species
MHWA01000008.1	Bacteria (CPR)	1802757	Bacteria; Bacteria incertae sedis; Bacteria candidate phyla; Patescibacteria group; Parcubacteria group; Candidatus Zambryskibacteria; Candidatus Zambryskibacteria bacterium RIFCSPLOWO2_01_FULL_35_19	superkingdom; no rank; clade; clade; clade; phylum; species
MHWA01000009.1	Bacteria (CPR)	1802757	Bacteria; Bacteria incertae sedis; Bacteria candidate phyla; Patescibacteria group; Parcubacteria group; Candidatus Zambryskibacteria; Candidatus Zambryskibacteria bacterium RIFCSPLOWO2_01_FULL_35_19	superkingdom; no rank; clade; clade; clade; phylum; species
MHWA01000010.1	Bacteria (CPR)	1802757	Bacteria; Bacteria incertae sedis; Bacteria candidate phyla; Patescibacteria group; Parcubacteria group; Candidatus Zambryskibacteria; Candidatus Zambryskibacteria bacterium RIFCSPLOWO2_01_FULL_35_19	superkingdom; no rank; clade; clade; clade; phylum; species
MHWA01000011.1	Bacteria (CPR)	1802757	Bacteria; Bacteria incertae sedis; Bacteria candidate phyla; Patescibacteria group; Parcubacteria group; Candidatus Zambryskibacteria; Candidatus Zambryskibacteria bacterium RIFCSPLOWO2_01_FULL_35_19	superkingdom; no rank; clade; clade; clade; phylum; species
MHWA01000012.1	Bacteria (CPR)	1802757	Bacteria; Bacteria incertae sedis; Bacteria candidate phyla; Patescibacteria group; Parcubacteria group; Candidatus Zambryskibacteria; Candidatus Zambryskibacteria bacterium RIFCSPLOWO2_01_FULL_35_19	superkingdom; no rank; clade; clade; clade; phylum; species
MHWA01000013.1	Bacteria (CPR)	1802757	Bacteria; Bacteria incertae sedis; Bacteria candidate phyla; Patescibacteria group; Parcubacteria group; Candidatus Zambryskibacteria; Candidatus Zambryskibacteria bacterium RIFCSPLOWO2_01_FULL_35_19	superkingdom; no rank; clade; clade; clade; phylum; species
MHWA01000014.1	Bacteria (CPR)	1802757	Bacteria; Bacteria incertae sedis; Bacteria candidate phyla; Patescibacteria group; Parcubacteria group; Candidatus Zambryskibacteria; Candidatus Zambryskibacteria bacterium RIFCSPLOWO2_01_FULL_35_19	superkingdom; no rank; clade; clade; clade; phylum; species
MHWA01000015.1	Bacteria (CPR)	1802757	Bacteria; Bacteria incertae sedis; Bacteria candidate phyla; Patescibacteria group; Parcubacteria group; Candidatus Zambryskibacteria; Candidatus Zambryskibacteria bacterium RIFCSPLOWO2_01_FULL_35_19	superkingdom; no rank; clade; clade; clade; phylum; species
MHWA01000016.1	Bacteria (CPR)	1802757	Bacteria; Bacteria incertae sedis; Bacteria candidate phyla; Patescibacteria group; Parcubacteria group; Candidatus Zambryskibacteria; Candidatus Zambryskibacteria bacterium RIFCSPLOWO2_01_FULL_35_19	superkingdom; no rank; clade; clade; clade; phylum; species
MHWA01000017.1	Bacteria (CPR)	1802757	Bacteria; Bacteria incertae sedis; Bacteria candidate phyla; Patescibacteria group; Parcubacteria group; Candidatus Zambryskibacteria; Candidatus Zambryskibacteria bacterium RIFCSPLOWO2_01_FULL_35_19	superkingdom; no rank; clade; clade; clade; phylum; species
MHWA01000018.1	Bacteria (CPR)	1802757	Bacteria; Bacteria incertae sedis; Bacteria candidate phyla; Patescibacteria group; Parcubacteria group; Candidatus Zambryskibacteria; Candidatus Zambryskibacteria bacterium RIFCSPLOWO2_01_FULL_35_19	superkingdom; no rank; clade; clade; clade; phylum; species
MHWA01000019.1	Bacteria (CPR)	1802757	Bacteria; Bacteria incertae sedis; Bacteria candidate phyla; Patescibacteria group; Parcubacteria group; Candidatus Zambryskibacteria; Candidatus Zambryskibacteria bacterium RIFCSPLOWO2_01_FULL_35_19	superkingdom; no rank; clade; clade; clade; phylum; species
MHWA01000020.1	Bacteria (CPR)	1802757	Bacteria; Bacteria incertae sedis; Bacteria candidate phyla; Patescibacteria group; Parcubacteria group; Candidatus Zambryskibacteria; Candidatus Zambryskibacteria bacterium RIFCSPLOWO2_01_FULL_35_19	superkingdom; no rank; clade; clade; clade; phylum; species
MHUR01000001.1	Bacteria (CPR)	1802722	Bacteria; Bacteria incertae sedis; Bacteria candidate phyla; Patescibacteria group; Parcubacteria group; Candidatus Yonathbacteria; Candidatus Yonathbacteria bacterium RIFCSPHIGHO2_01_FULL_44_41	superkingdom; no rank; clade; clade; clade; phylum; species
MHUR01000002.1	Bacteria (CPR)	1802722	Bacteria; Bacteria incertae sedis; Bacteria candidate phyla; Patescibacteria group; Parcubacteria group; Candidatus Yonathbacteria; Candidatus Yonathbacteria bacterium RIFCSPHIGHO2_01_FULL_44_41	superkingdom; no rank; clade; clade; clade; phylum; species
MHUR01000003.1	Bacteria (CPR)	1802722	Bacteria; Bacteria incertae sedis; Bacteria candidate phyla; Patescibacteria group; Parcubacteria group; Candidatus Yonathbacteria; Candidatus Yonathbacteria bacterium RIFCSPHIGHO2_01_FULL_44_41	superkingdom; no rank; clade; clade; clade; phylum; species
MHUR01000004.1	Bacteria (CPR)	1802722	Bacteria; Bacteria incertae sedis; Bacteria candidate phyla; Patescibacteria group; Parcubacteria group; Candidatus Yonathbacteria; Candidatus Yonathbacteria bacterium RIFCSPHIGHO2_01_FULL_44_41	superkingdom; no rank; clade; clade; clade; phylum; species
MHUR01000005.1	Bacteria (CPR)	1802722	Bacteria; Bacteria incertae sedis; Bacteria candidate phyla; Patescibacteria group; Parcubacteria group; Candidatus Yonathbacteria; Candidatus Yonathbacteria bacterium RIFCSPHIGHO2_01_FULL_44_41	superkingdom; no rank; clade; clade; clade; phylum; species
MHUR01000006.1	Bacteria (CPR)	1802722	Bacteria; Bacteria incertae sedis; Bacteria candidate phyla; Patescibacteria group; Parcubacteria group; Candidatus Yonathbacteria; Candidatus Yonathbacteria bacterium RIFCSPHIGHO2_01_FULL_44_41	superkingdom; no rank; clade; clade; clade; phylum; species
MHUR01000007.1	Bacteria (CPR)	1802722	Bacteria; Bacteria incertae sedis; Bacteria candidate phyla; Patescibacteria group; Parcubacteria group; Candidatus Yonathbacteria; Candidatus Yonathbacteria bacterium RIFCSPHIGHO2_01_FULL_44_41	superkingdom; no rank; clade; clade; clade; phylum; species
MHUR01000008.1	Bacteria (CPR)	1802722	Bacteria; Bacteria incertae sedis; Bacteria candidate phyla; Patescibacteria group; Parcubacteria group; Candidatus Yonathbacteria; Candidatus Yonathbacteria bacterium RIFCSPHIGHO2_01_FULL_44_41	superkingdom; no rank; clade; clade; clade; phylum; species
MHUR01000009.1	Bacteria (CPR)	1802722	Bacteria; Bacteria incertae sedis; Bacteria candidate phyla; Patescibacteria group; Parcubacteria group; Candidatus Yonathbacteria; Candidatus Yonathbacteria bacterium RIFCSPHIGHO2_01_FULL_44_41	superkingdom; no rank; clade; clade; clade; phylum; species
MHUR01000010.1	Bacteria (CPR)	1802722	Bacteria; Bacteria incertae sedis; Bacteria candidate phyla; Patescibacteria group; Parcubacteria group; Candidatus Yonathbacteria; Candidatus Yonathbacteria bacterium RIFCSPHIGHO2_01_FULL_44_41	superkingdom; no rank; clade; clade; clade; phylum; species
MHUR01000011.1	Bacteria (CPR)	1802722	Bacteria; Bacteria incertae sedis; Bacteria candidate phyla; Patescibacteria group; Parcubacteria group; Candidatus Yonathbacteria; Candidatus Yonathbacteria bacterium RIFCSPHIGHO2_01_FULL_44_41	superkingdom; no rank; clade; clade; clade; phylum; species
MHUR01000012.1	Bacteria (CPR)	1802722	Bacteria; Bacteria incertae sedis; Bacteria candidate phyla; Patescibacteria group; Parcubacteria group; Candidatus Yonathbacteria; Candidatus Yonathbacteria bacterium RIFCSPHIGHO2_01_FULL_44_41	superkingdom; no rank; clade; clade; clade; phylum; species
MHUR01000013.1	Bacteria (CPR)	1802722	Bacteria; Bacteria incertae sedis; Bacteria candidate phyla; Patescibacteria group; Parcubacteria group; Candidatus Yonathbacteria; Candidatus Yonathbacteria bacterium RIFCSPHIGHO2_01_FULL_44_41	superkingdom; no rank; clade; clade; clade; phylum; species
MHUR01000014.1	Bacteria (CPR)	1802722	Bacteria; Bacteria incertae sedis; Bacteria candidate phyla; Patescibacteria group; Parcubacteria group; Candidatus Yonathbacteria; Candidatus Yonathbacteria bacterium RIFCSPHIGHO2_01_FULL_44_41	superkingdom; no rank; clade; clade; clade; phylum; species
MHUR01000015.1	Bacteria (CPR)	1802722	Bacteria; Bacteria incertae sedis; Bacteria candidate phyla; Patescibacteria group; Parcubacteria group; Candidatus Yonathbacteria; Candidatus Yonathbacteria bacterium RIFCSPHIGHO2_01_FULL_44_41	superkingdom; no rank; clade; clade; clade; phylum; species
MHUR01000016.1	Bacteria (CPR)	1802722	Bacteria; Bacteria incertae sedis; Bacteria candidate phyla; Patescibacteria group; Parcubacteria group; Candidatus Yonathbacteria; Candidatus Yonathbacteria bacterium RIFCSPHIGHO2_01_FULL_44_41	superkingdom; no rank; clade; clade; clade; phylum; species
MHUR01000017.1	Bacteria (CPR)	1802722	Bacteria; Bacteria incertae sedis; Bacteria candidate phyla; Patescibacteria group; Parcubacteria group; Candidatus Yonathbacteria; Candidatus Yonathbacteria bacterium RIFCSPHIGHO2_01_FULL_44_41	superkingdom; no rank; clade; clade; clade; phylum; species
MHUR01000018.1	Bacteria (CPR)	1802722	Bacteria; Bacteria incertae sedis; Bacteria candidate phyla; Patescibacteria group; Parcubacteria group; Candidatus Yonathbacteria; Candidatus Yonathbacteria bacterium RIFCSPHIGHO2_01_FULL_44_41	superkingdom; no rank; clade; clade; clade; phylum; species
MHSZ01000001.1	Bacteria (CPR)	1802369	Bacteria; Bacteria incertae sedis; Bacteria candidate phyla; Patescibacteria group; Parcubacteria group; Candidatus Terrybacteria; Candidatus Terrybacteria bacterium RIFCSPLOWO2_01_FULL_58_14	superkingdom; no rank; clade; clade; clade; phylum; species
MHSZ01000002.1	Bacteria (CPR)	1802369	Bacteria; Bacteria incertae sedis; Bacteria candidate phyla; Patescibacteria group; Parcubacteria group; Candidatus Terrybacteria; Candidatus Terrybacteria bacterium RIFCSPLOWO2_01_FULL_58_14	superkingdom; no rank; clade; clade; clade; phylum; species
MHSZ01000003.1	Bacteria (CPR)	1802369	Bacteria; Bacteria incertae sedis; Bacteria candidate phyla; Patescibacteria group; Parcubacteria group; Candidatus Terrybacteria; Candidatus Terrybacteria bacterium RIFCSPLOWO2_01_FULL_58_14	superkingdom; no rank; clade; clade; clade; phylum; species
MHSZ01000004.1	Bacteria (CPR)	1802369	Bacteria; Bacteria incertae sedis; Bacteria candidate phyla; Patescibacteria group; Parcubacteria group; Candidatus Terrybacteria; Candidatus Terrybacteria bacterium RIFCSPLOWO2_01_FULL_58_14	superkingdom; no rank; clade; clade; clade; phylum; species
MHSZ01000005.1	Bacteria (CPR)	1802369	Bacteria; Bacteria incertae sedis; Bacteria candidate phyla; Patescibacteria group; Parcubacteria group; Candidatus Terrybacteria; Candidatus Terrybacteria bacterium RIFCSPLOWO2_01_FULL_58_14	superkingdom; no rank; clade; clade; clade; phylum; species
MHSZ01000006.1	Bacteria (CPR)	1802369	Bacteria; Bacteria incertae sedis; Bacteria candidate phyla; Patescibacteria group; Parcubacteria group; Candidatus Terrybacteria; Candidatus Terrybacteria bacterium RIFCSPLOWO2_01_FULL_58_14	superkingdom; no rank; clade; clade; clade; phylum; species
MHSZ01000007.1	Bacteria (CPR)	1802369	Bacteria; Bacteria incertae sedis; Bacteria candidate phyla; Patescibacteria group; Parcubacteria group; Candidatus Terrybacteria; Candidatus Terrybacteria bacterium RIFCSPLOWO2_01_FULL_58_14	superkingdom; no rank; clade; clade; clade; phylum; species
MHSZ01000008.1	Bacteria (CPR)	1802369	Bacteria; Bacteria incertae sedis; Bacteria candidate phyla; Patescibacteria group; Parcubacteria group; Candidatus Terrybacteria; Candidatus Terrybacteria bacterium RIFCSPLOWO2_01_FULL_58_14	superkingdom; no rank; clade; clade; clade; phylum; species
MHSZ01000009.1	Bacteria (CPR)	1802369	Bacteria; Bacteria incertae sedis; Bacteria candidate phyla; Patescibacteria group; Parcubacteria group; Candidatus Terrybacteria; Candidatus Terrybacteria bacterium RIFCSPLOWO2_01_FULL_58_14	superkingdom; no rank; clade; clade; clade; phylum; species
MHSZ01000010.1	Bacteria (CPR)	1802369	Bacteria; Bacteria incertae sedis; Bacteria candidate phyla; Patescibacteria group; Parcubacteria group; Candidatus Terrybacteria; Candidatus Terrybacteria bacterium RIFCSPLOWO2_01_FULL_58_14	superkingdom; no rank; clade; clade; clade; phylum; species
MHSZ01000011.1	Bacteria (CPR)	1802369	Bacteria; Bacteria incertae sedis; Bacteria candidate phyla; Patescibacteria group; Parcubacteria group; Candidatus Terrybacteria; Candidatus Terrybacteria bacterium RIFCSPLOWO2_01_FULL_58_14	superkingdom; no rank; clade; clade; clade; phylum; species
MHSZ01000012.1	Bacteria (CPR)	1802369	Bacteria; Bacteria incertae sedis; Bacteria candidate phyla; Patescibacteria group; Parcubacteria group; Candidatus Terrybacteria; Candidatus Terrybacteria bacterium RIFCSPLOWO2_01_FULL_58_14	superkingdom; no rank; clade; clade; clade; phylum; species
MHSZ01000013.1	Bacteria (CPR)	1802369	Bacteria; Bacteria incertae sedis; Bacteria candidate phyla; Patescibacteria group; Parcubacteria group; Candidatus Terrybacteria; Candidatus Terrybacteria bacterium RIFCSPLOWO2_01_FULL_58_14	superkingdom; no rank; clade; clade; clade; phylum; species
MHSZ01000014.1	Bacteria (CPR)	1802369	Bacteria; Bacteria incertae sedis; Bacteria candidate phyla; Patescibacteria group; Parcubacteria group; Candidatus Terrybacteria; Candidatus Terrybacteria bacterium RIFCSPLOWO2_01_FULL_58_14	superkingdom; no rank; clade; clade; clade; phylum; species
MHSZ01000015.1	Bacteria (CPR)	1802369	Bacteria; Bacteria incertae sedis; Bacteria candidate phyla; Patescibacteria group; Parcubacteria group; Candidatus Terrybacteria; Candidatus Terrybacteria bacterium RIFCSPLOWO2_01_FULL_58_14	superkingdom; no rank; clade; clade; clade; phylum; species
MHSZ01000016.1	Bacteria (CPR)	1802369	Bacteria; Bacteria incertae sedis; Bacteria candidate phyla; Patescibacteria group; Parcubacteria group; Candidatus Terrybacteria; Candidatus Terrybacteria bacterium RIFCSPLOWO2_01_FULL_58_14	superkingdom; no rank; clade; clade; clade; phylum; species
MHSZ01000017.1	Bacteria (CPR)	1802369	Bacteria; Bacteria incertae sedis; Bacteria candidate phyla; Patescibacteria group; Parcubacteria group; Candidatus Terrybacteria; Candidatus Terrybacteria bacterium RIFCSPLOWO2_01_FULL_58_14	superkingdom; no rank; clade; clade; clade; phylum; species
MHSZ01000018.1	Bacteria (CPR)	1802369	Bacteria; Bacteria incertae sedis; Bacteria candidate phyla; Patescibacteria group; Parcubacteria group; Candidatus Terrybacteria; Candidatus Terrybacteria bacterium RIFCSPLOWO2_01_FULL_58_14	superkingdom; no rank; clade; clade; clade; phylum; species
MHSZ01000019.1	Bacteria (CPR)	1802369	Bacteria; Bacteria incertae sedis; Bacteria candidate phyla; Patescibacteria group; Parcubacteria group; Candidatus Terrybacteria; Candidatus Terrybacteria bacterium RIFCSPLOWO2_01_FULL_58_14	superkingdom; no rank; clade; clade; clade; phylum; species
MHSZ01000020.1	Bacteria (CPR)	1802369	Bacteria; Bacteria incertae sedis; Bacteria candidate phyla; Patescibacteria group; Parcubacteria group; Candidatus Terrybacteria; Candidatus Terrybacteria bacterium RIFCSPLOWO2_01_FULL_58_14	superkingdom; no rank; clade; clade; clade; phylum; species
MHSZ01000021.1	Bacteria (CPR)	1802369	Bacteria; Bacteria incertae sedis; Bacteria candidate phyla; Patescibacteria group; Parcubacteria group; Candidatus Terrybacteria; Candidatus Terrybacteria bacterium RIFCSPLOWO2_01_FULL_58_14	superkingdom; no rank; clade; clade; clade; phylum; species
MHSZ01000022.1	Bacteria (CPR)	1802369	Bacteria; Bacteria incertae sedis; Bacteria candidate phyla; Patescibacteria group; Parcubacteria group; Candidatus Terrybacteria; Candidatus Terrybacteria bacterium RIFCSPLOWO2_01_FULL_58_14	superkingdom; no rank; clade; clade; clade; phylum; species
MHSZ01000023.1	Bacteria (CPR)	1802369	Bacteria; Bacteria incertae sedis; Bacteria candidate phyla; Patescibacteria group; Parcubacteria group; Candidatus Terrybacteria; Candidatus Terrybacteria bacterium RIFCSPLOWO2_01_FULL_58_14	superkingdom; no rank; clade; clade; clade; phylum; species
MHSZ01000024.1	Bacteria (CPR)	1802369	Bacteria; Bacteria incertae sedis; Bacteria candidate phyla; Patescibacteria group; Parcubacteria group; Candidatus Terrybacteria; Candidatus Terrybacteria bacterium RIFCSPLOWO2_01_FULL_58_14	superkingdom; no rank; clade; clade; clade; phylum; species
MHSZ01000025.1	Bacteria (CPR)	1802369	Bacteria; Bacteria incertae sedis; Bacteria candidate phyla; Patescibacteria group; Parcubacteria group; Candidatus Terrybacteria; Candidatus Terrybacteria bacterium RIFCSPLOWO2_01_FULL_58_14	superkingdom; no rank; clade; clade; clade; phylum; species
MHSZ01000026.1	Bacteria (CPR)	1802369	Bacteria; Bacteria incertae sedis; Bacteria candidate phyla; Patescibacteria group; Parcubacteria group; Candidatus Terrybacteria; Candidatus Terrybacteria bacterium RIFCSPLOWO2_01_FULL_58_14	superkingdom; no rank; clade; clade; clade; phylum; species
MHSZ01000027.1	Bacteria (CPR)	1802369	Bacteria; Bacteria incertae sedis; Bacteria candidate phyla; Patescibacteria group; Parcubacteria group; Candidatus Terrybacteria; Candidatus Terrybacteria bacterium RIFCSPLOWO2_01_FULL_58_14	superkingdom; no rank; clade; clade; clade; phylum; species
MHSZ01000028.1	Bacteria (CPR)	1802369	Bacteria; Bacteria incertae sedis; Bacteria candidate phyla; Patescibacteria group; Parcubacteria group; Candidatus Terrybacteria; Candidatus Terrybacteria bacterium RIFCSPLOWO2_01_FULL_58_14	superkingdom; no rank; clade; clade; clade; phylum; species
MHSZ01000029.1	Bacteria (CPR)	1802369	Bacteria; Bacteria incertae sedis; Bacteria candidate phyla; Patescibacteria group; Parcubacteria group; Candidatus Terrybacteria; Candidatus Terrybacteria bacterium RIFCSPLOWO2_01_FULL_58_14	superkingdom; no rank; clade; clade; clade; phylum; species
MHSZ01000030.1	Bacteria (CPR)	1802369	Bacteria; Bacteria incertae sedis; Bacteria candidate phyla; Patescibacteria group; Parcubacteria group; Candidatus Terrybacteria; Candidatus Terrybacteria bacterium RIFCSPLOWO2_01_FULL_58_14	superkingdom; no rank; clade; clade; clade; phylum; species
MHSZ01000031.1	Bacteria (CPR)	1802369	Bacteria; Bacteria incertae sedis; Bacteria candidate phyla; Patescibacteria group; Parcubacteria group; Candidatus Terrybacteria; Candidatus Terrybacteria bacterium RIFCSPLOWO2_01_FULL_58_14	superkingdom; no rank; clade; clade; clade; phylum; species
MHSZ01000032.1	Bacteria (CPR)	1802369	Bacteria; Bacteria incertae sedis; Bacteria candidate phyla; Patescibacteria group; Parcubacteria group; Candidatus Terrybacteria; Candidatus Terrybacteria bacterium RIFCSPLOWO2_01_FULL_58_14	superkingdom; no rank; clade; clade; clade; phylum; species
MHSZ01000033.1	Bacteria (CPR)	1802369	Bacteria; Bacteria incertae sedis; Bacteria candidate phyla; Patescibacteria group; Parcubacteria group; Candidatus Terrybacteria; Candidatus Terrybacteria bacterium RIFCSPLOWO2_01_FULL_58_14	superkingdom; no rank; clade; clade; clade; phylum; species
MHSZ01000034.1	Bacteria (CPR)	1802369	Bacteria; Bacteria incertae sedis; Bacteria candidate phyla; Patescibacteria group; Parcubacteria group; Candidatus Terrybacteria; Candidatus Terrybacteria bacterium RIFCSPLOWO2_01_FULL_58_14	superkingdom; no rank; clade; clade; clade; phylum; species
MHNW01000001.1	Bacteria (CPR)	1802126	Bacteria; Bacteria incertae sedis; Bacteria candidate phyla; Patescibacteria group; Parcubacteria group; Candidatus Ryanbacteria; Candidatus Ryanbacteria bacterium RIFCSPLOWO2_01_FULL_48_26	superkingdom; no rank; clade; clade; clade; phylum; species
MHNW01000002.1	Bacteria (CPR)	1802126	Bacteria; Bacteria incertae sedis; Bacteria candidate phyla; Patescibacteria group; Parcubacteria group; Candidatus Ryanbacteria; Candidatus Ryanbacteria bacterium RIFCSPLOWO2_01_FULL_48_26	superkingdom; no rank; clade; clade; clade; phylum; species
MHNW01000003.1	Bacteria (CPR)	1802126	Bacteria; Bacteria incertae sedis; Bacteria candidate phyla; Patescibacteria group; Parcubacteria group; Candidatus Ryanbacteria; Candidatus Ryanbacteria bacterium RIFCSPLOWO2_01_FULL_48_26	superkingdom; no rank; clade; clade; clade; phylum; species
MHNW01000004.1	Bacteria (CPR)	1802126	Bacteria; Bacteria incertae sedis; Bacteria candidate phyla; Patescibacteria group; Parcubacteria group; Candidatus Ryanbacteria; Candidatus Ryanbacteria bacterium RIFCSPLOWO2_01_FULL_48_26	superkingdom; no rank; clade; clade; clade; phylum; species
MHNW01000005.1	Bacteria (CPR)	1802126	Bacteria; Bacteria incertae sedis; Bacteria candidate phyla; Patescibacteria group; Parcubacteria group; Candidatus Ryanbacteria; Candidatus Ryanbacteria bacterium RIFCSPLOWO2_01_FULL_48_26	superkingdom; no rank; clade; clade; clade; phylum; species
MHNW01000006.1	Bacteria (CPR)	1802126	Bacteria; Bacteria incertae sedis; Bacteria candidate phyla; Patescibacteria group; Parcubacteria group; Candidatus Ryanbacteria; Candidatus Ryanbacteria bacterium RIFCSPLOWO2_01_FULL_48_26	superkingdom; no rank; clade; clade; clade; phylum; species
MHNW01000007.1	Bacteria (CPR)	1802126	Bacteria; Bacteria incertae sedis; Bacteria candidate phyla; Patescibacteria group; Parcubacteria group; Candidatus Ryanbacteria; Candidatus Ryanbacteria bacterium RIFCSPLOWO2_01_FULL_48_26	superkingdom; no rank; clade; clade; clade; phylum; species
MHNW01000008.1	Bacteria (CPR)	1802126	Bacteria; Bacteria incertae sedis; Bacteria candidate phyla; Patescibacteria group; Parcubacteria group; Candidatus Ryanbacteria; Candidatus Ryanbacteria bacterium RIFCSPLOWO2_01_FULL_48_26	superkingdom; no rank; clade; clade; clade; phylum; species
MHNW01000009.1	Bacteria (CPR)	1802126	Bacteria; Bacteria incertae sedis; Bacteria candidate phyla; Patescibacteria group; Parcubacteria group; Candidatus Ryanbacteria; Candidatus Ryanbacteria bacterium RIFCSPLOWO2_01_FULL_48_26	superkingdom; no rank; clade; clade; clade; phylum; species
MHNW01000010.1	Bacteria (CPR)	1802126	Bacteria; Bacteria incertae sedis; Bacteria candidate phyla; Patescibacteria group; Parcubacteria group; Candidatus Ryanbacteria; Candidatus Ryanbacteria bacterium RIFCSPLOWO2_01_FULL_48_26	superkingdom; no rank; clade; clade; clade; phylum; species
MHNW01000011.1	Bacteria (CPR)	1802126	Bacteria; Bacteria incertae sedis; Bacteria candidate phyla; Patescibacteria group; Parcubacteria group; Candidatus Ryanbacteria; Candidatus Ryanbacteria bacterium RIFCSPLOWO2_01_FULL_48_26	superkingdom; no rank; clade; clade; clade; phylum; species
MHNW01000012.1	Bacteria (CPR)	1802126	Bacteria; Bacteria incertae sedis; Bacteria candidate phyla; Patescibacteria group; Parcubacteria group; Candidatus Ryanbacteria; Candidatus Ryanbacteria bacterium RIFCSPLOWO2_01_FULL_48_26	superkingdom; no rank; clade; clade; clade; phylum; species
MHNW01000013.1	Bacteria (CPR)	1802126	Bacteria; Bacteria incertae sedis; Bacteria candidate phyla; Patescibacteria group; Parcubacteria group; Candidatus Ryanbacteria; Candidatus Ryanbacteria bacterium RIFCSPLOWO2_01_FULL_48_26	superkingdom; no rank; clade; clade; clade; phylum; species
MHNW01000014.1	Bacteria (CPR)	1802126	Bacteria; Bacteria incertae sedis; Bacteria candidate phyla; Patescibacteria group; Parcubacteria group; Candidatus Ryanbacteria; Candidatus Ryanbacteria bacterium RIFCSPLOWO2_01_FULL_48_26	superkingdom; no rank; clade; clade; clade; phylum; species
MHNW01000015.1	Bacteria (CPR)	1802126	Bacteria; Bacteria incertae sedis; Bacteria candidate phyla; Patescibacteria group; Parcubacteria group; Candidatus Ryanbacteria; Candidatus Ryanbacteria bacterium RIFCSPLOWO2_01_FULL_48_26	superkingdom; no rank; clade; clade; clade; phylum; species
MHNW01000016.1	Bacteria (CPR)	1802126	Bacteria; Bacteria incertae sedis; Bacteria candidate phyla; Patescibacteria group; Parcubacteria group; Candidatus Ryanbacteria; Candidatus Ryanbacteria bacterium RIFCSPLOWO2_01_FULL_48_26	superkingdom; no rank; clade; clade; clade; phylum; species
MHNW01000017.1	Bacteria (CPR)	1802126	Bacteria; Bacteria incertae sedis; Bacteria candidate phyla; Patescibacteria group; Parcubacteria group; Candidatus Ryanbacteria; Candidatus Ryanbacteria bacterium RIFCSPLOWO2_01_FULL_48_26	superkingdom; no rank; clade; clade; clade; phylum; species
MHNW01000018.1	Bacteria (CPR)	1802126	Bacteria; Bacteria incertae sedis; Bacteria candidate phyla; Patescibacteria group; Parcubacteria group; Candidatus Ryanbacteria; Candidatus Ryanbacteria bacterium RIFCSPLOWO2_01_FULL_48_26	superkingdom; no rank; clade; clade; clade; phylum; species
MHNW01000019.1	Bacteria (CPR)	1802126	Bacteria; Bacteria incertae sedis; Bacteria candidate phyla; Patescibacteria group; Parcubacteria group; Candidatus Ryanbacteria; Candidatus Ryanbacteria bacterium RIFCSPLOWO2_01_FULL_48_26	superkingdom; no rank; clade; clade; clade; phylum; species
MHNW01000020.1	Bacteria (CPR)	1802126	Bacteria; Bacteria incertae sedis; Bacteria candidate phyla; Patescibacteria group; Parcubacteria group; Candidatus Ryanbacteria; Candidatus Ryanbacteria bacterium RIFCSPLOWO2_01_FULL_48_26	superkingdom; no rank; clade; clade; clade; phylum; species
MHNW01000021.1	Bacteria (CPR)	1802126	Bacteria; Bacteria incertae sedis; Bacteria candidate phyla; Patescibacteria group; Parcubacteria group; Candidatus Ryanbacteria; Candidatus Ryanbacteria bacterium RIFCSPLOWO2_01_FULL_48_26	superkingdom; no rank; clade; clade; clade; phylum; species
MHNW01000022.1	Bacteria (CPR)	1802126	Bacteria; Bacteria incertae sedis; Bacteria candidate phyla; Patescibacteria group; Parcubacteria group; Candidatus Ryanbacteria; Candidatus Ryanbacteria bacterium RIFCSPLOWO2_01_FULL_48_26	superkingdom; no rank; clade; clade; clade; phylum; species
MHNW01000023.1	Bacteria (CPR)	1802126	Bacteria; Bacteria incertae sedis; Bacteria candidate phyla; Patescibacteria group; Parcubacteria group; Candidatus Ryanbacteria; Candidatus Ryanbacteria bacterium RIFCSPLOWO2_01_FULL_48_26	superkingdom; no rank; clade; clade; clade; phylum; species
MHNW01000024.1	Bacteria (CPR)	1802126	Bacteria; Bacteria incertae sedis; Bacteria candidate phyla; Patescibacteria group; Parcubacteria group; Candidatus Ryanbacteria; Candidatus Ryanbacteria bacterium RIFCSPLOWO2_01_FULL_48_26	superkingdom; no rank; clade; clade; clade; phylum; species
MHNW01000025.1	Bacteria (CPR)	1802126	Bacteria; Bacteria incertae sedis; Bacteria candidate phyla; Patescibacteria group; Parcubacteria group; Candidatus Ryanbacteria; Candidatus Ryanbacteria bacterium RIFCSPLOWO2_01_FULL_48_26	superkingdom; no rank; clade; clade; clade; phylum; species
MHNW01000026.1	Bacteria (CPR)	1802126	Bacteria; Bacteria incertae sedis; Bacteria candidate phyla; Patescibacteria group; Parcubacteria group; Candidatus Ryanbacteria; Candidatus Ryanbacteria bacterium RIFCSPLOWO2_01_FULL_48_26	superkingdom; no rank; clade; clade; clade; phylum; species
MHNW01000027.1	Bacteria (CPR)	1802126	Bacteria; Bacteria incertae sedis; Bacteria candidate phyla; Patescibacteria group; Parcubacteria group; Candidatus Ryanbacteria; Candidatus Ryanbacteria bacterium RIFCSPLOWO2_01_FULL_48_26	superkingdom; no rank; clade; clade; clade; phylum; species
MHNW01000028.1	Bacteria (CPR)	1802126	Bacteria; Bacteria incertae sedis; Bacteria candidate phyla; Patescibacteria group; Parcubacteria group; Candidatus Ryanbacteria; Candidatus Ryanbacteria bacterium RIFCSPLOWO2_01_FULL_48_26	superkingdom; no rank; clade; clade; clade; phylum; species
MHNW01000029.1	Bacteria (CPR)	1802126	Bacteria; Bacteria incertae sedis; Bacteria candidate phyla; Patescibacteria group; Parcubacteria group; Candidatus Ryanbacteria; Candidatus Ryanbacteria bacterium RIFCSPLOWO2_01_FULL_48_26	superkingdom; no rank; clade; clade; clade; phylum; species
MHNW01000030.1	Bacteria (CPR)	1802126	Bacteria; Bacteria incertae sedis; Bacteria candidate phyla; Patescibacteria group; Parcubacteria group; Candidatus Ryanbacteria; Candidatus Ryanbacteria bacterium RIFCSPLOWO2_01_FULL_48_26	superkingdom; no rank; clade; clade; clade; phylum; species
MHNW01000031.1	Bacteria (CPR)	1802126	Bacteria; Bacteria incertae sedis; Bacteria candidate phyla; Patescibacteria group; Parcubacteria group; Candidatus Ryanbacteria; Candidatus Ryanbacteria bacterium RIFCSPLOWO2_01_FULL_48_26	superkingdom; no rank; clade; clade; clade; phylum; species
MHNW01000032.1	Bacteria (CPR)	1802126	Bacteria; Bacteria incertae sedis; Bacteria candidate phyla; Patescibacteria group; Parcubacteria group; Candidatus Ryanbacteria; Candidatus Ryanbacteria bacterium RIFCSPLOWO2_01_FULL_48_26	superkingdom; no rank; clade; clade; clade; phylum; species
MHNW01000033.1	Bacteria (CPR)	1802126	Bacteria; Bacteria incertae sedis; Bacteria candidate phyla; Patescibacteria group; Parcubacteria group; Candidatus Ryanbacteria; Candidatus Ryanbacteria bacterium RIFCSPLOWO2_01_FULL_48_26	superkingdom; no rank; clade; clade; clade; phylum; species
MHNW01000034.1	Bacteria (CPR)	1802126	Bacteria; Bacteria incertae sedis; Bacteria candidate phyla; Patescibacteria group; Parcubacteria group; Candidatus Ryanbacteria; Candidatus Ryanbacteria bacterium RIFCSPLOWO2_01_FULL_48_26	superkingdom; no rank; clade; clade; clade; phylum; species
MHNW01000035.1	Bacteria (CPR)	1802126	Bacteria; Bacteria incertae sedis; Bacteria candidate phyla; Patescibacteria group; Parcubacteria group; Candidatus Ryanbacteria; Candidatus Ryanbacteria bacterium RIFCSPLOWO2_01_FULL_48_26	superkingdom; no rank; clade; clade; clade; phylum; species
MHNW01000036.1	Bacteria (CPR)	1802126	Bacteria; Bacteria incertae sedis; Bacteria candidate phyla; Patescibacteria group; Parcubacteria group; Candidatus Ryanbacteria; Candidatus Ryanbacteria bacterium RIFCSPLOWO2_01_FULL_48_26	superkingdom; no rank; clade; clade; clade; phylum; species
MHNW01000037.1	Bacteria (CPR)	1802126	Bacteria; Bacteria incertae sedis; Bacteria candidate phyla; Patescibacteria group; Parcubacteria group; Candidatus Ryanbacteria; Candidatus Ryanbacteria bacterium RIFCSPLOWO2_01_FULL_48_26	superkingdom; no rank; clade; clade; clade; phylum; species
MHNW01000038.1	Bacteria (CPR)	1802126	Bacteria; Bacteria incertae sedis; Bacteria candidate phyla; Patescibacteria group; Parcubacteria group; Candidatus Ryanbacteria; Candidatus Ryanbacteria bacterium RIFCSPLOWO2_01_FULL_48_26	superkingdom; no rank; clade; clade; clade; phylum; species
MHNW01000039.1	Bacteria (CPR)	1802126	Bacteria; Bacteria incertae sedis; Bacteria candidate phyla; Patescibacteria group; Parcubacteria group; Candidatus Ryanbacteria; Candidatus Ryanbacteria bacterium RIFCSPLOWO2_01_FULL_48_26	superkingdom; no rank; clade; clade; clade; phylum; species
MHNW01000040.1	Bacteria (CPR)	1802126	Bacteria; Bacteria incertae sedis; Bacteria candidate phyla; Patescibacteria group; Parcubacteria group; Candidatus Ryanbacteria; Candidatus Ryanbacteria bacterium RIFCSPLOWO2_01_FULL_48_26	superkingdom; no rank; clade; clade; clade; phylum; species
MHNW01000041.1	Bacteria (CPR)	1802126	Bacteria; Bacteria incertae sedis; Bacteria candidate phyla; Patescibacteria group; Parcubacteria group; Candidatus Ryanbacteria; Candidatus Ryanbacteria bacterium RIFCSPLOWO2_01_FULL_48_26	superkingdom; no rank; clade; clade; clade; phylum; species
MHNW01000042.1	Bacteria (CPR)	1802126	Bacteria; Bacteria incertae sedis; Bacteria candidate phyla; Patescibacteria group; Parcubacteria group; Candidatus Ryanbacteria; Candidatus Ryanbacteria bacterium RIFCSPLOWO2_01_FULL_48_26	superkingdom; no rank; clade; clade; clade; phylum; species
MHNW01000043.1	Bacteria (CPR)	1802126	Bacteria; Bacteria incertae sedis; Bacteria candidate phyla; Patescibacteria group; Parcubacteria group; Candidatus Ryanbacteria; Candidatus Ryanbacteria bacterium RIFCSPLOWO2_01_FULL_48_26	superkingdom; no rank; clade; clade; clade; phylum; species
MHNW01000044.1	Bacteria (CPR)	1802126	Bacteria; Bacteria incertae sedis; Bacteria candidate phyla; Patescibacteria group; Parcubacteria group; Candidatus Ryanbacteria; Candidatus Ryanbacteria bacterium RIFCSPLOWO2_01_FULL_48_26	superkingdom; no rank; clade; clade; clade; phylum; species
MHNW01000045.1	Bacteria (CPR)	1802126	Bacteria; Bacteria incertae sedis; Bacteria candidate phyla; Patescibacteria group; Parcubacteria group; Candidatus Ryanbacteria; Candidatus Ryanbacteria bacterium RIFCSPLOWO2_01_FULL_48_26	superkingdom; no rank; clade; clade; clade; phylum; species
MHNW01000046.1	Bacteria (CPR)	1802126	Bacteria; Bacteria incertae sedis; Bacteria candidate phyla; Patescibacteria group; Parcubacteria group; Candidatus Ryanbacteria; Candidatus Ryanbacteria bacterium RIFCSPLOWO2_01_FULL_48_26	superkingdom; no rank; clade; clade; clade; phylum; species
MHNW01000047.1	Bacteria (CPR)	1802126	Bacteria; Bacteria incertae sedis; Bacteria candidate phyla; Patescibacteria group; Parcubacteria group; Candidatus Ryanbacteria; Candidatus Ryanbacteria bacterium RIFCSPLOWO2_01_FULL_48_26	superkingdom; no rank; clade; clade; clade; phylum; species
MHCF01000001.1	Bacteria (CPR)	1797522	Bacteria; Bacteria incertae sedis; Bacteria candidate phyla; Patescibacteria group; Microgenomates group; Candidatus Blackburnbacteria; Candidatus Blackburnbacteria bacterium RIFCSPLOWO2_02_FULL_40_10	superkingdom; no rank; clade; clade; clade; phylum; species
MHCF01000002.1	Bacteria (CPR)	1797522	Bacteria; Bacteria incertae sedis; Bacteria candidate phyla; Patescibacteria group; Microgenomates group; Candidatus Blackburnbacteria; Candidatus Blackburnbacteria bacterium RIFCSPLOWO2_02_FULL_40_10	superkingdom; no rank; clade; clade; clade; phylum; species
MHCF01000003.1	Bacteria (CPR)	1797522	Bacteria; Bacteria incertae sedis; Bacteria candidate phyla; Patescibacteria group; Microgenomates group; Candidatus Blackburnbacteria; Candidatus Blackburnbacteria bacterium RIFCSPLOWO2_02_FULL_40_10	superkingdom; no rank; clade; clade; clade; phylum; species
MHCF01000004.1	Bacteria (CPR)	1797522	Bacteria; Bacteria incertae sedis; Bacteria candidate phyla; Patescibacteria group; Microgenomates group; Candidatus Blackburnbacteria; Candidatus Blackburnbacteria bacterium RIFCSPLOWO2_02_FULL_40_10	superkingdom; no rank; clade; clade; clade; phylum; species
MHCF01000005.1	Bacteria (CPR)	1797522	Bacteria; Bacteria incertae sedis; Bacteria candidate phyla; Patescibacteria group; Microgenomates group; Candidatus Blackburnbacteria; Candidatus Blackburnbacteria bacterium RIFCSPLOWO2_02_FULL_40_10	superkingdom; no rank; clade; clade; clade; phylum; species
MHCF01000006.1	Bacteria (CPR)	1797522	Bacteria; Bacteria incertae sedis; Bacteria candidate phyla; Patescibacteria group; Microgenomates group; Candidatus Blackburnbacteria; Candidatus Blackburnbacteria bacterium RIFCSPLOWO2_02_FULL_40_10	superkingdom; no rank; clade; clade; clade; phylum; species
MHCF01000007.1	Bacteria (CPR)	1797522	Bacteria; Bacteria incertae sedis; Bacteria candidate phyla; Patescibacteria group; Microgenomates group; Candidatus Blackburnbacteria; Candidatus Blackburnbacteria bacterium RIFCSPLOWO2_02_FULL_40_10	superkingdom; no rank; clade; clade; clade; phylum; species
MHCF01000008.1	Bacteria (CPR)	1797522	Bacteria; Bacteria incertae sedis; Bacteria candidate phyla; Patescibacteria group; Microgenomates group; Candidatus Blackburnbacteria; Candidatus Blackburnbacteria bacterium RIFCSPLOWO2_02_FULL_40_10	superkingdom; no rank; clade; clade; clade; phylum; species
MHCF01000009.1	Bacteria (CPR)	1797522	Bacteria; Bacteria incertae sedis; Bacteria candidate phyla; Patescibacteria group; Microgenomates group; Candidatus Blackburnbacteria; Candidatus Blackburnbacteria bacterium RIFCSPLOWO2_02_FULL_40_10	superkingdom; no rank; clade; clade; clade; phylum; species
MHCF01000010.1	Bacteria (CPR)	1797522	Bacteria; Bacteria incertae sedis; Bacteria candidate phyla; Patescibacteria group; Microgenomates group; Candidatus Blackburnbacteria; Candidatus Blackburnbacteria bacterium RIFCSPLOWO2_02_FULL_40_10	superkingdom; no rank; clade; clade; clade; phylum; species
MHCF01000011.1	Bacteria (CPR)	1797522	Bacteria; Bacteria incertae sedis; Bacteria candidate phyla; Patescibacteria group; Microgenomates group; Candidatus Blackburnbacteria; Candidatus Blackburnbacteria bacterium RIFCSPLOWO2_02_FULL_40_10	superkingdom; no rank; clade; clade; clade; phylum; species
MHCF01000012.1	Bacteria (CPR)	1797522	Bacteria; Bacteria incertae sedis; Bacteria candidate phyla; Patescibacteria group; Microgenomates group; Candidatus Blackburnbacteria; Candidatus Blackburnbacteria bacterium RIFCSPLOWO2_02_FULL_40_10	superkingdom; no rank; clade; clade; clade; phylum; species
MHCF01000013.1	Bacteria (CPR)	1797522	Bacteria; Bacteria incertae sedis; Bacteria candidate phyla; Patescibacteria group; Microgenomates group; Candidatus Blackburnbacteria; Candidatus Blackburnbacteria bacterium RIFCSPLOWO2_02_FULL_40_10	superkingdom; no rank; clade; clade; clade; phylum; species
MHCF01000014.1	Bacteria (CPR)	1797522	Bacteria; Bacteria incertae sedis; Bacteria candidate phyla; Patescibacteria group; Microgenomates group; Candidatus Blackburnbacteria; Candidatus Blackburnbacteria bacterium RIFCSPLOWO2_02_FULL_40_10	superkingdom; no rank; clade; clade; clade; phylum; species
MHCF01000015.1	Bacteria (CPR)	1797522	Bacteria; Bacteria incertae sedis; Bacteria candidate phyla; Patescibacteria group; Microgenomates group; Candidatus Blackburnbacteria; Candidatus Blackburnbacteria bacterium RIFCSPLOWO2_02_FULL_40_10	superkingdom; no rank; clade; clade; clade; phylum; species
MHCF01000016.1	Bacteria (CPR)	1797522	Bacteria; Bacteria incertae sedis; Bacteria candidate phyla; Patescibacteria group; Microgenomates group; Candidatus Blackburnbacteria; Candidatus Blackburnbacteria bacterium RIFCSPLOWO2_02_FULL_40_10	superkingdom; no rank; clade; clade; clade; phylum; species
MHCF01000017.1	Bacteria (CPR)	1797522	Bacteria; Bacteria incertae sedis; Bacteria candidate phyla; Patescibacteria group; Microgenomates group; Candidatus Blackburnbacteria; Candidatus Blackburnbacteria bacterium RIFCSPLOWO2_02_FULL_40_10	superkingdom; no rank; clade; clade; clade; phylum; species
MHCF01000018.1	Bacteria (CPR)	1797522	Bacteria; Bacteria incertae sedis; Bacteria candidate phyla; Patescibacteria group; Microgenomates group; Candidatus Blackburnbacteria; Candidatus Blackburnbacteria bacterium RIFCSPLOWO2_02_FULL_40_10	superkingdom; no rank; clade; clade; clade; phylum; species
MHCF01000019.1	Bacteria (CPR)	1797522	Bacteria; Bacteria incertae sedis; Bacteria candidate phyla; Patescibacteria group; Microgenomates group; Candidatus Blackburnbacteria; Candidatus Blackburnbacteria bacterium RIFCSPLOWO2_02_FULL_40_10	superkingdom; no rank; clade; clade; clade; phylum; species
MHCF01000020.1	Bacteria (CPR)	1797522	Bacteria; Bacteria incertae sedis; Bacteria candidate phyla; Patescibacteria group; Microgenomates group; Candidatus Blackburnbacteria; Candidatus Blackburnbacteria bacterium RIFCSPLOWO2_02_FULL_40_10	superkingdom; no rank; clade; clade; clade; phylum; species
MHCF01000021.1	Bacteria (CPR)	1797522	Bacteria; Bacteria incertae sedis; Bacteria candidate phyla; Patescibacteria group; Microgenomates group; Candidatus Blackburnbacteria; Candidatus Blackburnbacteria bacterium RIFCSPLOWO2_02_FULL_40_10	superkingdom; no rank; clade; clade; clade; phylum; species
MHCF01000022.1	Bacteria (CPR)	1797522	Bacteria; Bacteria incertae sedis; Bacteria candidate phyla; Patescibacteria group; Microgenomates group; Candidatus Blackburnbacteria; Candidatus Blackburnbacteria bacterium RIFCSPLOWO2_02_FULL_40_10	superkingdom; no rank; clade; clade; clade; phylum; species
MHCF01000023.1	Bacteria (CPR)	1797522	Bacteria; Bacteria incertae sedis; Bacteria candidate phyla; Patescibacteria group; Microgenomates group; Candidatus Blackburnbacteria; Candidatus Blackburnbacteria bacterium RIFCSPLOWO2_02_FULL_40_10	superkingdom; no rank; clade; clade; clade; phylum; species
MHCF01000024.1	Bacteria (CPR)	1797522	Bacteria; Bacteria incertae sedis; Bacteria candidate phyla; Patescibacteria group; Microgenomates group; Candidatus Blackburnbacteria; Candidatus Blackburnbacteria bacterium RIFCSPLOWO2_02_FULL_40_10	superkingdom; no rank; clade; clade; clade; phylum; species
MHCF01000025.1	Bacteria (CPR)	1797522	Bacteria; Bacteria incertae sedis; Bacteria candidate phyla; Patescibacteria group; Microgenomates group; Candidatus Blackburnbacteria; Candidatus Blackburnbacteria bacterium RIFCSPLOWO2_02_FULL_40_10	superkingdom; no rank; clade; clade; clade; phylum; species
MHCF01000026.1	Bacteria (CPR)	1797522	Bacteria; Bacteria incertae sedis; Bacteria candidate phyla; Patescibacteria group; Microgenomates group; Candidatus Blackburnbacteria; Candidatus Blackburnbacteria bacterium RIFCSPLOWO2_02_FULL_40_10	superkingdom; no rank; clade; clade; clade; phylum; species
MHCF01000027.1	Bacteria (CPR)	1797522	Bacteria; Bacteria incertae sedis; Bacteria candidate phyla; Patescibacteria group; Microgenomates group; Candidatus Blackburnbacteria; Candidatus Blackburnbacteria bacterium RIFCSPLOWO2_02_FULL_40_10	superkingdom; no rank; clade; clade; clade; phylum; species
MHCF01000028.1	Bacteria (CPR)	1797522	Bacteria; Bacteria incertae sedis; Bacteria candidate phyla; Patescibacteria group; Microgenomates group; Candidatus Blackburnbacteria; Candidatus Blackburnbacteria bacterium RIFCSPLOWO2_02_FULL_40_10	superkingdom; no rank; clade; clade; clade; phylum; species
MHCF01000029.1	Bacteria (CPR)	1797522	Bacteria; Bacteria incertae sedis; Bacteria candidate phyla; Patescibacteria group; Microgenomates group; Candidatus Blackburnbacteria; Candidatus Blackburnbacteria bacterium RIFCSPLOWO2_02_FULL_40_10	superkingdom; no rank; clade; clade; clade; phylum; species
MHPL01000001.1	Bacteria (CPR)	1802225	Bacteria; Bacteria incertae sedis; Bacteria candidate phyla; Patescibacteria group; Parcubacteria group; Candidatus Staskawiczbacteria; Candidatus Staskawiczbacteria bacterium RIFOXYB2_FULL_32_9	superkingdom; no rank; clade; clade; clade; phylum; species
MHPL01000002.1	Bacteria (CPR)	1802225	Bacteria; Bacteria incertae sedis; Bacteria candidate phyla; Patescibacteria group; Parcubacteria group; Candidatus Staskawiczbacteria; Candidatus Staskawiczbacteria bacterium RIFOXYB2_FULL_32_9	superkingdom; no rank; clade; clade; clade; phylum; species
MHPL01000003.1	Bacteria (CPR)	1802225	Bacteria; Bacteria incertae sedis; Bacteria candidate phyla; Patescibacteria group; Parcubacteria group; Candidatus Staskawiczbacteria; Candidatus Staskawiczbacteria bacterium RIFOXYB2_FULL_32_9	superkingdom; no rank; clade; clade; clade; phylum; species
MHPL01000004.1	Bacteria (CPR)	1802225	Bacteria; Bacteria incertae sedis; Bacteria candidate phyla; Patescibacteria group; Parcubacteria group; Candidatus Staskawiczbacteria; Candidatus Staskawiczbacteria bacterium RIFOXYB2_FULL_32_9	superkingdom; no rank; clade; clade; clade; phylum; species
MHPL01000005.1	Bacteria (CPR)	1802225	Bacteria; Bacteria incertae sedis; Bacteria candidate phyla; Patescibacteria group; Parcubacteria group; Candidatus Staskawiczbacteria; Candidatus Staskawiczbacteria bacterium RIFOXYB2_FULL_32_9	superkingdom; no rank; clade; clade; clade; phylum; species
MHPL01000006.1	Bacteria (CPR)	1802225	Bacteria; Bacteria incertae sedis; Bacteria candidate phyla; Patescibacteria group; Parcubacteria group; Candidatus Staskawiczbacteria; Candidatus Staskawiczbacteria bacterium RIFOXYB2_FULL_32_9	superkingdom; no rank; clade; clade; clade; phylum; species
MHPL01000007.1	Bacteria (CPR)	1802225	Bacteria; Bacteria incertae sedis; Bacteria candidate phyla; Patescibacteria group; Parcubacteria group; Candidatus Staskawiczbacteria; Candidatus Staskawiczbacteria bacterium RIFOXYB2_FULL_32_9	superkingdom; no rank; clade; clade; clade; phylum; species
MHPL01000008.1	Bacteria (CPR)	1802225	Bacteria; Bacteria incertae sedis; Bacteria candidate phyla; Patescibacteria group; Parcubacteria group; Candidatus Staskawiczbacteria; Candidatus Staskawiczbacteria bacterium RIFOXYB2_FULL_32_9	superkingdom; no rank; clade; clade; clade; phylum; species
MHPL01000009.1	Bacteria (CPR)	1802225	Bacteria; Bacteria incertae sedis; Bacteria candidate phyla; Patescibacteria group; Parcubacteria group; Candidatus Staskawiczbacteria; Candidatus Staskawiczbacteria bacterium RIFOXYB2_FULL_32_9	superkingdom; no rank; clade; clade; clade; phylum; species
MHPL01000010.1	Bacteria (CPR)	1802225	Bacteria; Bacteria incertae sedis; Bacteria candidate phyla; Patescibacteria group; Parcubacteria group; Candidatus Staskawiczbacteria; Candidatus Staskawiczbacteria bacterium RIFOXYB2_FULL_32_9	superkingdom; no rank; clade; clade; clade; phylum; species
MHPL01000011.1	Bacteria (CPR)	1802225	Bacteria; Bacteria incertae sedis; Bacteria candidate phyla; Patescibacteria group; Parcubacteria group; Candidatus Staskawiczbacteria; Candidatus Staskawiczbacteria bacterium RIFOXYB2_FULL_32_9	superkingdom; no rank; clade; clade; clade; phylum; species
MHPL01000012.1	Bacteria (CPR)	1802225	Bacteria; Bacteria incertae sedis; Bacteria candidate phyla; Patescibacteria group; Parcubacteria group; Candidatus Staskawiczbacteria; Candidatus Staskawiczbacteria bacterium RIFOXYB2_FULL_32_9	superkingdom; no rank; clade; clade; clade; phylum; species
MHPL01000013.1	Bacteria (CPR)	1802225	Bacteria; Bacteria incertae sedis; Bacteria candidate phyla; Patescibacteria group; Parcubacteria group; Candidatus Staskawiczbacteria; Candidatus Staskawiczbacteria bacterium RIFOXYB2_FULL_32_9	superkingdom; no rank; clade; clade; clade; phylum; species
MHPL01000014.1	Bacteria (CPR)	1802225	Bacteria; Bacteria incertae sedis; Bacteria candidate phyla; Patescibacteria group; Parcubacteria group; Candidatus Staskawiczbacteria; Candidatus Staskawiczbacteria bacterium RIFOXYB2_FULL_32_9	superkingdom; no rank; clade; clade; clade; phylum; species
MHPL01000015.1	Bacteria (CPR)	1802225	Bacteria; Bacteria incertae sedis; Bacteria candidate phyla; Patescibacteria group; Parcubacteria group; Candidatus Staskawiczbacteria; Candidatus Staskawiczbacteria bacterium RIFOXYB2_FULL_32_9	superkingdom; no rank; clade; clade; clade; phylum; species
MHPL01000016.1	Bacteria (CPR)	1802225	Bacteria; Bacteria incertae sedis; Bacteria candidate phyla; Patescibacteria group; Parcubacteria group; Candidatus Staskawiczbacteria; Candidatus Staskawiczbacteria bacterium RIFOXYB2_FULL_32_9	superkingdom; no rank; clade; clade; clade; phylum; species
MHPL01000017.1	Bacteria (CPR)	1802225	Bacteria; Bacteria incertae sedis; Bacteria candidate phyla; Patescibacteria group; Parcubacteria group; Candidatus Staskawiczbacteria; Candidatus Staskawiczbacteria bacterium RIFOXYB2_FULL_32_9	superkingdom; no rank; clade; clade; clade; phylum; species
MHPL01000018.1	Bacteria (CPR)	1802225	Bacteria; Bacteria incertae sedis; Bacteria candidate phyla; Patescibacteria group; Parcubacteria group; Candidatus Staskawiczbacteria; Candidatus Staskawiczbacteria bacterium RIFOXYB2_FULL_32_9	superkingdom; no rank; clade; clade; clade; phylum; species
MHPL01000019.1	Bacteria (CPR)	1802225	Bacteria; Bacteria incertae sedis; Bacteria candidate phyla; Patescibacteria group; Parcubacteria group; Candidatus Staskawiczbacteria; Candidatus Staskawiczbacteria bacterium RIFOXYB2_FULL_32_9	superkingdom; no rank; clade; clade; clade; phylum; species
MHPL01000020.1	Bacteria (CPR)	1802225	Bacteria; Bacteria incertae sedis; Bacteria candidate phyla; Patescibacteria group; Parcubacteria group; Candidatus Staskawiczbacteria; Candidatus Staskawiczbacteria bacterium RIFOXYB2_FULL_32_9	superkingdom; no rank; clade; clade; clade; phylum; species
MHPL01000021.1	Bacteria (CPR)	1802225	Bacteria; Bacteria incertae sedis; Bacteria candidate phyla; Patescibacteria group; Parcubacteria group; Candidatus Staskawiczbacteria; Candidatus Staskawiczbacteria bacterium RIFOXYB2_FULL_32_9	superkingdom; no rank; clade; clade; clade; phylum; species
MHPL01000022.1	Bacteria (CPR)	1802225	Bacteria; Bacteria incertae sedis; Bacteria candidate phyla; Patescibacteria group; Parcubacteria group; Candidatus Staskawiczbacteria; Candidatus Staskawiczbacteria bacterium RIFOXYB2_FULL_32_9	superkingdom; no rank; clade; clade; clade; phylum; species
MHPL01000023.1	Bacteria (CPR)	1802225	Bacteria; Bacteria incertae sedis; Bacteria candidate phyla; Patescibacteria group; Parcubacteria group; Candidatus Staskawiczbacteria; Candidatus Staskawiczbacteria bacterium RIFOXYB2_FULL_32_9	superkingdom; no rank; clade; clade; clade; phylum; species
MHPL01000024.1	Bacteria (CPR)	1802225	Bacteria; Bacteria incertae sedis; Bacteria candidate phyla; Patescibacteria group; Parcubacteria group; Candidatus Staskawiczbacteria; Candidatus Staskawiczbacteria bacterium RIFOXYB2_FULL_32_9	superkingdom; no rank; clade; clade; clade; phylum; species
MHPL01000025.1	Bacteria (CPR)	1802225	Bacteria; Bacteria incertae sedis; Bacteria candidate phyla; Patescibacteria group; Parcubacteria group; Candidatus Staskawiczbacteria; Candidatus Staskawiczbacteria bacterium RIFOXYB2_FULL_32_9	superkingdom; no rank; clade; clade; clade; phylum; species
MHPL01000026.1	Bacteria (CPR)	1802225	Bacteria; Bacteria incertae sedis; Bacteria candidate phyla; Patescibacteria group; Parcubacteria group; Candidatus Staskawiczbacteria; Candidatus Staskawiczbacteria bacterium RIFOXYB2_FULL_32_9	superkingdom; no rank; clade; clade; clade; phylum; species
MHPL01000027.1	Bacteria (CPR)	1802225	Bacteria; Bacteria incertae sedis; Bacteria candidate phyla; Patescibacteria group; Parcubacteria group; Candidatus Staskawiczbacteria; Candidatus Staskawiczbacteria bacterium RIFOXYB2_FULL_32_9	superkingdom; no rank; clade; clade; clade; phylum; species
MHPL01000028.1	Bacteria (CPR)	1802225	Bacteria; Bacteria incertae sedis; Bacteria candidate phyla; Patescibacteria group; Parcubacteria group; Candidatus Staskawiczbacteria; Candidatus Staskawiczbacteria bacterium RIFOXYB2_FULL_32_9	superkingdom; no rank; clade; clade; clade; phylum; species
MHPL01000029.1	Bacteria (CPR)	1802225	Bacteria; Bacteria incertae sedis; Bacteria candidate phyla; Patescibacteria group; Parcubacteria group; Candidatus Staskawiczbacteria; Candidatus Staskawiczbacteria bacterium RIFOXYB2_FULL_32_9	superkingdom; no rank; clade; clade; clade; phylum; species
MHPL01000030.1	Bacteria (CPR)	1802225	Bacteria; Bacteria incertae sedis; Bacteria candidate phyla; Patescibacteria group; Parcubacteria group; Candidatus Staskawiczbacteria; Candidatus Staskawiczbacteria bacterium RIFOXYB2_FULL_32_9	superkingdom; no rank; clade; clade; clade; phylum; species
MHPL01000031.1	Bacteria (CPR)	1802225	Bacteria; Bacteria incertae sedis; Bacteria candidate phyla; Patescibacteria group; Parcubacteria group; Candidatus Staskawiczbacteria; Candidatus Staskawiczbacteria bacterium RIFOXYB2_FULL_32_9	superkingdom; no rank; clade; clade; clade; phylum; species
MHPL01000032.1	Bacteria (CPR)	1802225	Bacteria; Bacteria incertae sedis; Bacteria candidate phyla; Patescibacteria group; Parcubacteria group; Candidatus Staskawiczbacteria; Candidatus Staskawiczbacteria bacterium RIFOXYB2_FULL_32_9	superkingdom; no rank; clade; clade; clade; phylum; species
MHPL01000033.1	Bacteria (CPR)	1802225	Bacteria; Bacteria incertae sedis; Bacteria candidate phyla; Patescibacteria group; Parcubacteria group; Candidatus Staskawiczbacteria; Candidatus Staskawiczbacteria bacterium RIFOXYB2_FULL_32_9	superkingdom; no rank; clade; clade; clade; phylum; species
MHPL01000034.1	Bacteria (CPR)	1802225	Bacteria; Bacteria incertae sedis; Bacteria candidate phyla; Patescibacteria group; Parcubacteria group; Candidatus Staskawiczbacteria; Candidatus Staskawiczbacteria bacterium RIFOXYB2_FULL_32_9	superkingdom; no rank; clade; clade; clade; phylum; species
MHPL01000035.1	Bacteria (CPR)	1802225	Bacteria; Bacteria incertae sedis; Bacteria candidate phyla; Patescibacteria group; Parcubacteria group; Candidatus Staskawiczbacteria; Candidatus Staskawiczbacteria bacterium RIFOXYB2_FULL_32_9	superkingdom; no rank; clade; clade; clade; phylum; species
MHPL01000036.1	Bacteria (CPR)	1802225	Bacteria; Bacteria incertae sedis; Bacteria candidate phyla; Patescibacteria group; Parcubacteria group; Candidatus Staskawiczbacteria; Candidatus Staskawiczbacteria bacterium RIFOXYB2_FULL_32_9	superkingdom; no rank; clade; clade; clade; phylum; species
MHPL01000037.1	Bacteria (CPR)	1802225	Bacteria; Bacteria incertae sedis; Bacteria candidate phyla; Patescibacteria group; Parcubacteria group; Candidatus Staskawiczbacteria; Candidatus Staskawiczbacteria bacterium RIFOXYB2_FULL_32_9	superkingdom; no rank; clade; clade; clade; phylum; species
MHPL01000038.1	Bacteria (CPR)	1802225	Bacteria; Bacteria incertae sedis; Bacteria candidate phyla; Patescibacteria group; Parcubacteria group; Candidatus Staskawiczbacteria; Candidatus Staskawiczbacteria bacterium RIFOXYB2_FULL_32_9	superkingdom; no rank; clade; clade; clade; phylum; species
MHPL01000039.1	Bacteria (CPR)	1802225	Bacteria; Bacteria incertae sedis; Bacteria candidate phyla; Patescibacteria group; Parcubacteria group; Candidatus Staskawiczbacteria; Candidatus Staskawiczbacteria bacterium RIFOXYB2_FULL_32_9	superkingdom; no rank; clade; clade; clade; phylum; species
MHPL01000040.1	Bacteria (CPR)	1802225	Bacteria; Bacteria incertae sedis; Bacteria candidate phyla; Patescibacteria group; Parcubacteria group; Candidatus Staskawiczbacteria; Candidatus Staskawiczbacteria bacterium RIFOXYB2_FULL_32_9	superkingdom; no rank; clade; clade; clade; phylum; species
MHPL01000041.1	Bacteria (CPR)	1802225	Bacteria; Bacteria incertae sedis; Bacteria candidate phyla; Patescibacteria group; Parcubacteria group; Candidatus Staskawiczbacteria; Candidatus Staskawiczbacteria bacterium RIFOXYB2_FULL_32_9	superkingdom; no rank; clade; clade; clade; phylum; species
MHPL01000042.1	Bacteria (CPR)	1802225	Bacteria; Bacteria incertae sedis; Bacteria candidate phyla; Patescibacteria group; Parcubacteria group; Candidatus Staskawiczbacteria; Candidatus Staskawiczbacteria bacterium RIFOXYB2_FULL_32_9	superkingdom; no rank; clade; clade; clade; phylum; species
MHPL01000043.1	Bacteria (CPR)	1802225	Bacteria; Bacteria incertae sedis; Bacteria candidate phyla; Patescibacteria group; Parcubacteria group; Candidatus Staskawiczbacteria; Candidatus Staskawiczbacteria bacterium RIFOXYB2_FULL_32_9	superkingdom; no rank; clade; clade; clade; phylum; species
MHPL01000044.1	Bacteria (CPR)	1802225	Bacteria; Bacteria incertae sedis; Bacteria candidate phyla; Patescibacteria group; Parcubacteria group; Candidatus Staskawiczbacteria; Candidatus Staskawiczbacteria bacterium RIFOXYB2_FULL_32_9	superkingdom; no rank; clade; clade; clade; phylum; species
MHPL01000045.1	Bacteria (CPR)	1802225	Bacteria; Bacteria incertae sedis; Bacteria candidate phyla; Patescibacteria group; Parcubacteria group; Candidatus Staskawiczbacteria; Candidatus Staskawiczbacteria bacterium RIFOXYB2_FULL_32_9	superkingdom; no rank; clade; clade; clade; phylum; species
MHPL01000046.1	Bacteria (CPR)	1802225	Bacteria; Bacteria incertae sedis; Bacteria candidate phyla; Patescibacteria group; Parcubacteria group; Candidatus Staskawiczbacteria; Candidatus Staskawiczbacteria bacterium RIFOXYB2_FULL_32_9	superkingdom; no rank; clade; clade; clade; phylum; species
MHPL01000047.1	Bacteria (CPR)	1802225	Bacteria; Bacteria incertae sedis; Bacteria candidate phyla; Patescibacteria group; Parcubacteria group; Candidatus Staskawiczbacteria; Candidatus Staskawiczbacteria bacterium RIFOXYB2_FULL_32_9	superkingdom; no rank; clade; clade; clade; phylum; species
MHPL01000048.1	Bacteria (CPR)	1802225	Bacteria; Bacteria incertae sedis; Bacteria candidate phyla; Patescibacteria group; Parcubacteria group; Candidatus Staskawiczbacteria; Candidatus Staskawiczbacteria bacterium RIFOXYB2_FULL_32_9	superkingdom; no rank; clade; clade; clade; phylum; species
MHPL01000049.1	Bacteria (CPR)	1802225	Bacteria; Bacteria incertae sedis; Bacteria candidate phyla; Patescibacteria group; Parcubacteria group; Candidatus Staskawiczbacteria; Candidatus Staskawiczbacteria bacterium RIFOXYB2_FULL_32_9	superkingdom; no rank; clade; clade; clade; phylum; species
MHPL01000050.1	Bacteria (CPR)	1802225	Bacteria; Bacteria incertae sedis; Bacteria candidate phyla; Patescibacteria group; Parcubacteria group; Candidatus Staskawiczbacteria; Candidatus Staskawiczbacteria bacterium RIFOXYB2_FULL_32_9	superkingdom; no rank; clade; clade; clade; phylum; species
MHPL01000051.1	Bacteria (CPR)	1802225	Bacteria; Bacteria incertae sedis; Bacteria candidate phyla; Patescibacteria group; Parcubacteria group; Candidatus Staskawiczbacteria; Candidatus Staskawiczbacteria bacterium RIFOXYB2_FULL_32_9	superkingdom; no rank; clade; clade; clade; phylum; species
MHPL01000052.1	Bacteria (CPR)	1802225	Bacteria; Bacteria incertae sedis; Bacteria candidate phyla; Patescibacteria group; Parcubacteria group; Candidatus Staskawiczbacteria; Candidatus Staskawiczbacteria bacterium RIFOXYB2_FULL_32_9	superkingdom; no rank; clade; clade; clade; phylum; species
MHPL01000053.1	Bacteria (CPR)	1802225	Bacteria; Bacteria incertae sedis; Bacteria candidate phyla; Patescibacteria group; Parcubacteria group; Candidatus Staskawiczbacteria; Candidatus Staskawiczbacteria bacterium RIFOXYB2_FULL_32_9	superkingdom; no rank; clade; clade; clade; phylum; species
MHPL01000054.1	Bacteria (CPR)	1802225	Bacteria; Bacteria incertae sedis; Bacteria candidate phyla; Patescibacteria group; Parcubacteria group; Candidatus Staskawiczbacteria; Candidatus Staskawiczbacteria bacterium RIFOXYB2_FULL_32_9	superkingdom; no rank; clade; clade; clade; phylum; species
MHPL01000055.1	Bacteria (CPR)	1802225	Bacteria; Bacteria incertae sedis; Bacteria candidate phyla; Patescibacteria group; Parcubacteria group; Candidatus Staskawiczbacteria; Candidatus Staskawiczbacteria bacterium RIFOXYB2_FULL_32_9	superkingdom; no rank; clade; clade; clade; phylum; species
MESZ01000001.1	Bacteria (CPR)	1797704	Bacteria; Bacteria incertae sedis; Bacteria candidate phyla; candidate division CPR3; candidate division CPR3 bacterium RIFOXYC2_FULL_35_7	superkingdom; no rank; clade; phylum; species
MESZ01000002.1	Bacteria (CPR)	1797704	Bacteria; Bacteria incertae sedis; Bacteria candidate phyla; candidate division CPR3; candidate division CPR3 bacterium RIFOXYC2_FULL_35_7	superkingdom; no rank; clade; phylum; species
MESZ01000003.1	Bacteria (CPR)	1797704	Bacteria; Bacteria incertae sedis; Bacteria candidate phyla; candidate division CPR3; candidate division CPR3 bacterium RIFOXYC2_FULL_35_7	superkingdom; no rank; clade; phylum; species
MESZ01000004.1	Bacteria (CPR)	1797704	Bacteria; Bacteria incertae sedis; Bacteria candidate phyla; candidate division CPR3; candidate division CPR3 bacterium RIFOXYC2_FULL_35_7	superkingdom; no rank; clade; phylum; species
MESZ01000005.1	Bacteria (CPR)	1797704	Bacteria; Bacteria incertae sedis; Bacteria candidate phyla; candidate division CPR3; candidate division CPR3 bacterium RIFOXYC2_FULL_35_7	superkingdom; no rank; clade; phylum; species
MESZ01000006.1	Bacteria (CPR)	1797704	Bacteria; Bacteria incertae sedis; Bacteria candidate phyla; candidate division CPR3; candidate division CPR3 bacterium RIFOXYC2_FULL_35_7	superkingdom; no rank; clade; phylum; species
MESZ01000007.1	Bacteria (CPR)	1797704	Bacteria; Bacteria incertae sedis; Bacteria candidate phyla; candidate division CPR3; candidate division CPR3 bacterium RIFOXYC2_FULL_35_7	superkingdom; no rank; clade; phylum; species
MESZ01000008.1	Bacteria (CPR)	1797704	Bacteria; Bacteria incertae sedis; Bacteria candidate phyla; candidate division CPR3; candidate division CPR3 bacterium RIFOXYC2_FULL_35_7	superkingdom; no rank; clade; phylum; species
MESZ01000009.1	Bacteria (CPR)	1797704	Bacteria; Bacteria incertae sedis; Bacteria candidate phyla; candidate division CPR3; candidate division CPR3 bacterium RIFOXYC2_FULL_35_7	superkingdom; no rank; clade; phylum; species
MESZ01000010.1	Bacteria (CPR)	1797704	Bacteria; Bacteria incertae sedis; Bacteria candidate phyla; candidate division CPR3; candidate division CPR3 bacterium RIFOXYC2_FULL_35_7	superkingdom; no rank; clade; phylum; species
MESZ01000011.1	Bacteria (CPR)	1797704	Bacteria; Bacteria incertae sedis; Bacteria candidate phyla; candidate division CPR3; candidate division CPR3 bacterium RIFOXYC2_FULL_35_7	superkingdom; no rank; clade; phylum; species
MESZ01000012.1	Bacteria (CPR)	1797704	Bacteria; Bacteria incertae sedis; Bacteria candidate phyla; candidate division CPR3; candidate division CPR3 bacterium RIFOXYC2_FULL_35_7	superkingdom; no rank; clade; phylum; species
MESZ01000013.1	Bacteria (CPR)	1797704	Bacteria; Bacteria incertae sedis; Bacteria candidate phyla; candidate division CPR3; candidate division CPR3 bacterium RIFOXYC2_FULL_35_7	superkingdom; no rank; clade; phylum; species
MESZ01000014.1	Bacteria (CPR)	1797704	Bacteria; Bacteria incertae sedis; Bacteria candidate phyla; candidate division CPR3; candidate division CPR3 bacterium RIFOXYC2_FULL_35_7	superkingdom; no rank; clade; phylum; species
MESZ01000015.1	Bacteria (CPR)	1797704	Bacteria; Bacteria incertae sedis; Bacteria candidate phyla; candidate division CPR3; candidate division CPR3 bacterium RIFOXYC2_FULL_35_7	superkingdom; no rank; clade; phylum; species
MESZ01000016.1	Bacteria (CPR)	1797704	Bacteria; Bacteria incertae sedis; Bacteria candidate phyla; candidate division CPR3; candidate division CPR3 bacterium RIFOXYC2_FULL_35_7	superkingdom; no rank; clade; phylum; species
MESZ01000017.1	Bacteria (CPR)	1797704	Bacteria; Bacteria incertae sedis; Bacteria candidate phyla; candidate division CPR3; candidate division CPR3 bacterium RIFOXYC2_FULL_35_7	superkingdom; no rank; clade; phylum; species
MESZ01000018.1	Bacteria (CPR)	1797704	Bacteria; Bacteria incertae sedis; Bacteria candidate phyla; candidate division CPR3; candidate division CPR3 bacterium RIFOXYC2_FULL_35_7	superkingdom; no rank; clade; phylum; species
MESZ01000019.1	Bacteria (CPR)	1797704	Bacteria; Bacteria incertae sedis; Bacteria candidate phyla; candidate division CPR3; candidate division CPR3 bacterium RIFOXYC2_FULL_35_7	superkingdom; no rank; clade; phylum; species
MESZ01000020.1	Bacteria (CPR)	1797704	Bacteria; Bacteria incertae sedis; Bacteria candidate phyla; candidate division CPR3; candidate division CPR3 bacterium RIFOXYC2_FULL_35_7	superkingdom; no rank; clade; phylum; species
MESZ01000021.1	Bacteria (CPR)	1797704	Bacteria; Bacteria incertae sedis; Bacteria candidate phyla; candidate division CPR3; candidate division CPR3 bacterium RIFOXYC2_FULL_35_7	superkingdom; no rank; clade; phylum; species
MESZ01000022.1	Bacteria (CPR)	1797704	Bacteria; Bacteria incertae sedis; Bacteria candidate phyla; candidate division CPR3; candidate division CPR3 bacterium RIFOXYC2_FULL_35_7	superkingdom; no rank; clade; phylum; species
MESZ01000023.1	Bacteria (CPR)	1797704	Bacteria; Bacteria incertae sedis; Bacteria candidate phyla; candidate division CPR3; candidate division CPR3 bacterium RIFOXYC2_FULL_35_7	superkingdom; no rank; clade; phylum; species
MESZ01000024.1	Bacteria (CPR)	1797704	Bacteria; Bacteria incertae sedis; Bacteria candidate phyla; candidate division CPR3; candidate division CPR3 bacterium RIFOXYC2_FULL_35_7	superkingdom; no rank; clade; phylum; species
MESZ01000025.1	Bacteria (CPR)	1797704	Bacteria; Bacteria incertae sedis; Bacteria candidate phyla; candidate division CPR3; candidate division CPR3 bacterium RIFOXYC2_FULL_35_7	superkingdom; no rank; clade; phylum; species
MESZ01000026.1	Bacteria (CPR)	1797704	Bacteria; Bacteria incertae sedis; Bacteria candidate phyla; candidate division CPR3; candidate division CPR3 bacterium RIFOXYC2_FULL_35_7	superkingdom; no rank; clade; phylum; species
MESZ01000027.1	Bacteria (CPR)	1797704	Bacteria; Bacteria incertae sedis; Bacteria candidate phyla; candidate division CPR3; candidate division CPR3 bacterium RIFOXYC2_FULL_35_7	superkingdom; no rank; clade; phylum; species
MESZ01000028.1	Bacteria (CPR)	1797704	Bacteria; Bacteria incertae sedis; Bacteria candidate phyla; candidate division CPR3; candidate division CPR3 bacterium RIFOXYC2_FULL_35_7	superkingdom; no rank; clade; phylum; species
MESZ01000029.1	Bacteria (CPR)	1797704	Bacteria; Bacteria incertae sedis; Bacteria candidate phyla; candidate division CPR3; candidate division CPR3 bacterium RIFOXYC2_FULL_35_7	superkingdom; no rank; clade; phylum; species
MESZ01000030.1	Bacteria (CPR)	1797704	Bacteria; Bacteria incertae sedis; Bacteria candidate phyla; candidate division CPR3; candidate division CPR3 bacterium RIFOXYC2_FULL_35_7	superkingdom; no rank; clade; phylum; species
MESZ01000031.1	Bacteria (CPR)	1797704	Bacteria; Bacteria incertae sedis; Bacteria candidate phyla; candidate division CPR3; candidate division CPR3 bacterium RIFOXYC2_FULL_35_7	superkingdom; no rank; clade; phylum; species
MESZ01000032.1	Bacteria (CPR)	1797704	Bacteria; Bacteria incertae sedis; Bacteria candidate phyla; candidate division CPR3; candidate division CPR3 bacterium RIFOXYC2_FULL_35_7	superkingdom; no rank; clade; phylum; species
MESZ01000033.1	Bacteria (CPR)	1797704	Bacteria; Bacteria incertae sedis; Bacteria candidate phyla; candidate division CPR3; candidate division CPR3 bacterium RIFOXYC2_FULL_35_7	superkingdom; no rank; clade; phylum; species
MESZ01000034.1	Bacteria (CPR)	1797704	Bacteria; Bacteria incertae sedis; Bacteria candidate phyla; candidate division CPR3; candidate division CPR3 bacterium RIFOXYC2_FULL_35_7	superkingdom; no rank; clade; phylum; species
MESZ01000035.1	Bacteria (CPR)	1797704	Bacteria; Bacteria incertae sedis; Bacteria candidate phyla; candidate division CPR3; candidate division CPR3 bacterium RIFOXYC2_FULL_35_7	superkingdom; no rank; clade; phylum; species
MESZ01000036.1	Bacteria (CPR)	1797704	Bacteria; Bacteria incertae sedis; Bacteria candidate phyla; candidate division CPR3; candidate division CPR3 bacterium RIFOXYC2_FULL_35_7	superkingdom; no rank; clade; phylum; species
MESZ01000037.1	Bacteria (CPR)	1797704	Bacteria; Bacteria incertae sedis; Bacteria candidate phyla; candidate division CPR3; candidate division CPR3 bacterium RIFOXYC2_FULL_35_7	superkingdom; no rank; clade; phylum; species
MESZ01000038.1	Bacteria (CPR)	1797704	Bacteria; Bacteria incertae sedis; Bacteria candidate phyla; candidate division CPR3; candidate division CPR3 bacterium RIFOXYC2_FULL_35_7	superkingdom; no rank; clade; phylum; species
MESZ01000039.1	Bacteria (CPR)	1797704	Bacteria; Bacteria incertae sedis; Bacteria candidate phyla; candidate division CPR3; candidate division CPR3 bacterium RIFOXYC2_FULL_35_7	superkingdom; no rank; clade; phylum; species
MESZ01000040.1	Bacteria (CPR)	1797704	Bacteria; Bacteria incertae sedis; Bacteria candidate phyla; candidate division CPR3; candidate division CPR3 bacterium RIFOXYC2_FULL_35_7	superkingdom; no rank; clade; phylum; species
MESZ01000041.1	Bacteria (CPR)	1797704	Bacteria; Bacteria incertae sedis; Bacteria candidate phyla; candidate division CPR3; candidate division CPR3 bacterium RIFOXYC2_FULL_35_7	superkingdom; no rank; clade; phylum; species
MESZ01000042.1	Bacteria (CPR)	1797704	Bacteria; Bacteria incertae sedis; Bacteria candidate phyla; candidate division CPR3; candidate division CPR3 bacterium RIFOXYC2_FULL_35_7	superkingdom; no rank; clade; phylum; species
MESZ01000043.1	Bacteria (CPR)	1797704	Bacteria; Bacteria incertae sedis; Bacteria candidate phyla; candidate division CPR3; candidate division CPR3 bacterium RIFOXYC2_FULL_35_7	superkingdom; no rank; clade; phylum; species
MESZ01000044.1	Bacteria (CPR)	1797704	Bacteria; Bacteria incertae sedis; Bacteria candidate phyla; candidate division CPR3; candidate division CPR3 bacterium RIFOXYC2_FULL_35_7	superkingdom; no rank; clade; phylum; species
MESZ01000045.1	Bacteria (CPR)	1797704	Bacteria; Bacteria incertae sedis; Bacteria candidate phyla; candidate division CPR3; candidate division CPR3 bacterium RIFOXYC2_FULL_35_7	superkingdom; no rank; clade; phylum; species
MESZ01000046.1	Bacteria (CPR)	1797704	Bacteria; Bacteria incertae sedis; Bacteria candidate phyla; candidate division CPR3; candidate division CPR3 bacterium RIFOXYC2_FULL_35_7	superkingdom; no rank; clade; phylum; species
MESZ01000047.1	Bacteria (CPR)	1797704	Bacteria; Bacteria incertae sedis; Bacteria candidate phyla; candidate division CPR3; candidate division CPR3 bacterium RIFOXYC2_FULL_35_7	superkingdom; no rank; clade; phylum; species
MESZ01000048.1	Bacteria (CPR)	1797704	Bacteria; Bacteria incertae sedis; Bacteria candidate phyla; candidate division CPR3; candidate division CPR3 bacterium RIFOXYC2_FULL_35_7	superkingdom; no rank; clade; phylum; species
MESZ01000049.1	Bacteria (CPR)	1797704	Bacteria; Bacteria incertae sedis; Bacteria candidate phyla; candidate division CPR3; candidate division CPR3 bacterium RIFOXYC2_FULL_35_7	superkingdom; no rank; clade; phylum; species
MESZ01000050.1	Bacteria (CPR)	1797704	Bacteria; Bacteria incertae sedis; Bacteria candidate phyla; candidate division CPR3; candidate division CPR3 bacterium RIFOXYC2_FULL_35_7	superkingdom; no rank; clade; phylum; species
MESZ01000051.1	Bacteria (CPR)	1797704	Bacteria; Bacteria incertae sedis; Bacteria candidate phyla; candidate division CPR3; candidate division CPR3 bacterium RIFOXYC2_FULL_35_7	superkingdom; no rank; clade; phylum; species
MESZ01000052.1	Bacteria (CPR)	1797704	Bacteria; Bacteria incertae sedis; Bacteria candidate phyla; candidate division CPR3; candidate division CPR3 bacterium RIFOXYC2_FULL_35_7	superkingdom; no rank; clade; phylum; species
MESZ01000053.1	Bacteria (CPR)	1797704	Bacteria; Bacteria incertae sedis; Bacteria candidate phyla; candidate division CPR3; candidate division CPR3 bacterium RIFOXYC2_FULL_35_7	superkingdom; no rank; clade; phylum; species
MESZ01000054.1	Bacteria (CPR)	1797704	Bacteria; Bacteria incertae sedis; Bacteria candidate phyla; candidate division CPR3; candidate division CPR3 bacterium RIFOXYC2_FULL_35_7	superkingdom; no rank; clade; phylum; species
MESZ01000055.1	Bacteria (CPR)	1797704	Bacteria; Bacteria incertae sedis; Bacteria candidate phyla; candidate division CPR3; candidate division CPR3 bacterium RIFOXYC2_FULL_35_7	superkingdom; no rank; clade; phylum; species
MESZ01000056.1	Bacteria (CPR)	1797704	Bacteria; Bacteria incertae sedis; Bacteria candidate phyla; candidate division CPR3; candidate division CPR3 bacterium RIFOXYC2_FULL_35_7	superkingdom; no rank; clade; phylum; species
MESZ01000057.1	Bacteria (CPR)	1797704	Bacteria; Bacteria incertae sedis; Bacteria candidate phyla; candidate division CPR3; candidate division CPR3 bacterium RIFOXYC2_FULL_35_7	superkingdom; no rank; clade; phylum; species
MESZ01000058.1	Bacteria (CPR)	1797704	Bacteria; Bacteria incertae sedis; Bacteria candidate phyla; candidate division CPR3; candidate division CPR3 bacterium RIFOXYC2_FULL_35_7	superkingdom; no rank; clade; phylum; species
MESZ01000059.1	Bacteria (CPR)	1797704	Bacteria; Bacteria incertae sedis; Bacteria candidate phyla; candidate division CPR3; candidate division CPR3 bacterium RIFOXYC2_FULL_35_7	superkingdom; no rank; clade; phylum; species
MESZ01000060.1	Bacteria (CPR)	1797704	Bacteria; Bacteria incertae sedis; Bacteria candidate phyla; candidate division CPR3; candidate division CPR3 bacterium RIFOXYC2_FULL_35_7	superkingdom; no rank; clade; phylum; species
MESZ01000061.1	Bacteria (CPR)	1797704	Bacteria; Bacteria incertae sedis; Bacteria candidate phyla; candidate division CPR3; candidate division CPR3 bacterium RIFOXYC2_FULL_35_7	superkingdom; no rank; clade; phylum; species
MESZ01000062.1	Bacteria (CPR)	1797704	Bacteria; Bacteria incertae sedis; Bacteria candidate phyla; candidate division CPR3; candidate division CPR3 bacterium RIFOXYC2_FULL_35_7	superkingdom; no rank; clade; phylum; species
MESZ01000063.1	Bacteria (CPR)	1797704	Bacteria; Bacteria incertae sedis; Bacteria candidate phyla; candidate division CPR3; candidate division CPR3 bacterium RIFOXYC2_FULL_35_7	superkingdom; no rank; clade; phylum; species
MESZ01000064.1	Bacteria (CPR)	1797704	Bacteria; Bacteria incertae sedis; Bacteria candidate phyla; candidate division CPR3; candidate division CPR3 bacterium RIFOXYC2_FULL_35_7	superkingdom; no rank; clade; phylum; species
MESZ01000065.1	Bacteria (CPR)	1797704	Bacteria; Bacteria incertae sedis; Bacteria candidate phyla; candidate division CPR3; candidate division CPR3 bacterium RIFOXYC2_FULL_35_7	superkingdom; no rank; clade; phylum; species
MESZ01000066.1	Bacteria (CPR)	1797704	Bacteria; Bacteria incertae sedis; Bacteria candidate phyla; candidate division CPR3; candidate division CPR3 bacterium RIFOXYC2_FULL_35_7	superkingdom; no rank; clade; phylum; species
MESZ01000067.1	Bacteria (CPR)	1797704	Bacteria; Bacteria incertae sedis; Bacteria candidate phyla; candidate division CPR3; candidate division CPR3 bacterium RIFOXYC2_FULL_35_7	superkingdom; no rank; clade; phylum; species
MESZ01000068.1	Bacteria (CPR)	1797704	Bacteria; Bacteria incertae sedis; Bacteria candidate phyla; candidate division CPR3; candidate division CPR3 bacterium RIFOXYC2_FULL_35_7	superkingdom; no rank; clade; phylum; species
MESZ01000069.1	Bacteria (CPR)	1797704	Bacteria; Bacteria incertae sedis; Bacteria candidate phyla; candidate division CPR3; candidate division CPR3 bacterium RIFOXYC2_FULL_35_7	superkingdom; no rank; clade; phylum; species
MESZ01000070.1	Bacteria (CPR)	1797704	Bacteria; Bacteria incertae sedis; Bacteria candidate phyla; candidate division CPR3; candidate division CPR3 bacterium RIFOXYC2_FULL_35_7	superkingdom; no rank; clade; phylum; species
MESZ01000071.1	Bacteria (CPR)	1797704	Bacteria; Bacteria incertae sedis; Bacteria candidate phyla; candidate division CPR3; candidate division CPR3 bacterium RIFOXYC2_FULL_35_7	superkingdom; no rank; clade; phylum; species
MESZ01000072.1	Bacteria (CPR)	1797704	Bacteria; Bacteria incertae sedis; Bacteria candidate phyla; candidate division CPR3; candidate division CPR3 bacterium RIFOXYC2_FULL_35_7	superkingdom; no rank; clade; phylum; species
MESZ01000073.1	Bacteria (CPR)	1797704	Bacteria; Bacteria incertae sedis; Bacteria candidate phyla; candidate division CPR3; candidate division CPR3 bacterium RIFOXYC2_FULL_35_7	superkingdom; no rank; clade; phylum; species
MESZ01000074.1	Bacteria (CPR)	1797704	Bacteria; Bacteria incertae sedis; Bacteria candidate phyla; candidate division CPR3; candidate division CPR3 bacterium RIFOXYC2_FULL_35_7	superkingdom; no rank; clade; phylum; species
MESZ01000075.1	Bacteria (CPR)	1797704	Bacteria; Bacteria incertae sedis; Bacteria candidate phyla; candidate division CPR3; candidate division CPR3 bacterium RIFOXYC2_FULL_35_7	superkingdom; no rank; clade; phylum; species
MESZ01000076.1	Bacteria (CPR)	1797704	Bacteria; Bacteria incertae sedis; Bacteria candidate phyla; candidate division CPR3; candidate division CPR3 bacterium RIFOXYC2_FULL_35_7	superkingdom; no rank; clade; phylum; species
MESZ01000077.1	Bacteria (CPR)	1797704	Bacteria; Bacteria incertae sedis; Bacteria candidate phyla; candidate division CPR3; candidate division CPR3 bacterium RIFOXYC2_FULL_35_7	superkingdom; no rank; clade; phylum; species
MESZ01000078.1	Bacteria (CPR)	1797704	Bacteria; Bacteria incertae sedis; Bacteria candidate phyla; candidate division CPR3; candidate division CPR3 bacterium RIFOXYC2_FULL_35_7	superkingdom; no rank; clade; phylum; species
MESZ01000079.1	Bacteria (CPR)	1797704	Bacteria; Bacteria incertae sedis; Bacteria candidate phyla; candidate division CPR3; candidate division CPR3 bacterium RIFOXYC2_FULL_35_7	superkingdom; no rank; clade; phylum; species
MESZ01000080.1	Bacteria (CPR)	1797704	Bacteria; Bacteria incertae sedis; Bacteria candidate phyla; candidate division CPR3; candidate division CPR3 bacterium RIFOXYC2_FULL_35_7	superkingdom; no rank; clade; phylum; species
MESZ01000081.1	Bacteria (CPR)	1797704	Bacteria; Bacteria incertae sedis; Bacteria candidate phyla; candidate division CPR3; candidate division CPR3 bacterium RIFOXYC2_FULL_35_7	superkingdom; no rank; clade; phylum; species
MESZ01000082.1	Bacteria (CPR)	1797704	Bacteria; Bacteria incertae sedis; Bacteria candidate phyla; candidate division CPR3; candidate division CPR3 bacterium RIFOXYC2_FULL_35_7	superkingdom; no rank; clade; phylum; species
MESZ01000083.1	Bacteria (CPR)	1797704	Bacteria; Bacteria incertae sedis; Bacteria candidate phyla; candidate division CPR3; candidate division CPR3 bacterium RIFOXYC2_FULL_35_7	superkingdom; no rank; clade; phylum; species
MESZ01000084.1	Bacteria (CPR)	1797704	Bacteria; Bacteria incertae sedis; Bacteria candidate phyla; candidate division CPR3; candidate division CPR3 bacterium RIFOXYC2_FULL_35_7	superkingdom; no rank; clade; phylum; species
MESZ01000085.1	Bacteria (CPR)	1797704	Bacteria; Bacteria incertae sedis; Bacteria candidate phyla; candidate division CPR3; candidate division CPR3 bacterium RIFOXYC2_FULL_35_7	superkingdom; no rank; clade; phylum; species
MESZ01000086.1	Bacteria (CPR)	1797704	Bacteria; Bacteria incertae sedis; Bacteria candidate phyla; candidate division CPR3; candidate division CPR3 bacterium RIFOXYC2_FULL_35_7	superkingdom; no rank; clade; phylum; species
MESZ01000087.1	Bacteria (CPR)	1797704	Bacteria; Bacteria incertae sedis; Bacteria candidate phyla; candidate division CPR3; candidate division CPR3 bacterium RIFOXYC2_FULL_35_7	superkingdom; no rank; clade; phylum; species
MESZ01000088.1	Bacteria (CPR)	1797704	Bacteria; Bacteria incertae sedis; Bacteria candidate phyla; candidate division CPR3; candidate division CPR3 bacterium RIFOXYC2_FULL_35_7	superkingdom; no rank; clade; phylum; species
MESZ01000089.1	Bacteria (CPR)	1797704	Bacteria; Bacteria incertae sedis; Bacteria candidate phyla; candidate division CPR3; candidate division CPR3 bacterium RIFOXYC2_FULL_35_7	superkingdom; no rank; clade; phylum; species
MESZ01000090.1	Bacteria (CPR)	1797704	Bacteria; Bacteria incertae sedis; Bacteria candidate phyla; candidate division CPR3; candidate division CPR3 bacterium RIFOXYC2_FULL_35_7	superkingdom; no rank; clade; phylum; species
MESZ01000091.1	Bacteria (CPR)	1797704	Bacteria; Bacteria incertae sedis; Bacteria candidate phyla; candidate division CPR3; candidate division CPR3 bacterium RIFOXYC2_FULL_35_7	superkingdom; no rank; clade; phylum; species
[truncated: 293,767+ more rows]

## Sheet: Dataset_part2
ASSEMBLY_ID	GENOME_TYPE	TAX_ID	LINEAGE	RANKS
[truncated: 37,148 more rows]
